# Supplementary material for: Evidence-based clinical engineering: Health information technology adverse events identification and classification with natural language processing
Source: Heliyon. 2023 Oct 31;9(11):e21723. doi: 10.1016/j.heliyon.2023.e21723 (PMC10638042; doi:10.1016/j.heliyon.2023.e21723)
Supplement: Labelled dataset — extracted from the FDA MAUDE database. [file mmc1.csv]

ID	LABEL	TEXT
972089	1	REPORTER INDICATED THAT THE SCREEN ON HIS VNS THERAPY PROGRAMMING HANDHELD WAS FREEZING DURING USE. TROUBLESHOOTING DID NOT RESOLVE THE ISSUE. GOOD FAITH ATTEMPTS TO OBTAIN BOTH FURTHER INFO AND THE HANDHELD FOR PRODUCT ANALYSIS ARE CURRENTLY BEING MADE. DEVICE MALFUNCTION IS SUSPECTED, BUT DID NOT CAUSE OR CONTRIBUTE TO DEATH OR SERIOUS INJURY.
972090	1	DEVICE MALFUNCTION OCCURRED, BUT DID NOT CAUSE OR CONTRIBUTE TO A DEATH OR SERIOUS INJURY. REPORTER INDICATED THAT HIS VNS THERAPY PROGRAMMING HANDHELD WAS FREEZING DURING THE INTERROGATION OF PT'S PULSE GENERATORS. HANDHELD WAS SUBSEQUENTLY RETURNED TO MFR, HOWEVER, THAT ANALYSIS IS NOT YET COMPLETE.
972091	1	REPORTER INDICATED THAT HIS VNS THERAPY PROGRAMMING HANDHELD WAS FREEZING DURING USE. GOOD FAITH ATTEMPTS FOR BOTH FURTHER INFO AND THE RETURN OF THE HANDHELD IN QUESTION ARE CURRENTLY BEING MADE. DEVICE MALFUNCTION IS SUSPECTED, BUT DID NOT CAUSE OR CONTRIBUTE TO A DEATH OR SERIOUS INJURY.
972123	1	REPORTER INDICATED THAT A VNS HANDHELD COMPUTER FROZE AND NOW HAS A PERMANENT BLUE SCREEN. GOOD FAITH ATTEMPTS FOR THE RETURN OF THE DEVICE HAVE BEEN UNSUCCESSFUL TO DATE.
973063	0	EVALUATION: RESULTS: PATIENT'S CONDITION AFFECTED EFFECTIVENESS OF DEVICE (DISTANCE FROM THE RENAL ARTERIES TO THE AORTIC BIFURCATION WAS SHORT AND SEVERALLY ANGULATED AORTIC NECK). CONCLUSION: DEVICE FAILURE/LACK OF EFFECTIVENESS RELATED TO PATIENT CONDITION (DISTANCE FROM THE RENAL ARTERIES TO THE AORTIC BIFURCATION WAS SHORT AND SEVERELY ANGULATED AORTIC NECK). AN ANEURX STENT GRAFT SYSTEM WAS…
973096	0	THE PHYSICIAN REPORTS THAT THE CRYSTALENS TRAILING HAPTICS TORE WHEN DELIVERING THE LENS USING THE STAAR SURGICAL MICROSTAAR LENS INJECTOR SYSTEM. INTERVENTION WAS PERFORMED INTRAOPERATIVELY TO ENLARGE THE ORIGINAL INCISION, REMOVE THE DAMAGED LENS, AND SUTURE THE INCISION. A SECOND CRYSTALENS WAS IMPLANTED SUCCESSFULLY. THE DEVICE HISTORY RECORDS WERE REVIEWED AND THERE WERE NO DISCREPANCIES OR …
973216	1	INITIAL REPORTER INDICATED THAT WHEN THEY USE THEIR HANDHELD COMPUTER "THE RED LIGHT COMES, THEN IT FLICKERS AND GOES OUT WHEN THE OFFICE NURSE MOVES THE POWER SUPPLY CORD AROUND." A REPLACEMENT POWER CORD WAS SENT TO THE SITE AND IT DID NOT RESOLVE THE ISSUE. A MALFUNCTION IS SUSPECTED AGAINST THE HANDHELD COMPUTER. GOOD FAITH ATTEMPTS ARE BEING MADE FOR PRODUCT RETURN. DEVICE MALFUNCTION IS SUS…
973218	1	INITIAL REPORTER INDICATED, "THE PHYSICIAN'S HANDHELD COMPUTER WITH 7.1 PROGRAMMING SOFTWARE CONTINUED TO FREEZE AND PERFORMING A SOFT RESET AND REINSERTING THE FLASHCARD WAS NOT RESOLVING THE ISSUE." HE SAID, "IT WOULD UNFREEZE THE SCREEN BUT THEN IT WOULD HAPPEN AGAIN." AN ANALYSIS WAS PERFORMED ON THE FLASHCARD AND NO ANOMALIES THAT SUPPORT THE REPORTED COMPLAINT WERE IDENTIFIED. NO ANOMALIES …
973219	1	INITIAL REPORTER INDICATED THAT THE SITES HANDHELD COMPUTER WAS GIVING THEM A LOT OF PROBLEMS. IT WAS REPORTED THAT HANDHELD COMPUTER WAS OPERATING "REALLY SLOWLY" WHEN THEY USE IT AND "THE BACKLIGHTING BEING NO GOOD." GOOD FAITH ATTEMPTS ARE BEING MADE FOR PRODUCT RETURN FOR ANALYSIS. DEVICE MALFUNCTION IS SUSPECTED BUT DID NOT CAUSE OR CONTRIBUTE TO A DEATH OR SERIOUS INJURY.
973228	0	CURRENTLY, IT IS UNKNOWN WHETHER OR NOT THE DEVICE MAY HAVE CAUSED OR CONTRIBUTED TO THE EVENT AS NO PRODUCT HAS BEEN RETURNED. NO CONCLUSION CAN BE DRAWN AT THIS TIME. THE DEVICE WIL BE RETURNED FOR ANALYSIS AND FURTHER INFORMATION WILL FOLLOW ONCE THE ANALYSIS HAS BEEN COMPLETED. THE CUSTOMER STATED THAT THERE WAS A CRACK IN OF THE LUER OF THE RESERVOIR THAT ALLOWED INSULIN TO LEAK FROM THE RES…
973239	1	DEVICE FAILURE IS SUSPECTED, BUT DID NOT CAUSE OR CONTRIBUTE A DEATH OR SERIOUS INJURY. REPORTER INDICATED THAT THERE WAS A PROBLEM WITH THE SITE'S HANDHELD COMPUTER. ATTEMPTS FOR ADDITIONAL INFORMATION HAVE BEEN UNSUCCESSFUL TO DATE.
973272	0	THE CENTER REPORTED THAT THE PT'S OVERALL PERFORMANCE WITH HER COCHLEAR IMPLANT HAS BEEN POOR. PROGRAMMING CHANGES HAVE NOT RESOLVED THE PERFORMANCE ISSUES. THE PT IS REPORTED TO HAVE TAKEN A FALL AND HIT HER HEAD. DUE TO THE PT'S CONTINUED POOR PERFORMANCE, THE DECISION TO REIMPLANT THE IPSILATERAL EAR OR IMPLANT THE CONTRALATERAL EAR IS BEING INVESTIGATED.
973842	1	A CUSTOMER CONTACTED ORTHO CLINICAL DIAGNOSTICS BECAUSE RESULTS OBTAINED ON A VITROS 5, 1 FS ANALYZER WERE ASSOCIATED WITH THE INCORRECT PATIENT NAME. THERE WAS NO ALLEGATION OF MISREPORTED PT RESULTS AND NO REPORT OF HARM TO ANY PTS. THIS REPORT CORRESPONDS TO ORTHO-CLINICAL DIAGNOSTICS, INC. THE CUSTOMER OBSERVED A SAMPLE ID AND RESULTS THAT WERE ASSOCIATED WITH AN INCORRECT PATIENT NAME. THE C…
973867	0	A GE SERVICE REPRESENTATIVE PERFORMED AN ON SITE INVESTIGATION. THE MALFUNCTION WAS VERIFIED. REPLACED THE POWER CONTROL BOARD. THE SYSTEM WAS TESTED AND FOUND TO BE WORKING AS INTENDED AND PLACED BACK INTO SERVICE. IT WAS REPORTED THAT THE 8800 SYSTEM WILL NOT POWER UP OR BOOT. THERE WAS NO REPORT OF PT INJURY.
973890	1	REPORTER INDICATED THAT A DELL HANDHELD COMPUTER HAS FROZEN NUMEROUS TIMES. THE HANDHELD HAS FROZEN WHILE VIEWING THE DATABASE AND DURING INTERROGATIONS. SOFT RESETS AND PULLING AND RE-INSERTING THE FLASHCARD WERE REPORTED AS UNABLE TO RESOLVE THE ISSUES. GOOD FAITH ATTEMPTS FOR THE RETURN OF THE DEVICE HAVE BEEN UNSUCCESSFUL TO DATE.
973906	1	INITIAL REPORTER INDICATED THAT THE PHYSICIAN WAS HAVING PROBLEMS WITH THEIR HANDHELD COMPUTER AND "COULD NOT GET IT TO WORK". IT WAS REPORTED THAT THE SCREEN KEPT FREEZING AND IT WAS GIVING A "FATAL ERROR" MESSAGE. A SOFT RESET DID NOT RESOLVE THE ISSUE. GOOD FAITH ATTEMPTS ARE BEING MADE FOR PRODUCT RETURN FOR ANALYSIS. DEVICE MALFUNCTION SUSPECTED, BUT DID NOT CAUSE OR CONTRIBUTE TO A DEATH OR…
974017	0	THE REPORTER STATES THAT THE CUSTOMER OBTAINED THE BLOOD GLUCOSE RESULTS OF 351MG/DL AND 72MG/DL WITHIN 10 MINUTES ON THE ACCU-CHEK ADVANTAGE SYSTEM. NO ACTION WAS TAKEN BASED ON THE READINGS. NO ADVERSE EVENT REPORTED. NEW SYSTEM SENT TO CUSTOMER AND RETURN REQUESTED.
974296	0	THE DHR COULD NOT BE REVIEWED AS THE LOT NUMBER IS UNKNOWN. THE FILTER WAS NOT RETURNED FOR EVAL AS IT REMAINS IMPLANTED. BASED ON THE INFO SUBMITTED, THE RESULTS OF THE INVESTIGATION ARE INCONCLUSIVE AND THE ROOT CAUSE IS UNKNOWN. THE CURRENT IFU (INSTRUCTIONS FOR USE) STATES THAT "COMPLICATIONS MAY OCCUR ANYTIME DURING OR AFTER THE PROCEDURE" AND CAN INCLUDE THE FOLLOWING: "MOVEMENT OR MIGRATIO…
974342	0	IN 2007, A COMPANY REPRESENTATIVE REPORTED THAT THE PT EXPERIENCED AN INFUSION TUBING THAT SEPARATED AT THE LUER CONNECTION AND HIS BLOOD GLUCOSE BECAME ELEVATED AS A RESULT. THE FOLLOWING DAY, THE PT STATED THAT HIS BLOOD GLUCOSE WAS NORMAL WHEN HE WENT TO BED AND HE WOKE UP AT 3AM WITH ELEVATED BLOOD GLUCOSE OF 360 MG/DL AND HE REPORTED DRY MOUTH, DRY EYES, AND WEIRD DREAMS. HE BOLUSED 5 UNITS …
974571	0	ATTORNEY'S REPORT OF PATIENT'S ALLEGED PAIN DUE TO DEFECTIVE MESH. BASED ON THE INFORMATION CURRENTLY AVAILABLE, IT IS NOT KNOWN WHETHER THE DEVICE CAUSED, OR CONTRIBUTED TO THE EVENT. THIS REPORT IS BEING SUBMITTED, EVEN THOUGH NO INTERVENTION HAS BEEN REPORTED, DUE TO THE POTENTIAL FOR INTERVENTIONAL ACTIVITY ASSOCIATED WITH THE SYMPTOM OF PAIN AND THIS DEVICE. WE WILL SUBMIT A FOLLOW UP REPORT…
974677	1	A GE SVC REP PERFORMED AN INVESTIGATION. BASED ON THE INVESTIGATION, A TRANSMITTER CABLE HAS BEEN ORDERED. ONCE REPLACED, IT IS BELIEVED THAT THE REPORTED ISSUE WILL BE ADDRESSED. IF ANY ADD'L ISSUES ARE NOTED THEY WILL BE REPORTED AS REQUIRED. IT WAS REPORTED THAT THE ITRAK 3500L SYSTEM HAS A 3MM TRACKING INACCURACY (3MM FROM ZERO). THE PROCEDURE WAS COMPLETED. THERE WAS NO REPORT OF PT INJURY.
974694	1	REPORTER INDICATED THAT THE SITE'S DELL HANDHELD COMPUTER WAS NOT WORKING PROPERLY. IT WAS REPORTED THAT THE BATTERY COULD NOT BE CHARGED. DEVICE FAILURE IS SUSPECTED, BUT DID NOT CAUSE OR CONTRIBUTE TO A DEATH OR SERIOUS INJURY.
974787	0	THE PATIENT WAS REVISED BECAUSE OF SUBSIDENCE. EXAMINATION WAS NOT POSSIBLE, AS THE DEVICE WAS NOT RETURNED. REVIEW OF THE DEVICE HISTORY RECORDS WAS ALSO NOT POSSIBLE AS THE PRODUCT AND LOT CODE WAS UNAVAILABLE. IT IS STATED IN THE INITIAL PRODUCT INVESTIGATION REQUEST, IT WAS NOT SUSPECTED THAT THE DEVICE FAILED TO MEET SPECS OR CONTRIBUTED TO THE REPORTED EVENT. THE INVESTIGATION COULD NOT VER…
974817	0	PT WAS REVISED TO ADDRESS LACK OF BONY INGROWTH AND A NON-UNION OF A FEMORAL FRACTURE. EXAMINATION WAS NOT POSSIBLE, AS THE DEVICES WERE NOT RETURNED. A COMPLAINT DATABASE SEARCH FINDS NO OTHER REPORTED INCIDENTS AGAINST THE PROVIDED PRODUCT AND LOT CODES SINCE THEIR RELEASE FOR DISTRIBUTION. THE INVESTIGATION COULD NOT VERIFY OR IDENTIFY ANY EVIDENCE OF PRODUCT CONTRIBUTION TO THE REPORTED EVENT…
974895	0	(B)(4). (B)(4). THE FOLLOWING PREVIOUSLY INFORMATION WAS PREVIOUSLY REPORTED IN MANUFACTURER REPORT #3004209178-2014-04939: [IT WAS REPORTED THAT, BY (B)(6) 2007, THE PATIENT WAS �HAVING PROBLEMS�. THE PATIENT COULDN�T URINATE AND WAS TAKEN TO THE EMERGENCY ROOM (ER) WHERE HIS RIGHT AND LEFT LEGS WENT NUMB. HE ALSO HAD PERIODIC BURNING PAIN IN HIS ABDOMEN. THE PATIENT WAS DIAGNOSED WITH TRANSVERS…
975493	1	INITIAL RPTR INDICATED THAT THEY WERE UNAVAILABLE TO INTERROGATE A PT'S VNS GENERATOR THE LAST FEW TIMES HE HAS BEEN IN THE OFFICE, AND THAT THE VNS HAS NOT HAD ANY IMPROVEMENT ON THE PT'S SEIZURE LEVEL. THE LEVEL WAS THE SAME AS PRE-VNS BASELINE. THE PROGRAMMING SYS HAS NOT BEEN USED TO INTERROGATE OTHER PTS IN THE OFFICE AT THIS TIME. THE HANDHELD COMPUTER WAS BEING OPERATED PLUGGED INTO THE WA…
975521	0	IT WAS REPORTED TO NOVA BIOMEDICAL, THAT A CONSUMER WENT TO THE HOSPITAL BECAUSE SHE WAS NOT FELLING WELL. AT THE HOSPITAL, A BLOOD GLUCOSE TEST WAS TAKEN WITH THE NOVA METER AND TEST STRIPS GETTING A RESULT OF 155 MG/DL. THE HOSPITAL TOOK A BLOOD GLUCOSE TEST WITH THEIR METER GETTING A RESULT OF 36 MG/DL. TESTS WERE TAKEN WITHIN MINUTES OF EACH OTHER. IT WAS DETERMINED THAT SHE WAS EXPERIENCING …
975694	0	THE REPRESENTATIVE REPORTED THAT THE ACCESSORY TUNNELING CARRIER DID NOT WORK PROPERLY DURING THE STAGE TWO DBS SURGERY; THE PRODUCT APPEARED STRETCHED DURING USE. THE SURGEON HAD EXPERIENCED DIFFICULTY PASSING THE EXTENSION PRODUCTS THROUGH THE CERVICAL FASCIA, ONE EXTENSION FELL OUT OF THE CARRIER PRIOR TO REMOVAL OF THE ACCESSORY FROM THE INCISION. THERE WAS NO DAMAGE TO THE EXTENSION DEVICES …
975932	0	INITIAL REPORT SUBMITTED: JANUARY 7, 2008. SMALL BOWEL ANASTOMOSIS (INCARCERATED UMBILICAL HERNIA REPAIR). ACCORDING TO THE REPORTER: THE SURGEON USED A GIA DEVICE TO CREATE A SIDE TO SIDE SMALL BOWEL ANASTOMOSIS AND USED A TA60 TO CLOSE THE ENTEROTOMY. THE TA60 LINE LEAKED BILE. THE ANASTOMOSED BOWEL WAS RESECTED AND A NEW SIDE TO SIDE ANASTOMOSIS WAS DONE USING THE GIA DEVICE AND A NEW TA60 DEV…
975995	0	COMPLAINANT ALLEGED THAT DURING TRAINING, THE DEVICE WOULD NOT POWER UP. COMPLAINANT INDICATED THAT THERE WAS NO PT INVOLVEMENT IN THE REPORTED MALFUNCTION. ZOLL MEDICAL CORP HAS NOT RECEIVED THE DEVICE FOR EVALUATION AND THIS COMPLAINT IS STILL UNDER INVESTIGATION.
976006	1	THERE IS AN ISSUE INVOLVING THE EXAM NOTES WINDOW OF A GE PACS RA1000 WORKSTATION, WHICH MAYBE USED TO PROVIDE VARIOUS PATIENT INFORMATION INCLUDING LAB RESULTS. THE ISSUE MAY RESULT IN AN INCOMPLETE AND/OR INACCURATE DISPLAY OF MEDICALLY PERTINENT INFORMATION. THERE ARE NOTES THAT ARE NOT TRANSFERRED TO THE PREVIEW PANEL OR HARD COPY PRINTOUT(GREATER THAN(>), LESS(<), QUOTATION MARK ("), AND APO…
976007	1	THERE IS AN ISSUE INVOLVING THE EXAM NOTES WINDOW OF A GE PACS RA1000 WORKSTATION, WHICH MAYBE USED TO PROVIDE VARIOUS PATIENT INFO INCLUDING LAB RESULTS. THE ISSUE MAY RESULT IN AN INCOMPLETE AND/OR INACCURATE DISPLAY OF MEDICALLY PERTINENT INFO. THERE ARE NOTES THAT ARE NOT TRANSFERRED TO THE PREVIEW PANEL OR HARD COPY PRINTOUT (GREATER THAN (>), LESS THAN (<), QUOTATION MARK ("), AND APOSTROPH…
976131	0	FACILITY REPORTS THAT WHILE TRANSFERRING A RESIDENT USING A LIKORALL OVERHEAD LIFT, THAT THE SAFETY CLIP CAME OFF THE SLING BAR. THE SLING STRAP COME OFF THE SLING BAR AND THE RESIDENT FELL 10" BACK ONTO THE BED. NO INJURIES WERE REPORTED. ON 12/10/2007, LIKO NORTH AMERICA WAS NOTIFIED BY PHONE OF AN INCIDENT THAT HAD OCCURRED AT THE FACILITY. NUMEROUS ATTEMPTS (BY PHONE AND EMAIL) WERE MADE BY T…
976324	1	REPORTER INDICATED THAT HER VNS THERAPY PROGRAMMING HANDHELD WAS NOT PROPERLY HOLDING A CHARGE. HANDHELD WAS SUBSEQUENTLY RETURNED TO MFR; HOWEVER, ANALYSIS ON THE HANDHELD IS NOT YET COMPLETED. DEVICE MALFUNCTION IS SUSPECTED, BUT DID NOT CAUSE OR CONTRIBUTE TO A DEATH OR SERIOUS INJURY.
976327	1	DEVICE MALFUNCTION SUSPECTED, BUT DID NOT CAUSE OR CONTRIBUTE TO A DEATH OR SERIOUS INJURY. REPORTER INDICATED THAT HIS VNS THERAPY PROGRAMMING HANDHELD WOULD NOT PROPERLY POWER ON. TROUBLESHOOTING DID NOT RESOLVE THE ISSUE. GOOD FAITH ATTEMPTS FOR THE RETURN OF THE HANDHELD AND ITS ACCOMPANYING POWER CORD ARE CURRENTLY BEING MADE.
976336	1	REPORTER INDICATED THAT A DELL HANDHELD COMPUTER'S SCREEN WAS FREEZING. FLASHCARD RE-INSERTIONS AND A SOFT RESET WERE REPORTED AS UNABLE TO RESOLVE THE EVENT. A NEW HANDHELD COMPUTER WAS SENT TO THE SITE. GOOD FAITH ATTEMPTS FOR RETURN OF THE DEVICE HAVE BEEN UNSUCCESSFUL TO DATE.
976348	1	INITIAL REPORTER INDICATED THAT THEY HAD A FROZEN SCREEN COMPLAINT. ADDITIONALLY, IT WAS REPORTED THAT THE HANDHELD COMPUTER IS NOT FUNCTIONING. GOOD FAITH ATTEMPTS ARE BEING MADE FOR PRODUCT RETURN AND ADD'L INFO ABOUT THE REPORTED COMPLAINTS. DEVICE MALFUNCTION SUSPECTED, BUT DID NOT CAUSE OR CONTRIBUTE TO A DEATH OR SERIOUS INJURY.
976351	1	INITIAL REPORTER INDICATED THAT THE PHYSICIAN'S HANDHELD COMPUTER WITH 7.1 PROGRAMMING SOFTWARE WAS HAVING SOME RECCURRING ISSUES. REPORTED "IT FREEZES UP ALL OF THE TIME AND IS REALLY BECOMING A PROBLEM." GOOD FAITH ATTEMPTS ARE BEING MADE FOR ADD'L INFO SURROUNDING THE EVENT. THE PRODUCT IS AT THE MANUFACTURER PENDING PRODUCT ANALYSIS COMPLETION. DEVICE MALFUNCTION SUSPECTED, BUT DID NOT CAUSE …
976353	1	REPORTER INDICATED THAT A HANDHELD COMPUTER'S SCREEN HAS FROZEN NUMEROUS TIMES. A RESET WAS REPORTED TO RESOLVE THE ISSUE. THE HANDHELD THEN REPORTEDLY FROZE DURING INTERROGATIONS THREE TIMES. GOOD FAITH ATTEMPTS FOR ADD'L INFO AND DEVICE RETURN HAVE BEEN UNSUCCESSFUL TO DATE.
976354	1	REPORTER INDICATED THAT A DELL HANDHELD COMPUTER FROZE DURING AN INTERROGATION. A RESET AND A RE-INSERTION OF THE FLASHCARD WERE REPORTED AS UNABLE TO RESOLVE THE ISSUE. A NEW HANDHELD COMPUTER WAS SENT TO THE SITE. THE HANDHELD AND FLASHCARD HAVE BEEN RECEIVED AND ARE AWAITING ANALYSIS.
976373	1	IT WAS REPORTED THAT THE 9800 SYSTEM WAS NOT SAVING IMAGES AND IT WAS RECALLING THE WRONG IMAGES. THERE WAS NO REPORT OF PATIENT INJURY. A GE SERVICE REPRESENTATIVE PERFORMED AN ON SITE INVESTIGATION. THE MALFUNCTION WAS VERIFIED. UTILIZED UTILITY DISK TO REMOVE PATIENT DATA AND REFORMAT. THE SYSTEM WAS TESTED AND FOUND TO BE WORKING AS INTENDED AND PLACED BACK INTO SERVICE.
976391	0	THE CUSTOMER REPORTED AN ISSUE WITH THEIR METER WHICH SUGGESTS THE MEMORY OVERWRITE MALFUNCTION HAS OCCURRED. THE PRODUCT HAS BEEN REQUESTED FOR INVESTIGATION. A FOLLOW UP REPORT WILL BE SUBMITTED IF THE METER IS RETURNED. CUSTOMERS AND RETAILERS HAVE BEEN INFORMED THROUGH THE FA16MAY2006 LETTER. THE CUSTOMER REPORTED AN ISSUE WITH THEIR METER WHICH SUGGESTS THE MEMORY OVERWRITE MALFUNCTION HAS O…
976448	1	DEVICE MALFUNCTION IS SUSPECTED, BUT DID NOT CAUSE OR CONTRIBUTE TO A DEATH OR SERIOUS INJURY. REPORTER INDICATED THE PHYSICIAN'S HANDHELD COMPUTER SCREEN BECAME FROZEN. TROUBLESHOOTING DID NOT RESOLVE THE ISSUE. GOOD FAITH ATTEMPTS TO OBTAIN ADDITIONAL INFO ARE BEING MADE, BUT HAVE BEEN UNSUCCESSFUL TO DATE.
976450	1	REPORTER INDICATED THE AC ADAPTER THAT CONNECTS TO THE HANDHELD PROGRAMMING SYSTEM IS SOMETIMES LOOSE DUE TO NORMAL WEAR AND TEAR. THE PRODUCT WAS RETURNED TO THE MFR AND A PRODUCT ANALYSIS WAS PERFORMED. VISUAL INSPECTION IDENTIFIED A BROKEN SOLDER JOINT BETWEEN THE PCB AND A SCREW MOUNT. THE SCREW MOUNT CONNECTS THE BACK OF THE HANDHELD TO THE PCB NEAR THE MAIN BATTERY CONNECTOR ALLOWING GOOD E…
976451	1	REPORTER INDICATED THAT HIS VNS THERAPY PROGRAMMING HANDHELD WOULD NOT PROPERLY POWER ON. GOOD FAITH ATTEMPTS FOR THE RETURN OF THE HANDHELD AND ITS ACCOMPANYING POWER CORD ARE CURRENTLY BEING MADE. DEVICE MALFUNCTION IS SUSPECTED, BUT DID NOT CAUSE OR CONTRIBUTE TO A DEATH OR SERIOUS INJURY.
977093	1	REPORTER INDICATED THAT A DELL HANDHELD COMPUTER'S SCREEN FROZE DURING INTERROGATION. THE ISSUE WAS RESOLVED BY RESETTING THE DEVICE. PRODUCT IS EXPECTED TO BE RETURNED TO THE MANUFACTURER.
977139	1	REPORTER INDICATED THAT THE SITE'S DELL HANDHELD COMPUTER SCREEN BECAME FROZEN FOLLOWING INTERROGATION. IT WAS REPORTED THAT THE SOFTWARE FLASHCARD WAS REMOVED AND REINSERTED IN AN ATTEMPT TO RESOLVE THE ISSUE; HOWEVER, THE SCREEN CONTINUED TO FREEZE.
977142	0	PATIENT WAS REVISED DUE TO LOOSENING OF FEMORAL COMPONENT POLY WEAR WAS FOUND INTRAOPERATIVELY. THIS COMPLAINT IS STILL UNDER INVESTIGATION. DEPUY WILL NOTIFY THE FDA OF THE RESULTS OF THIS INVESTIGATION ONCE IT HAS BEEN COMPLETED.
977627	0	IT WAS REPORTED THAT DURING A PERCUTANEOUS CORONARY INTERVENTION (PCI) PROCEDURE, A BALLOON RUPTURE OCCURRED. THE LESION BEING TREATED WAS LOCATED IN THE MILDLY TORTUOUS, MODERATELY CALCIFIED AND 85% STENOTIC LEFT ANTERIOR DESCENDING ARTERY. THE PHYSICIAN ADVANCED THE 2.0 X 20 MM MAVERICK BALLOON TO THE LESION AND ATTEMPTED TO INFLATE THE BALLOON, BUT IT DID NOT INFLATE "AT ALL", SO THE PHYSICIAN…
977645	0	THIS EVENT OCCURRED AFTER A FIELD SERVICE ENGINEER REPLACED THE BRAKE ASSEMBLY IN THE COUCH, WITH A NEW STYLE BRAKE. INVESTIGATION OF THE EVENT IDENTIFIED THAT A LONGER SHAFT KEY IS NEEDED FOR THE FIELD REPLACEMENT BRAKE ASSEMBLY. A NEW SHAFT KEY IS BEING IMPLEMENTED TO MAKE THE FIELD REPLACEMENT BRAKE ASSEMBLY MORE ROBUST. REPLACEMENT PARTS HAVE BEEN UPGRADED WITH A LONGER SHAFT KEY TO PREVENT R…
977681	1	REPORTER INDICATED THAT THE SITE'S DELL HANDHELD COMPUTER SCREEN BECAME FROZEN FOLLOWING INTERROGATION. A SOFT RESET RESOLVED THE ISSUE.
977685	1	REPORTER INDICATED THAT WHILE ATTEMPTING TO PROGRAM THE PATIENT'S DATA PRIOR TO SURGERY, AN ERROR MESSAGE "FAILED BYTE SEQUENCE" APPEARED AND THEN THE HANDHELD SCREEN BECAME FROZEN. A RESET WAS PERFORMED, AND WHEN THE COMPUTER RESTARTED, THE SCREEN WAS "SCATTERED" AND HAD "VERTICAL LINES". ANOTHER HANDHELD WAS USED TO COMPLETE THE PROGRAMMING. DEVICE FAILURE IS SUSPECTED, BUT DID NOT CAUSE OR CON…
977686	1	DEVICE FAILURE IS SUSPECTED, BUT DID NOT CAUSE OR CONTRIBUTE TO A DEATH OR SERIOUS INJURY. REPORTER INDICATED THAT A SITE'S HP HANDHELD COMPUTER WAS NOT WORKING PROPERLY. IT WAS REPORTED THAT WHEN ATTEMPTING INTERROGATION, IT APPEARED THAT INTERROGATION WAS ABOUT TO FINISH, BUT THEN WOULD NOT COMPLETE SUCCESSFULLY. IT WAS REPORTED THAT WHEN THE SITE USED ANOTHER HANDHELD COMPUTER, INTERROGATION W…
977696	0	IT WAS REPORTED THAT INTERMITTENTLY THE 6800 SYSTEM WILL NOT BOOT UP. IT WAS ALSO NOTED THAT INTERMITTENTLY THE SYSTEM WILL EXHIBIT NO FLUORO PROBLEMS. A GE SERVICE REPRESENTATIVE PERFORMED AN ON SITE INVESTIGATION. THE REPORTED FAILURE COULD NOT BE DUPLICATED. HOWEVER, AS A PROACTIVE MEASURE REPLACED THE CPU BOARD. THE SYSTEM WAS TESTED AND FOUND TO BE WORKING AS INTENDED AND PLACED BACK INTO SE…
977708	0	NO CONCLUSIONS CAN BE MADE AT THIS TIME. THESE TYPES OF EVENTS ARE TYPICALLY CAUSED BY OVER-TIGHTENING THE SCREW DURING INSERTION, OR BY TIGHTENING THE NUT ONTO THE SCREW AT AN OBLIQUE ANGLE. CONTACT REPORTS THAT TWO SCREWS WERE DAMAGED DURING TIGHTENING. THE SCREWS WERE REMOVED AND REPLACED WITH OTHERS TO COMPLETE THE CASE. SITUATION RESULTED IN A DELAY TO THE CASE IN EXCESS OF 30-MIN. AS A RESU…
977766	0	THE FACTORY HAS NOT YET RECEIVED THE DEVICE FOR EVALUATION, AND THIS COMPLAINT IS STILL UNDER INVESTIGATION. THE CUSTOMER REPORTED THAT THE UNIT INTERMITTENTLY FAILED TO SHOCK DURING TESTING.
977773	1	REPORTER INDICATED HE WAS HAVING PERFORMANCE PROBLEMS WITH A DELL HANDHELD VNS COMPUTER. THE COMPUTER AND FLASHCARD WERE RETURNED AND ARE CURRENTLY IN PROD ANALYSIS. FURTHER ATTEMPTS FOR INFO ARE IN PROGRESS.
978011	0	ZOLL MEDICAL CORPORATION HAS REC'D THE PRODUCT AND WILL BE PROVIDING A FOLLOW-UP REPORT WHEN OUR INVESTIGATION IS COMPLETED. COMPLAINANT ALLEGED THAT THE DEVICE WOULD NOT POWER ON. COMPLAINANT DID NOT INDICATE THAT THERE WAS ANY PATIENT INVOLVEMENT IN THE REPORTED MALFUNCTION.
978292	0	MRI COMPATIBLE IV PUMP NOTED TO FREEFLOW WHEN IN PROGRAMMED STATE OF 20CC/HR. NOT USED ON A PATIENT-STAFF WAS PERFORMING TRAINING.
978357	1	IT WAS REPORTED THAT THE ITRAK 3500P SYSTEM WOULD NOT GO PASS THE "LOAD EXAM" SCREEN. THERE WAS NO REPORT OF PATIENT INJURY. A GE SERVICE REPRESENTATIVE PERFORMED AN ON SITE INVESTIGATION. THE MALFUNCTION WAS VERIFIED. REPLACED THE TRACKER AND POWER SUPPLY. THE SYSTEM WAS TESTED AND FOUND TO BE WORKING AS INTENDED AND PLACED BACK INTO SERVICE.
978358	1	A GE SERVICE REPRESENTATIVE PERFORMED AN ON SITE INVESTIGATION. THE MALFUNCTION WAS VERIFIED. REPLACED THE TRACKER, TRANSMITTER, TRANSMITTER CABLING AND BOTH RECEIVERS. THE SYSTEM WAS TESTED AND FOUND TO BE WORKING AS INTENDED, AND PLACED BACK INTO SERVICE. IT WAS REPORTED THAT THE ITRAK 3500L SYSTEM WILL NOT TRACK. THERE WAS NO REPORT OF PATIENT INJURY.
978432	0	(B)(4). CONCOMITANT MEDICAL PRODUCTS: ARCHITECT C8000 ANALYZER (B)(4). ABBOTT CUSTOMERS REPORTED THE FOLLOWING ISSUES FOR CLINICAL CHEMISTRY BILIRUBIN CALIBRATOR: LOW BIAS FOR TOTAL BILIRUBIN QUALITY CONTROL (QC) AND PATIENT RESULTS WITH BILIRUBIN CALIBRATOR LOT NUMBER CHANGE RESULTS TRENDING LOW WITH PROFICIENCY SURVEY SAMPLES. INVESTIGATION OF THESE ISSUES DETERMINED THE CALIBRATOR VALUES ASSIG…
978442	0	THE SERVICE REP EXAMINED ALL PATIENT IMAGES AND FOUND THE SYSTEM WAS USED FOR 1 MIN 24 SECS., AND FOR 2 OTHER CASES PRIOR. RAN THE SYSTEM EXTENSIVELY IN FLUORO, BOOST AND FILM MODES EXERCISING THE CHARGER PCB, BUT FOUND NO PROBLEMS. TESTED THE CHARGER FUNCTIONS IN TRICKLE, NORMAL AND HIGH CHARGE MODES. SUSPECT THE BATTERIES MAY BE WEAK AND NEED TO BE REPLACED, DUE TO FREQUENT SIMILAR CALLS. THE S…
978555	0	BOSTON SCIENTIFIC CRM RECEIVED INFO THAT THIS RIGHT VENTRICULAR LEAD EXHIBITED HIGH THRESHOLDS AND LOSS OF CAPTURE. THE LEAD WAS REVISED AND IT WAS FOUND THAT IT HAD DISLODGED. THE LEAD REMAINS AND IMPLANTED AFTER BEING REPOSITIONED. THERE WERE NO REPORTED ADVERSE PATIENT EFFECTS.
978857	0	THE HAPTIC BROKE DURING THE INSERTION OF THE LENS INTO THE PT'S EYE. THE LENS WAS REMOVED AND REPLACED. SEE MDR 1920664-2008-00059 FOR THE DELIVERY DEVICE USED WITH THIS INTRAOCULAR LENS.
979009	1	DEVICE MALFUNCTION OCCURRED, BUT DID NOT CAUSE OR CONTRIBUTE TO A DEATH OR SERIOUS INJURY. REPORTER INDICATED THAT HIS VNS THERAPY PROGRAMMING HANDHELD WAS MALFUNCTIONING, IN THAT IT WAS "GOING BACK AND FORTH BETWEEN THE HP INVENT SCREEN AND CYBERONICS SOFTWARE RANDOMLY." GOOD FAITH ATTEMPTS TO OBTAIN THE PROGRAMMING HANDHELD FOR PRODUCT ANALYSIS ARE CURRENTLY BEING MADE.
979160	1	REPORTER INDICATED THAT A VNS DELL HANDHELD COMPUTER FROZE DURING INTERROGATION. A SOFT RESET WAS PERFORMED TO RESOLVE THE ISSUE. DEVICE RETURN IS NOT EXPECTED AS THE EVENT RESOLVED.
979358	0	THE REPORTER STATES, THAT SHE OBTAINED A BLOOD GLUCOSE RESULT OF 340 MG/DL ON THE ACCU-CHEK ADVANTAGE METER IN COMPARISON TO A BLOOD GLUCOSE RESULT OF 160 MG/DL ON THE PROFESSIONAL METER. THE TESTS WERE OBTAINED WITHIN A 10 MINS TIMEFRAME. NO ACTION WAS TAKEN BASED ON THE BLOOD GLUCOSE RESULTS. NO ADVERSE EVENT REPORTED. NEW SYS SENT TO CUSTOMER AND RETURN REQUESTED.
979654	1	THE USER ALLEGES THAT WHILE USING THE LG, THERE WAS AN INTERMITTENT INACCURACY ISSUE DURING THE NAVIGATION PROCESS. THE LG WAS SHOWN IN THE MEDIASTINUM AND A FEW SECONDS LATER IT WAS SHOWN IN THE TRACHEA. A NEW LG WAS THEN USED AND THE CASE WAS COMPLETED WITH A POSITIVE RESULT AND THERE WAS NO HARM OR INJURY TO THE PT.
979661	1	THE USER ALLEGES THAT WHILE USING THE LG, THERE WAS AN INTERMITTENT INACCURACY ISSUE DURING THE NAVIGATION PROCESS. THE LG WAS SHOWN IN THE MEIDASTINUM AND A FEW SECONDS LATER WAS SHOWN IN THE TRACHEA. A NEW LG WAS THEN USED AND THE CASE WAS COMPLETED WITH A POSITIVE RESULT AND THERE WAS NO HARM OR INJURY TO THE PT.
979954	1	DEVICE FAILURE IS SUSPECTED, BUT DID NOT CAUSE OR CONTRIBUTE TO A DEATH OR SERIOUS INJURY. REPORTER INDICATED THAT THERE WERE PROBLEMS WITH A HANDHELD DEVICE. THE DOCTOR REPORTED THAT "IT WOULDN'T INTERROGATE, BUT NOW WORKS." GOOD FAITH ATTEMPTS TO OBTAIN ADD'L INFO HAVE BEEN UNSUCCESSFUL TO DATE.
979955	1	REPORTER INDICATED THE PHYSICIAN'S HANDHELD COMPUTER SCREEN IS FREEZING AFTER INTERROGATION. TROUBLESHOOTING DID NOT RESOLVE THE ISSUE. GOOD FAITH ATTEMPTS TO OBTAIN THE PRODUCT FOR ANALYSIS ARE BEING MADE, BUT HAVE BEEN UNSUCCESSFUL TO DATE.
979982	1	THE SERVICE REP ARRIVED ON SITE AND FOUND SYSTEM NOT BOOTING. HE TRIED ACCESSING THE HARD DRIVE WITH BOOT DISK, AND WAS NOT ABLE TO. HE ALSO WAS NOT ABLE TO RETRIEVE THE LOG FILES. HE ERASED THE NODES AND REMOVED AND REPLACED THE LOADED HARD DRIVE. HE RE-LOADED THE NODE INFORMATION. THE SERVICE REP TESTED OPERATION BY BOOTING SYSTEM AND PERFORMING VARIOUS COMMANDS. EVERYTHING IS WORKING AS INTEND…
979987	0	THE SERVICE REP REPLACED THE FLASHED GENERATOR NODES AND RELOADED THE CAL FILES. SYSTEM IS READY TO USE. THE CUSTOMER REPORTED A DATA ERROR. THE C-ARM WILL NOT COME UP. NO PATIENT INJURY WAS REPORTED.
980042	0	CUSTOMER REPORTEDLY OBTAINED RESULTS OF 50 MG/DL, 85 MG/DL AND 121 MG/DL ON THE COMPACT SYSTEM WITHIN 10 MINUTES. NO ACTION TAKEN ON DEVICE RESULTS. NO ADVERSE EVENT REPORTED. REQUESTED RETURN OF SUSPECT SYSTEM AND REPLACEMENT WAS SENT.
980386	0	ZOLL MEDICAL CORP HAS NOT RECEIVED THE DEVICE FOR EVAL, AND THIS COMPLAINT IS STILL UNDER INVESTIGATION. COMPLAINANT ALLEGED THAT DURING FUNCTIONAL TESTING, THE DEVICE PROMPTED A "UNIT FAILED" MESSAGE. COMPLAINANT INDICATED THAT THERE WAS NO PT INVOLVEMENT IN THE REPORTED MALFUNCTION.
980782	0	IT WAS REPORTED THAT THE PATIENT HAD A SUSPECTED CSF LEAK. THE PATIENT HAD NO PAIN RELIEF AND THERE WAS SWELLING AT THE PUMP SITE. THE PATIENT WAS RETURNED TO SURGERY AND THE CATHETER WAS REMOVED. THE PUMP WAS PROGRAMMED TO MINIMUM RATE. THE PATIENT'S PUMP CONTAINED MORPHINE. NO DEVICE TROUBLESHOOTING WAS DONE PRIOR TO CATHETER REMOVAL. IT WAS REPORTED THAT THE CATHETER WAS GOING TO BE RETURNED F…
980883	0	THIS IS A FINAL REPORT. THIS TYPE OF EVENT IS ADDRESSED IN THE DEVICE LABELING. PER THE SURGEON, THE PT'S DEVICE WAS EXPLANTED DUE TO "EXTRUSION OF THE DEVICE AND SEPSIS." EXPLANT SURGERY WAS DONE IN 2007. THERE ARE NO CURRENT PLANS FOR REIMPLANT SURGERY.
980975	1	DEVICE MALFUNCTION SUSPECTED, BUT DID NOT CAUSE OR CONTRIBUTE TO A DEATH OR SERIOUS INJURY. REPORTER INDICATED THAT HIS VNS THERAPY PROGRAMMING HANDHELD "WOULD NOT ALLOW INTERROGATION" WITH A PT'S PULSE GENERATOR. GOOD FAITH ATTEMPTS FOR BOTH FURTHER INFO AND THE RETURN OF THE HANDHELD FOR ANALYSIS ARE CURRENTLY BEING MADE.
981044	1	REPORTER INDICATED THAT THE SITE'S DELL HANDHELD COMPUTER WOULD NOT CHARGE. IT WAS REPORTED THAT THE PHYSICIAN ATTEMPTED TO CHARGE THE HANDHELD AT SEVERAL WALL OUTLETS. IT WAS REPORTED THAT THE PHYSICIAN CARRIES THE HANDHELD COMPUTER BETWEEN SEVERAL SITES, AND "EVENTUALLY IT JUST STOPPED CHARGING." DEVICE FAILURE IS SUSPECTED, BUT DID NOT CAUSE OR CONTRIBUTE TO A DEATH OR SERIOUS INJURY.
981048	0	THE CUSTOMER STATED THE WHITE BLOOD CELL (WBC) BACKGROUNDS ARE HIGH ON THE CELL-DYN SAPPHIRE ANALYZER. THE CUSTOMER DECONTAMINATED THE WBC A LINE AND PUT IN A NEW REAGENT. THE CUSTOMER EXPERIENCED A "RESIDUAL FLUID FOUND IN WBC CUP" ERROR MESSAGE WHILE DECONTAMINATING. FIELD SERVICE WAS DISPATCHED TO RUN ANOTHER DECONTAMINATION AND REPLACED THE WBC REAGENT A, WHICH RESOLVED THE ISSUE. NO IMPACT T…
981103	0	USER STATED, THE TUBE WAS VERY NOISY AND LOW MA ERROR CODE DISPLAYED. NO PT INJURY WAS REPORTED. THE SERVICE REP VERIFIED SYMPTOM. ORDERED AND REPLACED THE X-RAY TUBE. CHECKED CALIBRATION AND PERFORMED A FILAMENT CALIBRATION. VERIFIED PROPER OPERATION OF SYSTEM.
981130	1	REPORTER INDICATED THAT A VNS PROGRAMMING HANDHELD COMPUTER'S SCREEN HAS BEEN FREEZING DURING INTERROGATIONS. ONE INTERROGATION WAS REPORTED TO HAVE TAKEN 2.5 HRS TO COMPLETE. THE HANDHELD AND FLASHCARD HAVE BEEN RECEIVED AND ARE AWAITING ANALYSIS.
981131	1	REPORTER INDICATED THAT A DELL HANDHELD COMPUTER TAKES APPROX 20 MINS TO COMPLETE AN INTERROGATION. THE HANDHELD AND FLASHCARD HAVE BEEN RECEIVED AND ARE AWAITING ANALYSIS.
981134	1	REPORTER INDICATED THAT A DELL HANDHELD COMPUTER'S SCREEN FROZE DURING AN INTERROGATION. THE FLASHCARD WAS REMOVED AND REINSERTED TO RESOLVE THE PROBLEM. THE DEVICE WILL NOT BE RETURNED AS THE EVENT RESOLVED.
981559	0	EXAMINATION WAS NOT POSSIBLE, AS THE DEVICES WERE NOT RETURNED. REVIEW OF THE DEVICE HISTORY RECORDS WAS ALSO NOT POSSIBLE AS THE LOT CODES REQUIRED FOR RETRIEVAL WERE UNAVAILABLE. THE INVESTIGATION COULD NOT VERIFY OR IDENTIFY ANY EVIDENCE OF PRODUCT CONTRIBUTION TO THE REPORTED EVENT WITH THE INFO AVAILABLE. BASED ON THE INVESTIGATION, THE NEED FOR CORRECTIVE ACTION IS NOT INDICATED. SHOULD ADD…
982146	0	A GE REP EVALUATED THE SYSTEM AND EXPLAINED TO RADIOLOGY TECH THAT THE WARNING WOULD APPEAR AT A DIFFERENT TIME THAN OTHER SYSTEMS, DUE TO THE VERSION OF SOFTWARE THE CUSTOMER WAS USING. SYSTEM OPERATES AS INTENDED. CUSTOMER REPORTED SYSTEM IS DISPLAYING "ANODE HOT WARNING" EARLY IN PROCEDURES. NO PT INJURY WAS REPORTED.
982368	1	DEVICE MALFUNCTION IS SUSPECTED, BUT DID NOT CAUSE OR CONTRIBUTED TO A DEATH OR SERIOUS INJURY. REPORTER INDICATED THE CONNECTION WAS LOOSE ON THE HANDHELD PROGRAMMING COMPUTER. THE REPORTER INDICATED THE HANDHELD COMPUTER IS HANDLED A LOT AND NOW THE CONNECTOR IS LOOSE AS A RESULT. GOOD FAITH ATTEMPTS TO OBTAIN ADDITIONAL INFO ARE BEING MADE, BUT HAVE BEEN UNSUCCESSFUL TO DATE.
982369	1	REPORTER INDICATED THE HANDHELD PROGRAMMING COMPUTER WAS NOT FUNCTIONING PROPERLY. THE HANDHELD REPORTEDLY RECEIVED MULTIPLE ERROR MESSAGES AND THE PHYSICIAN CONSTANTLY HAD TO RE-SEAL THE FLASHCARD. THE PRODUCT HAS BEEN RETURNED TO THE MFR AND IS PENDING PRODUCT ANALYSIS. GOOD FAITH ATTEMPTS TO OBTAIN ADDITIONAL INFO ARE BEING MADE, BUT HAVE BEEN UNSUCCESSFUL TO DATE. DEVICE MALFUNCTION IS SUSPEC…
982371	1	DEVICE MALFUNCTION IS SUSPECTED. BUT DID NOT CAUSE OR CONTRIBUTE TO A DEATH OR SERIOUS INJURY. REPORTER INDICATED THE HANDHELD PROGRAMMING COMPUTER IS OPERATING EXTREMELY SLOWLY. THE HANDHELD HAS BEEN RETURNED TO THE MFR AND IS PENDING PRODUCT ANALYSIS.
982403	1	REPORTER INDICATED THAT HIS VNS THERAPY PROGRAMMING HANDHELD WAS NOT PROPERLY CHARGING AND THEREFORE, THE BATTERY WAS REMAINING DEAD. HANDHELD WAS RETURNED TO MFR FOR PRODUCT ANALYSIS, HOWEVER, THAT ANALYSIS IS NOT YET COMPLETED. DEVICE MALFUNCTION SUSPECTED, BUT DID NOT CAUSE OR CONTRIBUTE TO A DEATH OR SERIOUS INJURY.
983023	0	IT WAS STATED THAT THE CUSTOMER WAS HOSPITALIZED FOR PNEUMONIA AND HIGH BLOOD GLUCOSE. THE REPORTED BLOOD GLUCOSE READING WAS 338 MG/DL DURING THE PHONE CALL. IT WAS STATED THAT THE CUSTOMER WAS ALSO EXPERIENCING CHILLS PRIOR TO THE HOSPITALIZATION. TROUBLESHOOTING WAS PERFORMED AND THE INSULIN PUMP WAS PROGRAMMED CORRECTLY. THE INSULIN PUMP PASSED THE PRIME TEST BUT THE TUBING CLAMP WAS NOT AVAI…
983256	0	IT WAS REPORTED TO NOVA BIOMEDICAL THAT A CONSUMER'S BLOOD GLUCOSE METER IS MISSING THE FIRST AND SECOND DIGITS IN THE LCD SCREEN. THE METER IN QUESTION WILL BE RETURNED FOR EVALUATION. OVA BIOMEDICAL AWAITS THE RETURN OF THE DEVICE FOR EVALUATION. SHOULD ANY SIGNIFICANT FINDINGS BE A RESULT OF THAT INVESTIGATION, A FOLLOW-UP REPORT WILL BE FILED.
983286	0	REPORTER ALLEGED OBTAINING A DISCREPANT BLOOD GLUCOSE RESULT OF 212 MG/DL ON THE INFORM SYS COMPARED BACK TO BACK WITH A RESULT OF 103 MG/DL ON THE LAB DRAW WHEN TESTING WAS PERFORMED LESS THAN 10 MINS APART. REPORTER INDICATED THAT THE PT WAS NOT EXPERIENCING ANY HYPOGLYCEMIC OR HYPERGLYCEMIC SYMPTOMS DURING THE TIME OF TESTING. REPORTER STATED THE PT WAS TREATED WITH 1 LITER BOLUS OF SALINE AND…
983302	0	CUSTOMER REPORTEDLY RECEIVED RESULTS OF 492 MG/DL AND 188 MG/DL WITHIN 10 MINUTES ON THE AVIVA SYSTEM. NO ACTIONS TAKEN BASED ON DEVICE RESULTS. NO ADVERSE EVENT REPORTED. REQUESTED RETURN OF SUSPECT DEVICE AND REPLACEMENT WAS SENT.
983530	0	CURRENTLY, IT IS UNK WHETHER OR NOT THE DEVICE MAY HAVE CAUSED OR CONTRIBUTED TO THE EVENT. THE DEVICE HAS BEEN RETURNED, BUT NOT YET EVALUATED. FURTHER INFO WILL FOLLOW ONCE THE ANALYSIS HAS BEEN COMPLETED. NO CONCLUSION CAN BE DRAWN AT THIS TIME. THE CUSTOMER STATED THE INSULIN RAN OUT IN THE RESERVOIR AND THE INSULIN PUMP DID NOT GIVE AN ALARM. TROUBLESHOOTING WAS PERFORMED AND THERE WERE THRE…
983549	1	INITIAL REPORTER INDICATED THAT THE SITES HANDHELD COMPUTER SCREEN BECAME FROZEN FOLLOWING INTERROGATION. THE HANDHELD CONTAINED 7.1 PROGRAMMING SOFTWARE. THE EVENT RESOLVED AFTER THE SOFTWARE FLASHCARD WAS REMOVED AND REINSERTED. THE HANDHELD COMPUTER WILL NOT BE RETURNED FOR PRODUCT ANALYSIS.
983992	0	THE LAY USER/PATIENT CALLED LIFESCAN (LFS) IN 2008 ALLEGING THE ONE TOUCH ULTRA METER WAS READING INACCURATELY HIGH. THE MEDICAL AFFAIRS SPECIALIST SPOKE TO THE PATIENT ON JANUARY 14, 2008. THE PATIENT REPORTED THAT ON FIVE DAYS PRIOR TO ORIGINAL DATE, IN THE MORNING, SHE OBTAINED A RESULT OF 495 MG/DL. HER USUAL READINGS ARE BETWEEN 80 TO 90 MG/DL IN THE MORNING AND BETWEEN 130 TO 140 MG/DL IN T…
984084	0	CURRENTLY, IT IS UNKNOWN WHETHER OR NOT THE DEVICE MAY HAVE CAUSED OR CONTRIBUTED TO THE EVENT AS NO PRODUCT HAS BEEN RETURNED. WE, THEREFORE, CONSIDER THIS REPORT COMPLETE TO THE BEST OF OUR KNOWLEDGE. NO CONCLUSION CAN BE DRAWN AT THIS TIME. THE CUSTOMER STATED HE WAS HOSPITALIZED FOR LOW BLOOD GLUCOSE LEVELS IN THE 20 MG/DL RANGE. THE CUSTOMER STATED HE WAS INCOHERENT AT THE TIME. THE CUSTOMER…
984150	1	REPORTER INDICATED THAT VNS THERAPY DOSING SYSTEM COULD NOT CONNECT WITH HANDHELD "AND CHANGED A BATTERY, BUT THE WAND DID NOT WORK." TROUBLESHOOTING DID NOT RESOLVE THE REPORTED ISSUE. GOOD WILL ATTEMPTS ARE BEING MADE FOR PRODUCT RETURN. DEVICE FAILURE OCCURRED, BUT DID NOT CAUSE OR CONTRIBUTE TO A DEATH OR SERIOUS INJURY.
984202	0	A GE REP EVALUATED THE SYSTEM AND REPLACED A FAULTY HIGH VOLTAGE CABLE. SYSTEM OPERATES AS INTENDED. CUSTOMER REPORTED SYSTEM IS NOT ROTATING IMAGE WHEN DESIRED. NO PATIENT INJURY WAS REPORTED.
984506	0	CRACKED OR BROKEN ADAPTER BRACKET. THE LAB EVALUATION CONFIRMED A BROKEN ADAPTER BRACKET. BROKEN ADAPTER BRACKET.
984851	1	THE REPORTED ISSUE IS CURRENTLY UNDER INVESTIGATION. ADDITIONAL DETAILS REGARDING THE EVENT INCLUDING A CONFIRMED DATE/TIME OF DEATH, CAUSE OF DEATH, PT IDENTIFIERS AND MORE INFO ABOUT THE EVENTS LEADING UP TO THE SITUATION HAVE BEEN REQUESTED FROM THE REPORTING SITE. THE SITE HAS ATTRIBUTED THE CAUSE OF THE EVENT TO A TECHNOLOGIST INCORRECTLY LABELING THE KODAK CR CASSETTE WITH ANOTHER PT'S NAME…
985533	0	REPORTEDLY, THIS DEVICE WAS EXPLANTED DUE TO ENDOCARDITIS AFTER AN UNKNOWN IMPLANT DURATION. DEVICE NOT RETURNED.
986026	1	IN 2007, A CUSTOMER COMPLAINT WAS REPORTED THAT WHEN USING ISITE PACS TO PERFORM MPR, THE LEFT AND RIGHT ORIENTATION MARKERS WERE BEING DISPLAYED INCORRECTLY. FURTHER INVESTIGATION REVEALED THE REVERSE ORIENTATION MARKER DISPLAY AFFECTS ONLY RECONSTRUCTED CORONAL AND SAGITTAL IMAGES WHEN THE ISITE MPR FEATURE IS USED IF THE PT WAS SCANNED AS SUPINE FEET FIRST, PRONE HEAD FIRST OR PRONE FEET FIRST…
986027	1	ADD'L EVALUATION INCLUDED ENGINEERING REVIEW OF THE CODE THAT HANDLES MPR IMAGE ORIENTATION. AFTER INVESTIGATING THIS SITUATION, IT IS PHILIPS' OPINION THAT THERE IS MINIMAL RISK OF PT INJURY IF THE MPR (RECONSTRUCTED) IMAGE IS INCORRECTLY DISPLAYED IN ISITE PACS BECAUSE: THE ORIGINAL (CORRECT) IMAGE IS ALWAYS AVAILABLE IN THE PT TIMELINE. THE ORIGINAL (CORRECT) IMAGE IS ALWAYS DISPLAYED ON THE M…
986344	0	THE ACTUAL DEVICE HAS BEEN RECEIVED AND EVALUATED IN BAXTER PRODUCT ANALYSIS LAB. THE FUNCTIONAL TESTS PERFORMED INDICATED, THE DEVICE MET SPECIFICATION. THE FINAL RESULTS REVEALED NO MALFUNCTION OR FAILURE WAS IDENTIFIED THAT COULD HAVE CAUSED OR CONTRIBUTED TO THE REPORTED EVENT. BAXTER IS MONITORING ISSUES LIKE THIS. SHOULD SIGNIFICANT INFORMATION BECOME AVAILABLE A FOLLOW UP REPORT WILL BE SU…
988385	0	SCD'S APPLIED TO PATIENT PRIOR TO PRONE POSITIONING FOR LUMBAR SURGERY. ONCE POSITIONED, THE SCD MACHINE WAS ATTACHED AND TURNED ON. AFTER DRAPING PATIENT THE RIGHT LEG SIDE BEGAN TO ALARM, TUBING WAS SWITCHED TO ANOTHER SCD MACHINE AND THE RIGHT LEG CONTINUED TO MALFUNCTION. UNABLE TO USE SCD'S DURING SURGERY. SCD'S WERE THEN APPLIED IN PACU, CAUSING DELAY IN PROPHYLACTIC TREATMENT FOR DVT. THIS…
988388	0	PUMP MALFUNCTIONED AND DISPLAYED ERROR CODE "MERE" WHILE EPINEPHRINE DRIP WAS INFUSING. BLOOD PRESSURE DROPPED. EPINEPHRINE DRIP RESTARTED ON ANOTHER SYRINGE PUMP. BLOOD PRESSURE INCREASED.
988478	0	IN 2008, ETHICON HARMONIC SCALPEL HANDPIECE THAT WAS REPROCESSED BY ASCENT HEALTHCARE SOLUTIONS FAILED TO WORK DURING INITIAL ATTEMPT TO USE DURING SURGERY CAUSING A DELAY IN THE SURGERY. ANOTHER REPROCESSED HANDPIECE OPENED AND USED WITHOUT INCIDENT. ORIGINAL MANUFACTURE HAS BEEN NOTIFIED.
988573	1	REPORTER INFORMED MANUFACTURER THAT THEIR DELL HANDHELD COMPUTER SCREEN WITH 7.1 PROGRAMMING SOFTWARE CONTINUES TO FREEZE DURING INTERROGATION. TROUBLESHOOTING HAD BEEN PERFORMED, BUT THE EVENT CONTINUES TO OCCUR. THE 7.1 PROGRAMMING SOFTWARE WAS RETURNED AND PRODUCT ANALYSIS IS PENDING.
988618	0	A GE SVC REP PERFORMED AN ON SITE INVESTIGATION. THE MALFUNCTION WAS VERIFIED. REPLACED THE SINGLE BOARD COMPUTER CPU AND THE HARD DRIVE TO SUPPORT THE NEW CPU. THE SYS WAS TESTED AND FOUND TO BE WORKING AS INTENDED AND PLACED BACK INTO SVC. IT WAS REPORTED THAT INTERMITTENTLY THE 6800 SYS WILL NOT BOOT UP. THERE WAS NO REPORT OF PT INJURY.
988626	1	THE RPTR INDICATED THE HANDHELD CONNECTION TO THE WAND WAS LOOSE, CAUSING CONNECTION FAILURES AND DIAGNOSTICS INTERRUPTIONS. OUR TECHNICAL CONSULTANT WAS ABLE TO REPOSITION THE CABLE IN ORDER TO COMPLETE AN INTERROGATION. THE PROD HAS BEEN RETURNED TO THE MFR AND IS PENDING PROD ANALYSIS. DEVICE MALFUNCTION IS SUSPECTED, BUT DID NOT CAUSE OR CONTRIBUTE TO A DEATH OR SERIOUS INJURY.
988649	1	DEVICE MALFUNCTION SUSPECTED BUT DID NOT CAUSE OR CONTRIBUTE TO A DEATH OR SERIOUS INJURY. INITIAL REPORTER INDICATED THAT THEY "HAD A PT IN THE OFFICE AND THEY WERE UNABLE TO ESTABLISH COMMUNICATION WITH THEIR GENERATOR." THE TREATING PHYSICIAN WAS USING HIS HANDHELD COMPUTER PLUGGED IN DURING HIS PROGRAMMING SESSION WITH THE PT WHICH CAN POTENTIALLY CAUSE ELECTROMAGNETIC INTERFERENCE. THE PT WA…
988657	0	NOVA BIOMEDICAL AWAITS THE RETURN OF THE DEVICE FOR EVAL. SHOULD ANY SIGNIFICANT FINDINGS BE A RESULT OF THAT INVESTIGATION, A FOLLOW UP REPORT WILL BE FILED. IT WAS REPORTED TO NOVA BIOMEDICAL THAT A CONSUMER REC'D A RESULT OF 212 MG/DL ON THEIR BLOOD GLUCOSE METER. THE CONSUMER IMMEDIATELY PERFORMED ANOTHER TEST USING THE SAME METER AND STRIPS GETTING A RESULT OF 145 MG/DL. THE DIFFERENCE IN TH…
989211	1	THE CAUSE OF THIS MEASUREMENT PROBLEM IS A SOFTWARE ISSUE THAT RESULTED IN THE ZOOMED IMAGES HAVING A NEW PIXEL MATRIX BUT THE PIXEL SIZE HAD NOT BEEN CHANGED. A FIELD CHANGE ORDER WAS RELEASED TO CORRECT THIS ISSUE. THIS REPORT IS BEING FILED UPON NOTIFICATION FROM OUR RADIOLOGY MANUFACTURER, OF AN EVENT THAT OCCURRED IN OTHER COUNTRY. THERE IS A POTENTIAL OF MISINTERPRETATION OF OBJECT/ANATOMY …
989215	0	. THE AFFILIATE REPORTED A CUSTOMER WITH A SUSPECTED POSITIVE BIOLOGICAL INDICATOR. THE CUSTOMER REPORTED THAT NOT ALL ITEMS FROM THE LOAD WERE RECALLED. THE CUSTOMER DID NOT PROVIDE ANY POTENTIAL PT INJURY INFO TO THE AFFILIATE.
989397	0	THE COMPANY RECEIVED INFO THAT SUGGESTED THAT THE CUFF LEAKED SHORTLY AFTER THE TUBE WAS PLACED IN THE PT. THE CUSTOMER DID NOT REPORT ANY PT HARM. THE CUSTOMER INDICATED THAT THE SAMPLE WILL BE RETURNED FOR EVALUATION.
989422	0	REPORTER ALLEGED OBTAINING DISCREPANT BLOOD GLUCOSE RESULTS OF 411 MG/DL BACK TO BACK WITH A RESULT OF 151 MG/DL WHEN TESTING WAS PERFORMED WITHIN ONE MINUTES OF EACH OTHER ON THE ACTIVE SYSTEM. REPORTER STATED SHE WAS NOT EXPERIENCING ANY HYPOGLYCEMIC OR HYPERGLYCEMIC SYMPTOMS DURING THE TIME OF TESTING. NO ACTIONS WERE REPORTED TAKEN OR TREATMENT WAS RECEIVED. A REQUEST WAS MADE FOR THE RETURN …
989453	1	REPORTER INDICATED THAT SITE'S DELL HANDHELD COMPUTER SCREEN BECAME FROZEN DURING INTERROGATION. SOFT RESET, HARD RESET, REMOVING AND REINSERTING THE FLASHCARD WERE ALL DONE TO TEMPORARILY RESOLVE THE PROBLEM. A NEW HANDHELD HAS BEEN PROVIDED TO THE SITE AND GOOD FAITH ATTEMPTS WERE MADE TO OBTAIN THE NON WORKING PROD BACK FOR ANALYSIS; HOWEVER, THE SITE NOTIFIED THE MFR THAT THE PROD HAS BEEN MI…
989654	0	PLEASE NOTE THAT THIS DEVICE IS NOT DISTRIBUTED IN THE UNITED STATES. HOWEVER, IT IS SIMILAR TO THE US DISTRIBUTED. IT IS NOT AVAILABLE FOR TESTING AND EVALUATION. ADDITIONAL INFORMATION RECEIVED WILL BE SUBMITTED WITHIN 30 DAYS UPON RECEIPT. THIS IS ONE OF TWO PRODUCTS ASSOCIATED WITH THE EVENTS THAT WERE REPORTED UNDER THE FOLLOWING NUMBERS 1016427-2008-00022 AND 1016427-2008-00023. AS REPORTED…
989858	1	DEVICE MALFUNCTION IS SUSPECTED, BUT DID NOT CAUSE OR CONTRIBUTE TO A DEATH OR SERIOUS INJURY. REPORTER INDICATED THAT A DELL VNS HANDHELD COMPUTER WOULD NOT STAY POWERED ON. A NEW HANDHELD HAS BEEN PROVIDED TO THE SITE. ADDITIONALLY, THE MANUFACTURER HAS RECEIVED THE DEFECTED HANDHELD COMPUTER AND ANALYSIS IS BEING PERFORMED ON THE UNIT.
989890	1	REPORTER INDICATED A DELL VNS HANDHELD COMPUTER WAS FREEZING DURING INTERROGATION. RESEATING THE FLASHCARD AND PERFORMING SOFT AND HARD RESETS DID NOT RESOLVE THE SCREEN FREEZING. THE HANDHELD COMPUTER AND FLASHCARD HAVE BEEN REQUESTED FOR RETURN.
989911	1	REPORTER INDICATED THAT A DELL HANDHELD COMPUTER'S SCREEN FROZE AFTER INTERROGATION. THE ISSUE WAS RESOLVED BY PERFORMING A SOFT RESET. DEVICE RETURN IS NOT EXPECTED AT THIS TIME.
989947	1	IT WAS REPORTED THAT THE 9900 SYS INTERMITTENTLY LOCKED UP WHEN DOWN LOADING IMAGES TO PACS. NO PT INJURY WAS REPORTED. A GE SVC REP PERFORMED AN ON SITE INVESTIGATION. THE SOFTWARE WAS RELOADED DURING THE SVC CALL. THE SYS WAS TESTED AND FOUND TO BE WORKING AS INTENDED AND PUT BACK INTO SVC.
989956	0	INVESTIGATION INTO THIS EVENT WAS UNABLE TO DETERMINE EXACT ROOT CAUSE OF THIS EVENT ALTHOUGH IT APPEARS LIKELY THAT SOME SAMPLE PREPARATION ERROR MAY HAVE OCCURRED. ANALYSIS OF THE INSTRUMENT DATALOGGER FILES AND QUALITY CONTROL RESULTS COULD NOT FIND ANY EVIDENCE THAT AN ANALYZER OR REAGENT ERROR HAD OCCURRED. THERE WAS NO ALLEGATION OF HARM AS A RESULT OF THIS EVENT. THE ROOT CAUSE OF THIS EVE…
990196	0	COMPLAINANT ALLEGED THAT DURING FUNCTIONAL TESTING, THE DEVICE WAS UNABLE TO DETECT THE ATTACHED ELECTRODES AND DISPLAYED A RED "X" INDICATOR. COMPLAINANT INDICATED THAT THERE WAS NO PATIENT INVOLVEMENT IN THE REPORTED MALFUNCTION. ZOLL MEDICAL CORPORATION HAS RECEIVED THE PRODUCT AND WILL BE PROVIDING A FOLLOW-UP REPORT WHEN OUR INVESTIGATION IS COMPLETED.
990235	0	THE DEVICE HAS BEEN RECEIVED, BUT ADD'L TIME IS REQUIRED TO COMPLETE THE INVESTIGATION. UPON THE COMPLETION OF THE INVESTIGATION, A SUPPLEMENTAL WILL BE SUBMITTED. KNOWN/EXISTING PT HISTORY: TONGUE CANCER. USER ATTACHED THE DEVICE TO A PT WHERE IT ANNOUNCED "PUT THE ELECTRODES ON THE PT" FOLLOWED BY ANNOUNCING "LOW BATTERY" AND SHUT ITSELF DOWN. PT DIED. THE USER INDICATES THAT THE PT HAD AN EPIS…
990299	1	REPORTER INDICATED THAT THE HANDHELD COMPUTER WAS NOT HOLDING A CHARGE, "DUE TO AN ISSUE WITH THE POWERCORD." FURTHER FOLLOW-UP INDICATED THAT THE "CHARGER WOULD NOT STAY TIGHT AND SECURELY PLUGGED INTO THE HANDHELD." THE HANDHELD WAS RETURNED TO THE MFR; HOWEVER, THE POWERCORD WAS NOT RECEIVED BACK BY THE MFR. ANALYSIS ON THE HANDHELD REVEALED NO ANOMALIES WITH DEVICE PERFORMANCE. GOOD FAITH ATT…
990343	0	SERVICE REP ASSISTED CUSTOMER REPLACING HV/CONTROL CABLE ORDERED BY THEM ON OEC. SYSTEM OK TO USE. CUSTOMER REPORTED PROBLEM WITH MAG 2-NEEDING TO CHANGE HIGH VOLTAGE ASSEMBLY. NO PT INJURY.
990426	0	THE DEVICE HISTORY RECORDS WERE REVIEWED WITH SPECIAL ATTENTION TO THE RAW MATERIALS, THE SUBASSEMBLIES, THE MANUFACTURING PROCESS AND THE QUALITY CONTROL TESTING. THIS LOT MET ALL RELEASE CRITERIA. THIS VASCULAR GRAFT WAS STERILIZED WITH ETHYLENE OXIDE IN A CYCLE WHICH HAS BEEN VALIDATED TO ANSI/AAMI/ISO GUIDELINES FOR A STERILITY ASSURANCE PACKAGE INTEGRITY IS COMPROMISED. THE SAMPLE WAS NOT RE…
990432	0	UNFORTUNATELY, THE ACTUAL PRODUCT INVOLVED IN THIS INCIDENT WAS NOT RETURNED FOR OUR INVESTIGATION. NO LOT NUMBER WAS REPORTED SO THE DEVICE HISTORY RECORD (DHR) COULD NOT BE REVIEWED. WITHOUT A SAMPLE OR LOT NUMBER, A COMPLETE INVESTIGATION COULD NOT BE PERFORMED AND A ROOT CAUSE COULD NOT BE DETERMINED. WOUND DRAINS WILL PERFORM AS INTENDED AS LONG AS THEY ARE USED ACCORDING TO THE INSTRUCTIONS…
990720	0	THE CUSTOMER COMPLAINS ABOUT BLOOD LEAK DURING TREATMENT. THERE WAS INSIGNIFICANT BLOOD LOSS. NO MEDICAL INTERVENTION WAS NEEDED. NO SERIOUS INJURY. INTERNAL BLOOD LEAKS CAN OCCUR DUE TO DAMAGE TO THE HOLLOW FIBRES. NO FURTHER INFO IS EXPECTED FOR THIS SPECIFIC EVENT AND THE CASE IS CONSIDERED CLOSED. THE ROOT CAUSE OF THIS EVENT CANNOT BE DETERMINE. GAMBRO DOES NOT REGARD THE SUBMISSION OF THIS …
991065	1	INITIAL REPORTER INDICATED THAT THEIR HANDHELD COMPUTER CONTAINING 7.1 PROGRAMMING SOFTWARE WAS "FREEZING AFTER INTERROGATIONS, SEVERAL TIMES." THE SOFTWARE IS AT MANUFACTURE PENDING COMPLETION OF PRODUCT ANALYSIS.
991275	0	IN 2008, THE PATIENT REPORTED THAT HIS BLOOD GLUCOSE WAS ELEVATED TO 190 MG/DL. HIS NORMAL BLOOD GLUCOSE IS AROUND 100 MG/DL. HE STATED IT WAS TAKING A LONG TIME FOR HIS BLOOD GLUCOSE TO DECREASE AND HE REMOVED HIS INFUSION SITE. THE CANNULA OF THE HEADSET WAS BENT IN AN "L" SHAPE. HE STATED THAT THE HEADSET WAS IN USE FOR 1.5 DAYS. FURTHER ATTEMPTS TO FOLLOW UP WITH THE PT WERE UNSUCCESSFUL. THE…
991654	0	THE CUSTOMER STATED THAT HE TESTED HIS BLOOD GLUCOSE AND RECEIVED A READING OF 209 MG/DL USING HIS BREEZE2 METER. HE RETESTED USING ANOTHER METER AND RECEIVED A READING OF 98 MG/DL. THE DIFFERENCE BETWEEN THE READINGS FALLS IN THE "C" ZONE OF THE PARKES ERROR GRID, MAKING THE DIFFERENCE CLINICALLY SIGNIFICANT. NO ADVERSE EVENTS WERE ALLEGED. THE TEST STRIPS WERE RETURNED FOR EVALUATION. REPLACEME…
991677	0	THE CUSTOMER CALLED FOR HELP WITH HER METER. WHILE TROUBLESHOOTING, SHE PERFORMED CONTROL TESTS AND RECEIVED A RESULT OF 57 MG/DL. THE NORMAL CONTROL RANGE WAS NOT PROVIDED, BUT SHOULD BE AROUND 100-140 MG/DL. NO ADVERSE EVENTS WERE ALLEGED. THE CUSTOMER WAS ASKED TO RETURN THE TEST STRIPS FOR EVALUATION, BUT SHE DECLINED. SHE DID RECEIVE REPLACEMENT TEST STRIPS.
991908	0	THE PT PRESENTED WITH A SUBARACHNOID HEMORRHAGE AND RUPTURED MULTILOBED LEFT ANTERIOR COMMUNICATING ARTERY ANEURYSM (ACOM). THE FIRST COIL WAS SUCCESSFULLY PLACED INTO THE ANEURYSM. AFTER THE SUCCESSFUL PLACEMENT OF A SECOND COIL, THERE WAS "SOME DISPLACEMENT OF THE INITIAL COIL" TO THE LEFT A1/A2 JUNCTION OF THE LEFT ANTERIOR CEREBRAL ARTERY (ACA) BUT IT REMAINED PATENT. A FURTHER FOUR COILS WER…
992168	1	REPORTER INDICATED THAT A DELL HANDHELD COMPUTER'S SCREEN FROZE DURING INTERROGATION. THE ISSUE WAS RESOLVED BY PERFORMING STEPS TO REINITIALIZE THE FLASH MEMORY. PRODUCT RETURN TO THE MANUFACTURER IS NOT EXPECTED AT THIS TIME.
992171	1	REPORTER INDICATED THAT A DELL HANDHELD COMPUTER'S SCREEN FROZE MULTIPLE TIMES DURING INTERROGATION. THE ISSUE WAS RESOLVES BY RESETTING THE DEVICE. A NEW DELL HANDHELD COMPUTER IS BEING SHIPPED TO THE USER. PRODUCT HAS BEEN RETURNED TO THE MANUFACTURER AND IS PENDING ANALYSIS.
992173	1	REPORTER INDICATED THAT THE SITE'S HP HANDHELD COMPUTER "DIDN'T WORK" DURING A VNS IMPLANT SURGERY. IT WAS REPORTED THAT ANOTHER HANDHELD WAS USED AND THE CASE WAS COMPLETED SUCCESSFULLY. ATTEMPTS FOR ADDITIONAL INFORMATION HAVE BEEN UNSUCCESSFUL TO DATE.
992174	1	REPORTER INDICATED THAT COMMUNICATION COULD NOT BE ESTABLISHED WITH A PATIENT'S GENERATOR. IT WAS REPORTED THAT THE PATIENT'S GENERATOR HAD BEEN INTERROGATED SUCCESSFULLY THE PREVIOUS WEEK. IT WAS FOUND THAT THE HANDHELD COMPUTER HAD BEEN PLUGGED INTO THE WALL DURING INTERROGATION AND THAT THE PROGRAMMING WAND'S 9V BATTERY MAY HAVE BEEN DEPLETED, BUT THE PATIENT WAS NO LONGER AT THE OFFICE TO CON…
992178	1	REPORTER INDICATED THAT A DELL HANDHELD COMPUTER WOULD LOSE ITS CHARGE AFTER BEING POWERED DOWN FOR A WEEK. GOOD FAITH ATTEMPTS FOR RETURN OF THE DEVICE HAVE BEEN UNSUCCESSFUL TO DATE. DEVICE MALFUNCTION IS SUSPECTED, BUT DID NOT CAUSE OR CONTRIBUTE TO A DEATH OR SERIOUS INJURY.
992179	1	REPORTER INDICATED THAT A DELL HANDHELD COMPUTER'S SCREEN WOULD FREEZE DURING INTERROGATION. RESETS WERE PERFORMED TO RESOLVE THE EVENT. ADDITIONALLY, IT WAS REPORTED THAT THE HANDHELD WOULD DISPLAY A "NOT FOR HUMAN USE MESSAGE." GOOD FAITH ATTEMPTS FOR DEVICE RETURN HAVE BEEN UNSUCCESSFUL TO DATE.
992185	1	THE REPORTER INDICATED THAT THE (B) (4) HHD WAS FREEZING DURING INTERROGATIONS. THE HANDHELD COMPUTER WAS UNRESPONSIVE TO STYLUS TAPPING. IN ADDITION, THE INTERROGATION PROCESS WOULD TIME OUT ON SEVERAL OCCASIONS. THE REPORTER INDICATED THAT THE PROBLEM REOCCURRED, ONCE WITHIN TEN ATTEMPTS. AFTER A HARD RESET AND RE-ALIGNMENT OF THE HANDHELD SCREEN, THE REPORTED EVENT WAS RESOLVED THROUGH TROUBLE…
992186	1	DEVICE MALFUNCTION IS SUSPECTED, BUT DID NOT CAUSE OR CONTRIBUTE TO A DEATH OR SERIOUS INJURY. REPORTER INDICATED THAT SITE'S DELL HANDHELD COMPUTER SCREEN BECAME FROZEN AFTER INTERROGATION. HE TRIED TO DO A RESET AND THAT DID NOT SEEM TO FIX THE PROBLEM. REPLACEMENT HANDHELD HAS BEEN SENT TO THE SITE.
992232	1	DEVICE MALFUNCTION IS SUSPECTED, BUT DID NOT CAUSE OR CONTRIBUTE TO A DEATH OR SERIOUS INJURY. REPORTER INDICATED THAT HANDHELD COMPUTER WAS NOT CHARGING AND WAS CURRENTLY COMPLETELY "DEAD". THE CONNECTOR PIECE ON THE END OF THE POWER ADAPTER REPORTEDLY LOOKED DAMAGED. GOOD FAITH ATTEMPTS TO OBTAIN ADD'L INFO HAVE BEEN MADE, BUT HAVE BEEN UNSUCCESSFUL TO DATE.
992309	1	REPORTER INDICATED THAT HIS VNS THERAPY PROGRAMMING HANDHELD WAS NOT PROPERLY CHARGING AND THEREFORE COULD NOT BE USED UNLESS CONNECTED TO THE CHARGER. GOOD FAITH ATTEMPTS ARE BEING MADE FOR PRODUCT RETURN TO PERFORM PRODUCT ANALYSIS. DEVICE MALFUNCTION SUSPECTED, BUT DID NOT CAUSE OR CONTRIBUTED TO A DEATH OR SERIOUS INJURY.
992333	1	REPORTER INDICATED THAT "NOTHING COMES UP WITH DIAGNOSTIC HISTORY" FOR ANY PTS WHEN USING HIS HANDHELD COMPUTER TO SEARCH FOR DIAGNOSTIC RECORDS IN A CERTAIN TIME PERIOD. THE PHYSICIAN REPORTED THAT HE WAS ABLE TO FIND PARAMETER HISTORY FOR THREE PTS FOR THAT SAME TIME PERIOD. ATTEMPTS FOR ADD'L INFO ARE BEING COMPLETED.
992349	1	REPORTER INDICATED THAT SITE'S DELL HANDHELD COMPUTER SCREEN BECAME FROZEN DURING INTERROGATION. SOFT RESET, HARD RESET REMOVING AND REINSERTING THE FLASHCARD WERE ALL DONE TO RESOLVE THE PROBLEM. A NEW HANDHELD HAS BEEN PROVIDED TO THE SITE. HANDHELD WAS RETURNED TO MFR FOR PRODUCT ANALYSIS; HOWEVER, THAT ANALYSIS IS NOT YET COMPLETE.
992350	1	REPORTER INDICATED THAT THE HANDHELD WAS NOT ABLE TO PERFORM INTERROGATION. SOFT RESET, HARD RESET, VERIFYING THE CONNECTIONS, REMOVING AND REINSERTING THE FLASHCARD WERE ALL DONE TO SOLVE THE PROBLEM. HOWEVER, THE TROUBLESHOOTING STEPS DID NOT RESOLVE THE ISSUE. HANDHELD WAS OBTAINED BY MANUFACTURER FOR PRODUCT ANALYSIS; HOWEVER, THAT ANALYSIS IS NOT YET COMPLETE.
992351	1	REPORTER INDICATED THAT SITE'S HANDHELD COMPUTER SCREEN BECAME FROZEN DURING INTERROGATION. REMOVING AND REINSERTING THE FLASHCARD WERE ALL DONE TO TEMPORARILY RESOLVE THE PROBLEM. A NEW HANDHELD HAS BEEN PROVIDED TO THE SITE AND GOOD FAITH ATTEMPTS ARE BEING MADE TO OBTAIN THE PRODUCT FOR ANALYSIS.
992353	1	REPORTER INDICATED THAT SITE'S HANDHELD COMPUTER SCREEN BECAME FROZEN. SOFT RESET, HARD RESET, REMOVING AND REINSERTING THE FLASHCARD WERE ALL DONE TO TEMPORARILY RESOLVE THE PROBLEM. A NEW HANDHELD HAS BEEN PROVIDED TO THE SITE. PRODUCT ANALYSIS WAS COMPLETED ON THE RETURNED HANDHELD COMPUTER AND FLASHCARD. NO ANOMALIES WERE IDENTIFIED DURING THE ANALYSIS THAT COULD HAVE CONTRIBUTED TO THE REPOR…
992371	1	IT WAS REPORTED THAT THE 2600 SYSTEM HAD AN ERROR MESSAGE AND SHUT DOWN DURING A CASE. ALSO THE IMAGES SENT TO PACS WERE BLACK. THE 2600 SYSTEM HAD TO BE REBOOTED AND THE PROCEDURE WAS COMPLETED. NO PT INJURY WAS REPORTED. A GE SERVICE REP PERFORMED AN ON SITE INVESTIGATION. THE CASSETTE SENSING SWITCH AND HAND CONTROLLER WERE REPLACED. THE LENZAR CAMERA WAS CALIBRATED. THE CUSTOMER IS GOING TO R…
992782	0	THE CUSTOMER'S MOTHER STATED THAT THE CUSTOMER WAS HOSPITALIZED FOR DIABETIC KETOACIDOSIS AND THE BLOOD GLUCOSE LEVELS OVER 600 MG/DL. THE CUSTOMER WAS LETHARGIC AND WAS VOMITING AT THE TIME OF THE HOSPITALIZATION. TROUBLESHOOTING WAS PERFORMED. FOUND THAT THE BASAL RATES WERE PROGRAMMED CORRECTLY, BUT THE TIME AND DATE WERE INCORRECT. THE INSULIN PUMP PASSED THE PRIME TEST, BUT THE CUSTOMER DID …
992819	0	IT WAS REPORTED THAT SURGERY WAS EXTENDED 45 MINS WHEN A DAMAGED PACKAGE WAS DISCOVERED DURING SURGERY. A BACK-UP DEVICE OF THE SAME SIZE WAS NOT AVAILABLE AT THE HOSP. THE SURGEON ELECTED TO PROCEED WITH THE PROCEDURE USING LARGER SIZED IMPLANTS.
992890	1	REPORTER INDICATED THAT THE HANDHELD COMPUTER WAS FREEZING DURING USE. TROUBLESHOOTING DID NOT RESOLVE THE ISSUE. THE MANUFACTURER HAS RECEIVED THE HANDHELD COMPUTER AND IT IS PENDING COMPLETION OF THE PRODUCT ANALYSIS. DEVICE MALFUNCTION IS SUSPECTED, BUT DID NOT CAUSE OR CONTRIBUTE TO A DEATH OR SERIOUS INJURY.
992908	0	NO ADDITIONAL INFORMATION AT THIS TIME. WHEN ADDITIONAL INFO IS PROVIDED, IT WILL BE REPORTED AS REQUIRED. IT WAS REPORTED THAT THE 9800 SYSTEM EXPERIENCED A HIGH MA ERROR. THERE WAS NO REPORT OF PATIENT INJURY.
992913	1	IT WAS REPORTED THAT THE ETRAK 2500P SYSTEM WOULD BOOT UP, AND THEN THE MONITORS WOULD GO BLACK. REBOOT OF THE SYSTEM WAS REQUIRED. THERE WAS NO REPORT OF PATIENT INJURY. NO ADDITIONAL INFORMATION AT THIS TIME. WHEN ADDITIONAL INFO IS PROVIDED, IT WILL BE REPORTED AS REQUIRED.
992933	1	DEVICE MALFUNCTION IS SUSPECTED, BUT DID NOT CAUSE OR CONTRIBUTE TO A DEATH OR SERIOUS INJURY. REPORTER INDICATED THAT ERROR MESSAGES WERE RECEIVED ON A HANDHELD WHEN ATTEMPTING TO INTERROGATE A PACKAGED GENERATOR BEFORE SURGERY. REPORTER THEN USED A DIFFERENT HANDHELD TO COMPLETE THE SURGERY AND HAD NO PROBLEMS. FURTHER ATTEMPTS FOR INFO AND PRODUCT RETURN ARE IN PROGRESS.
992934	1	REPORTER INDICATED A HANDHELD VNS HP JORNADA COMPUTER SCREEN WAS FREEZING DURING INTERROGATION. REPORTER REINSERTED FLASHCARD AND PERFORMED A SOFT RESET AND DID NOT RESOLVE SCREEN FREEZING. THE HANDHELD VNS HP JORNADA AND FLASHCARD HAVE BEEN REQUESTED FOR RETURN.
992943	1	REPORTER INDICATED THAT A HP HANDHELD COMPUTER COULD NOT BE POWERED ON. PRODUCT WAS RETURNED TO MANUFACTURER FOR ANALYSIS. NO PERFORMANCE ANOMALIES WERE FOUND WITH THE DEVICE. THERE ARE NO FINDINGS THAT COULD HAVE BEEN CONTRIBUTED TO THE REPORTED EVENT.
992944	1	REPORTER INDICATED THAT A DELL HANDHELD COMPUTER'S SCREEN WAS FREEZING DURING INTERROGATION. RESEATING THE FLASHCARD AND PERFORMING HARD AND SOFT RESETS DID NOT RESOLVE THE ISSUE. PRODUCT HAS BEEN RETURNED TO THE MANUFACTURER FOR ANALYSIS.
992945	1	IT WAS REPORTED THAT A PT'S GENERATOR COULD NOT BE INTERROGATED. THE PHYSICIAN DOES NOT BELIEVE THE GENERATOR TO BE NEAR OR AT END OF SERVICE. ELECTROMAGNETIC INTERFERENCE IS SUSPECTED AS THE CAUSE OF THE COMMUNICATION PROBLEM AS THE PHYSICIAN ATTEMPTED INTERROGATION WITH THE HANDHELD PLUGGED INTO THE WALL. THE PT IS SCHEDULED FOR A FOLLOWUP VISIT TO VERIFY PROPER DEVICE FUNCTION.
992947	1	IT WAS REPORTED THAT A DELL HANDHELD COMPUTER SCREEN WAS FREEZING DURING INTERROGATION. RESEATING THE FLASHCARD AND PERFORMING SOFT AND HARD RESETS DID NOT RESOLVE THE ISSUE. PRODUCT IS EXPECTED TO BE RETURNED TO THE MFG.
992949	1	REPORTER INDICATED THAT A DELL HANDHELD COMPUTER SCREEN WAS FREEZING DURING INTERROGATION. THE ISSUE WAS RESOLVED BY PERFORMING A SOFT RESET. PRODUCT RETURN TO THE MANUFACTURER IS NOT EXPECTED AT THIS TIME.
992951	1	REPORTER INDICATED THE HAND HELD COMPUTER WOULD POWER OFF WHEN A SCREEN ALIGNMENT WAS ATTEMPTED. THE HAND HELD WAS PLUGGED INTO THE WALL WHEN IT POWERED OFF. THE REPORTER ALSO INDICATED THE CHARGE LIGHT WAS ON, WHICH INDICATED THE HAND HELD WAS CHARGING. THE HAND HELD CONNECTIONS SEEMED TO BE VERY LOOSE AND WOULD SOMETIMES NOT MAKE A FULL CONNECTION. GOOD FAITH ATTEMPTS TO OBTAIN ADDITIONAL INFOR…
992971	0	DEVICE ANALYSIS. THE DELIVERY DEVICE WAS DISPOSED AND THE STENT REMAINED IN THE PT. BECAUSE THE BATCH NUMBER FOR THIS COMPLAINT IS UNKNOWN, THE SHOP FLOOR PAPERWORK COULD NOT BE EXAMINED. FOLLOWING A THOROUGH REVIEW OF THE REPORTED COMPLAINT, THE ROOT CAUSE WILL BE DOCUMENTED AS AN ANTICIPATED PROCEDURAL COMPLICATION BECAUSE OF THE LIKELIHOOD THAT THE PT ANATOMY OR OTHER PROCEDURAL FACTORS CONTRI…
992976	1	RPTR INDICATED THAT A HANDHELD COMPUTER'S SCREEN WAS FREEZING AFTER INTERROGATIONS. TROUBLESHOOTING WAS REPORTED TO RESOLVE THE ISSUES, BUT THE RECURRENCE OF THE ISSUES HAD BECOME FRUSTRATING. A NEW HANDHELD COMPUTER WAS SENT TO THE SITE AND THE DEVICE HAS BEEN REC'D AND IS AWAITING ANALYSIS.
993001	0	AN INVESTIGATION IS CURRENTLY UNDERWAY; UPON COMPLETION, THE RESULTS WILL BE FORWARDED. IT WAS REPORTED TO TYCO HEALTHCARE/KENDALL THAT A CUSTOMER HAD A PROBLEM WITH A 140CC SYRINGE. THE CUSTOMER REPORTS "ALS RESPONDED TO A CALL IN WHICH THEY WENT TO PLACE A COMBITUBE IN A PATIENT. WHILE ATTEMPTING TO INFLATE THE COMBITUBE WITH THE 140ML SYRINGE THE TIP BROKE OFF INSIDE THE COMBITUBE. THE PARAMED…
993006	1	INITIAL REPORTER INDICATED THAT WHILE THEIR HANDHELD COMPUTER WAS BEING USED TO INTERROGATE A NEW GENERATOR IN THE PACKAGE "INTERROGATION WAS SUCCESSFUL, BUT FROZE AND WON'T TAKE IT TO THE INTERROGATION SCREEN." A SOFT RESET AND HARD RESET WAS PERFORMED ON THE HANDHELD COMPUTER AND DID NOT RESOLVE THE ISSUE. A FLASHCARD REINSERTION WAS PERFORMED AND THE ISSUE RESOLVED. THE FROZEN SCREEN EVENT HAS…
993045	0	NOVA BIOMEDICAL AWAITS THE RETURN OF THE DEVICE FOR EVAL. SHOULD ANY SIGNIFICANT FINDINGS BE A RESULT OF THAT INVESTIGATION, A F/U REPORT WILL BE FILED. IT WAS REPORTED TO NOVA BIOMEDICAL THAT A CONSUMER RECEIVED A RESULT OF 307 MG/DL ON THEIR BLOOD GLUCOSE METER. THE CONSUMER IMMEDIATELY PERFORMED ANOTHER TEST USING THE SAME METER AND STRIPS GETTING A RESULT OF 109 MG/DL. THE DIFFERENCE IN THE R…
993048	0	NOVA BIOMEDICAL AWAITS THE RETURN OF THE DEVICE FOR EVAL. SHOULD ANY SIGNIFICANT FINDINGS BE A RESULT OF THAT INVESTIGATION, A F/U REPORT WILL BE FILED. IT WAS REPORTED TO NOVA BIOMEDICAL THAT A CONSUMER RECEIVED A RESULT OF 21.7 MMOL/DL (393 MG/DL) ON THEIR BLOOD GLUCOSE METER. THE CONSUMER IMMEDIATELY PERFORMED AN ADD'L THREE TESTS USING THE SAME METER AND STRIPS GETTING THE FOLLOWING RESULTS: …
993151	1	THE HOSPITAL REPORTED THAT THE ARCHIVED CHARTNOTE PROCEDURE NOTE OF A PT WAS OVERWRITTEN BY THE PROCEDURE NOT OF ANOTHER PREVIOUS PT. CHARTNOTE IS AN OPTIONAL MODULE OF THE IMAGE MANAGER SOFTWARE THAT ENABLES THE PHYSICIAN TO DOCUMENT AND MAINTAIN PROCEDURE NOTES FOR A PT ENDOSCOPY EXAM. OLYMPUS HAS CONDUCTED AN INVESTIGATION OF THIS COMPLAINT. THE INVESTIGATION CONFIRMED THE USER'S CLAIM OF AN O…
993239	0	EVENT DESCRIPTION BOSTON SCIENTIFIC CRM RECEIVED INFORMATION THAT THE PATIENT IMPLANTED WITH THIS IMPLANTABLE CARDIOVERTER DEFIBRILLATOR (ICD) WHICH IS INCLUDED IN THIS ADVISORY POPULATION RETAINED LEGAL COUNSEL AND FILED A LAWSUIT. THERE WERE NO SPECIFIC ALLEGATIONS AGAINST DEVICE MALFUNCTION. NEW INFORMATION RECEIVED INDICATES THAT THE DEVICE DECLARED ELECTIVE REPLACEMENT INDICATOR (ERI) AFTER …
996316	0	CURRENTLY, IT IS UNKNOWN WHETHER OR NOT THE DEVICE MAY HAVE CAUSED OR CONTRIBUTED TO THE EVENT AS NO PRODUCT HAS BEEN RETURNED. WE THEREFORE CONSIDER THIS REPORT COMPLETE TO THE BEST OF OUR KNOWLEDGE. NO CONCLUSION CAN BE DRAWN AT THIS TIME. THE CUSTOMER'S WIFE REPORTED THAT THE CUSTOMER PASSED AWAY. PRIOR TO HIS DEATH THE CUSTOMER WAS TAKEN TO THE HOSP WITH A BLOOD GLUCOSE READING AT 930 MG/DL. …
996338	0	THE SERVICE REP DUPLICATED TABLE ERROR PROBLEM, BUT COULD NOT DUPLICATE UNCOMMANDED FLUORO - ORDERED PART NUMBER 00-871630-01 CONTROL PANEL CABLE. THIS PART NO LONGER AVAILABLE FROM GEHC OEC. THE CUSTOMER REPORTED NO FILMER OPERATION, TABLE NOT READY ERROR INTERMITTENTLY APPEARING, AND UNCOMMANDED FLUORO. NO PT INJURY WAS REPORTED.
996345	1	DEVICE MALFUNCTION SUSPECTED BUT DID NOT CAUSE OR CONTRIBUTE TO A DEATH OR SERIOUS INJURY. REPORTER INDICATED A HANDHELD VNS DELL COMPUTER SCREEN WAS FREEZING. RESEATING THE FLASHCARD AND "REBOOTING THE COMPUTER" DID NOT RESOLVE THE SCREEN FREEZING. THE HANDHELD DELL COMPUTER AND FLASHCARD HAVE BEEN REQUESTED FOR RETURN.
996350	1	REPORTER INDICATED A HANDHELD COMPUTER SCREEN WAS FREEZING. RESEATING THE FLASHCARD AND "REBOOTING THE COMPUTER" DID NOT RESOLVE THE SCREEN FREEZING. THE HANDHELD COMPUTER AND FLASHCARD HAVE BEEN REQUESTED FOR RETURN.
996352	1	REPORTER INDICATED A DELL HANDHELD VNS COMPUTER WAS FREEZING AFTER INTERROGATION. RESEATING THE FLASHCARD RESOLVED THE EVENT. THE HANDHELD DELL COMPUTER AND FLASHCARD WILL NOT BE RETURNED.
996452	0	I HAD AN XLIFT PROCEDURE, USING A CORENT SYSTEM IN 2006, AND I WAS IN THE HOSP, AND I WAS COMPLAINING ABOUT SEVERE PAIN DOWN MY LEGS ECT., RIGHT AFTER THE SURGERY WAS PERFORMED. THIS ONE EVENT LED TO RE-ADMITTANCE INTO THE HOSP NOT ONE WEEK LATER, WHICH LED TO MORE SURGERIES TO HELP ME. I ENDED UP WITH SEVEN SURGERIES SINCE 2006, BECAUSE I WAS INFORMED THAT THE DEVICE EITHER SLIPPED OR MOVED OUT,…
996685	1	THE ISSUE INVOLVES FUNCTIONALITY IN CERNER MILLENNIUM POWERCHART POWERORDERS AND AFFECTS USERS THAT UTILIZE THE MEDICATION ADMINISTRATION RECORD. IF A PRO RE NATA (PRN) MEDICATION ORDER IS MODIFIED TO A SCHEDULED ORDER AND BACK TO PRN, THE LAST GIVEN DATE AND TIME ARE DISPLAYED INCORRECTLY FOR THE TASK. THIS ISSUE OCCURS IF AN ADMINISTRATION OR EVENT WAS DOCUMENTED WHILE THE MEDICATION WAS A NON-…
996715	1	DURING INHOUSE TESTING AN ISSUE WAS FOUND IN THE SUNQUEST BLOOD BANK/BLOOD DONOR MODULES IN THE BLOOD PRODUCT TESTING (BPT) APPLICATION. THE FOLLOWING CONDITIONS MUST OCCUR WITHIN THE SAME ENTRY SESSION. THE PRODUCT TESTING RESULT KEYBOARD IS USED. THE USER ENTERS AN UNACCEPTABLE PRODUCT TEST RESULT AND THEN CHOOSES TO REPLACE IT WITH ANOTHER UNACCEPTABLE PRODUCT TEST RESULT. THE USER THEN 'CANCE…
996963	0	A GE SVC REP PERFORMED AN INVESTIGATION. BASED ON INFO PROVIDED, THE FOLLOWING COMPONENTS HAVE BEEN ORDERED. IMAGE PROCESSOR PCB AND A DISPLAY ADAPTER PCB. IT IS BELIEVED THAT ONCE THE IDENTIFIED COMPONENTS ARE REPLACED, THE REPORTED ISSUE WILL BE ADDRESSED. IF ANY ADD'L INFO IS RECEIVED THAT INDICATES OTHERWISE, A FOLLOW-UP REPORT WILL BE SUBMITTED AS REQUIRED. IT WAS REPORTED THAT THERE WERE NO…
996975	1	THE REPORTER INDICATED THAT UPON INTERROGATION, THE DELL X5 PROGRAMMING COMPUTER SCREEN WOULD FREEZE DURING USE. THE REPORTER REMOVED THE FLASHCARD AND RE-INSERTED THE CARD INTO THE DEVICE WITH NO RESOLUTION. A SOFT/HARD RESET WAS PERFORMED WITH NO CHANGE IN THE SCREEN FREEZE. TROUBLESHOOTING DID NOT RESOLVE THE ISSUE. THE HANDHELD AND PROGRAMMING SOFTWARE HAVE BEEN RETURNED TO THE MANUFACTURER F…
996976	1	THE REPORTER INDICATED THAT THE HANDHELD WAS DISPLAYING A "FAULT MESSAGE." DURING RE-INTERROGATION, THE HANDHELD DISPLAYED THE "RETRY MESSAGE" AND DURING ADDITIONAL ATTEMPTS THE SCREEN FROZE AND STAYED ON RETRY. THE REPORTER WAS UNABLE TO RUN A NORMAL MODE TEST. THE HANDHELD DISPLAYED A "FAILURE TO INITIALIZE MESSAGE." TROUBLESHOOTING DID NOT RESOLVE THE EVENT. THE HANDHELD WAS RETURNED TO THE MA…
997005	0	A GE SERVICE REPRESENTATIVE PERFORMED AN ON SITE INVESTIGATION. THE FAILURE COULD NOT BE DUPLICATED. THE RIBBON CONNECTORS WERE REPAIRED DURING THE SERVICE CALL. THE SYSTEM WAS TESTED, AND FOUND TO BE WORKING AS INTENDED, AND UT BACK INTO THE SERVICE. IT WAS REPORTED THAT THE 9800 SYSTEM WOULD NOT FLUORO. NO PT INJURY WAS REPORTED.
997458	0	THE REPORTED ISSUE IS CURRENTLY UNDER INVESTIGATION. A FOLLOW UP REPORT WILL BE FILED WHEN ADDITIONAL DETAILS BECOME AVAILABLE. IT WAS REPORTED THAT THE MONITOR ON THE STENOSCOPE SYSTEM WAS FLICKERING. NO PATIENT INJURY WAS REPORTED.
997544	1	IT WAS REPORTED THAT A HP JORNADA HANDHELD COMPUTER WOULD NOT POWER ON. IT HAD BEEN A YEAR SINCE THE LAST THE LAST TIME THE HANDHELD HAD BEEN USED. PRODUCT IS EXPECTED TO BE RETURNED TO THE MFR. DEVICE MALFUNCTION IS SUSPECTED, BUT DID NOT CAUSE OR CONTRIBUTE TO A DEATH OR SERIOUS INJURY.
997655	0	IT WAS REPORTED THAT DURING PREPARATION FOR AN UNSPECIFIED PROCEDURE, A SHAFT BREAK OCCURRED. THE PHYSICIAN WAS "PULLING BACK A LITTLE" ON THE 8.0X30X75CM EXPRESS BILIARY LD STENT DELIVERY SYSTEM (SDS) WHILE IT WAS ON THE GUIDE WIRE, AND THE SHAFT OF THE SDS BROKE JUST PROXIMAL TO THE BALLOON. THERE WAS NO PT CONTACT. THE PROCEDURE WAS COMPLETED WITH ANOTHER OF THE SAME DEVICE.
997748	0	ONE PT WITH DISCREPANT GLUCOSE RESULTS. INITIAL RESULT GAVE 69.97 MMOL/L; SAMPLE REPEATED TWICE GIVING 22.16 AND 21.70 MMOL/L, RESPECTIVELY. A SECOND SAMPLE REPEATED TWICE GAVE 22.64 AND 23.07 MMOL/L. NO ADVERSE EVENTS WERE REPORTED IN ASSOCIATION WITH THE INCORRECT RESULT. PREVENTATIVE MAINTENANCE WAS PERFORMED. NO FURTHER ISSUES REPORTED.
997770	0	CUSTOMER REPORTS BACK TO BACK TESTING ON THE SAME METER WHILE USING THE COMPACT SYSTEM WITH RESULTS OF 127MG/DL AND 277MG/DL. NO QUALITY CONTROLS WERE RUN. NO ADVERSE EVENT REPORTED. A REQUEST WAS MADE FOR RETURN OF THE SUSPECT PRODUCT AND A REPLACEMENT WAS SENT.
997877	0	REPORTER INDICATED THAT A PATIENT HAD EXPERIENCED AN INFECTION FOLLOWING IMPLANTATION OF VNS DEVICE. GOOD FAITH ATTEMPTS TO OBTAIN ADDITIONAL INFORMATION HAVE BEEN UNSUCCESSFUL TO DATE.
997961	1	REPORTER INDICATED THAT SITE'S DELL HANDHELD COMPUTER SCREEN BECAME FROZEN DURING INTERROGATION. SOFT RESET, HARD RESET, REMOVING AND REINSERTING THE FLASHCARD WERE ALL DONE TO RESOLVE THE PROBLEM. A NEW HANDHELD HAS BEEN PROVIDED TO THE SITE. NON WORKING HANDHELD WAS OBTAINED BY MFR FOR PRODUCT ANALYSIS; HOWEVER, THAT ANALYSIS IS NOT YET COMPLETE.
997962	1	REPORTER INDICATED THAT SITE'S DELL HANDHELD COMPUTER SCREEN BECAME FROZEN. ADDITIONALLY, IT WAS REPORTED THAT THE SITES HANDHELD COMPUTER WOULD NOT HOLD A CHARGE. A NEW HANDHELD HAS BEEN PROVIDED TO THE SITE. NON WORKING HANDHELD WAS OBTAINED BY MFR FOR PRODUCT ANALYSIS; HOWEVER, THAT ANALYSIS IS NOT YET COMPLETE.
998058	1	PHILIPS HAS DETERMINED THAT SOME PHYSICIAN ENTERED ORDERS ARE NOT SHOWING UP ON WORKLISTS. NEW INFORMATION RECEIVED 07 FEBRUARY 2008 IDENTIFIED PATIENT RISK. PHILIPS IS IN THE PROCESS OF OBTAINING MORE INFORMATION CONCERNING THIS EVENT, AND THIS COMPLAINT IS STILL UNDER INVESTIGATION. A FINAL REPORT WILL BE SUBMITTED WHEN THE INVESTIGATION IS COMPLETED. THE CUSTOMER REPORTED THAT SOMETIMES PRESCR…
998059	1	PHILIPS HAS DETERMINED THAT SOME PHYSICIAN ENTERED ORDERS ARE NOT SHOWING UP ON WORKLISTS. NEW INFORMATION RECEIVED 07 FEBRUARY 2008 IDENTIFIED PATIENT RISK. PHILIPS IS IN THE PROCESS OF OBTAINING MORE INFORMATION CONCERNING THIS EVENT, AND THIS COMPLAINT IS STILL UNDER INVESTIGATION. A FINAL REPORT WILL BE SUBMITTED WHEN THE INVESTIGATION IS COMPLETED. ORDERS ARE NOT SHOWN IN THE WORKLIST FOR PA…
998060	1	PHILIPS HAS DETERMINED THAT SOME PHYSICIAN ENTERED ORDERS ARE NOT SHOWING UP ON WORKLISTS. NEW INFORMATION RECEIVED 07 FEBRUARY 2008 IDENTIFIED PATIENT RISK. PHILIPS IS IN THE PROCESS OF OBTAINING MORE INFORMATION CONCERNING THIS EVENT, AND THIS COMPLAINT IS STILL UNDER INVESTIGATION. A FINAL REPORT WILL BE SUBMITTED WHEN THE INVESTIGATION IS COMPLETED. ORDERS WITH THE STOPDATE/TIME LONGER THAN 2…
998061	1	ICIP HAS A FUNCTION TO SETUP A SCHEME FOR EVERY PATIENT ABOUT USE OF MEDICINE. WITH THIS FUNCTION, IT IS POSSIBLE TO ALERT THE NURSE WHENEVER THE PATIENT IS SCHEDULED FOR HAVING HIS MEDICATION. BECAUSE OF A MALFUNCTION OF THE BUILD-IN CALENDAR, THE NURSE WAS NOT INFORMED BY THE SYSTEM TO PROVIDE MEDICINE TO A PATIENT. PHILIPS HAS DETERMINED THAT SOME PHYSICIAN ENTERED ORDERS ARE NOT SHOWING UP ON…
998062	1	PHILIPS HAS DETERMINED THAT SOME PHYSICIAN ENTERED ORDERS ARE NOT SHOWING UP ON WORKLISTS. NEW INFORMATION RECEIVED 07 FEBRUARY 2008 IDENTIFIED PATIENT RISK. PHILIPS IS IN THE PROCESS OF OBTAINING MORE INFORMATION CONCERNING THIS EVENT AND THIS COMPLAINT IS STILL UNDER INVESTIGATION. A FINAL REPORT WILL BE SUBMITTED WHEN THE INVESTIGATION IS COMPLETED. SOME MEDICATION ORDERS WITH SCHEDULED FREQUE…
998063	1	SOMETIMES THE ORDERS WHICH ARE PRESCRIBED IN THE ORDER ENTRY DO NOT SHOW UP IN THE WORKLIST. PHILIPS HAS DETERMINED THAT SOME PHYSICIAN ENTERED ORDERS ARE NOT SHOWING UP ON WORKLISTS. NEW INFORMATION RECEIVED 07 FEBRUARY 2008 IDENTIFIED PATIENT RISK. PHILIPS IS IN THE PROCESS OF OBTAINING MORE INFORMATION CONCERNING THIS EVENT, AND THIS COMPLAINT IS STILL UNDER INVESTIGATION. A FINAL REPORT WILL …
998064	1	PHILIPS HAS DETERMINED THAT SOME PHYSICIAN ENTERED ORDERS ARE NOT SHOWING UP ON WORKLISTS. NEW INFO RECEIVED 07 FEB 2008 IDENTIFIED PT RISK. PHILIPS IS IN THE PROCESS OF OBTAINING MORE INFO CONCERNING THIS EVENT, AND THIS COMPLAINT IS STILL UNDER INVESTIGATION. A FINAL REPORT WILL BE SUBMITTED WHEN THE INVESTIGATION IS COMPLETED. AFTER STORING A STOPDATE OF A MED 2 DAYS INTO THE FUTURE, THE ORDER…
998065	1	PHILIPS HAS DETERMINED THAT SOME PHYSICIAN ENTERED ORDERS ARE NOT SHOWING UP ON WORKLISTS. NEW INFO RECEIVED 2008, IDENTIFIED PT RISK. PHILIPS IS IN THE PROCESS OF OBTAINING MORE INFO CONCERNING THIS EVENT AND THIS COMPLAINT IS STILL UNDER INVESTIGATION. A FINAL REPORT WILL BE SUBMITTED WHEN THE INVESTIGATION IS COMPLETED. THE CUSTOMER REPORTED THAT SOMETMES PRESCRIBED ORDERS ARE NOT SHOWING IN T…
998067	1	PHILLIPS HAS DETERMINED THAT SOME PHYSICIAN ENTERED ORDERS ARE NOT SHOWING UP ON WORKLISTS. NEW INFO RECEIVED 07 FEB 2008 IDENTIFIED PT RISK. PHILIPS IS IN THE PROCESS OF OBTAINING MORE INFO CONCERNING THIS EVENT AND THIS COMPLAINT IS STILL UNDER INVESTIGATION. A FINAL REPORT WILL BE SUBMITTED WHEN THE INVESTIGATION IS COMPLETED. ORDERS WITH A STOPDATE MORE THEN 24 HOURS IN THE FUTURE ARE NOT VIS…
998122	1	PRELIMINARY INFORMATION ON THE PROBLEM. IN THE FUNCTION BLOOD ORDER PROCESSING (BOP/BOPW), WHEN REACTION RESULT GRIDS ARE ENABLED, QUALITY ASSURANCE MESSAGES "UNIT COMPATIBLY REACTION ENTRY DOES NOT MATCH SYSTEM INTERPRETATION" AND "SPECIMEN REACTION ENTRY DOES NOT MATCH SYSTEM INTERPRETATION" ARE NOT GENERATED UNDER THE FOLLOWING ATYPICAL CIRCUMSTANCE. SCENARIO #1: WHEN AN ACCESSION NUMBER IS RE…
998472	0	BOVIE PENCIL STARTED SMOKING WHEN YELLOW PORTION OF PENCIL TOUCH SIDE OF INCISION AND THE TIP "ARCED". OR STAFF CHANGED TO 2ND BOVIE PENCIL WHICH ALSO SMOKED AND ARCED. THIS PENCIL WAS REMOVED FROM STERILE FIELD. THE TWO PENCILS WERE THE SAME BRAND, BUT DIFFERENT LOT NUMBERS. A 3RD PENCIL FROM A DIFFERENT LOT WAS OPENED AND PERFORMED APPROPRIATELY. SEVERAL ATTEMPTS HAVE BEEN MADE TO CONTACT THE U…
998491	0	INFORMATION ANTICIPATED, BUT UNAVAILABLE AT THIS TIME. IT WAS REPORTED THAT DURING A LAP CHOLECYSTECTOMY, THE STAPLES WERE MALFORMED. THEY WERE TEAR DROP SHAPED AND J SHAPED. USED A SECOND LIKE DEVICE TO COMPLETE THE CASE. NO PATIENT CONSEQUENCE REPORTED.
998818	0	REPORTER ALLEGED THE LANCET NEEDLE DID NOT RETRACT AFTER FIRING IN THE SOFTCLIX PLUS LANCET DEVICE. NO SERIOUS ADVERSE EVENT WAS REPORTED IN RELATION TO THE ALLEGED MALFUNCTION. REPLACEMENT PRODUCT WAS SENT. THE DEVICE RETURNED BY THE CUSTOMER TO THE MFR WAS EVALUATED BY THE MFR'S DOMESTIC EVAL UNIT. THE COMPLAINT WAS NOT CONFIRMED.
998904	1	IT WAS REPORTED THAT THE 9900 SYSTEM WOULD NOT COMMUNICATE WITH THE DICOM SERVER. NO PT INJURY WAS REPORTED. A GE SERVICE REP PERFORMED AN ON SITE INVESTIGATION. THE FAILURE COULD NOT BE DUPLICATED. THE SIB BOARD AND THE SOFTWARE UPGRADE WERE INSTALLED DURING THE SERVICE CALL. THE CUSTOMER IT GROUP WAS ABLE TO SOLVE THE ISSUE. THE SYSTEM WAS TESTED AND FOUND TO BE WORKING AS INTENDED AND PUT BACK…
998908	1	INITIAL REPORTER INDICATED THAT THE HANDHELD COMPUTER MAIN BATTERY WAS LOW AND THE "POWER LIGHT WOULD NOT COME ON AT ALL." THE HANDHELD COMPUTER AND POWER CORD WERE RETURNED TO MFR FOR ANALYSIS. THE HANDHELD WAS RETURNED AND PRODUCT ANALYSIS WAS PERFORMED ON THE HANDHELD AND IT PERFORMED ACCORDING TO SPECIFICATIONS. THE POWER CORD THAT WAS RETURNED WITH THE HANDHELD COMPUTER HAD AN IDENTIFIED CAB…
998968	0	SURGEON IMPLANTED ONE 2.7 MM CORTEX SCREW AND ONE 2.0 MM CORTEX SCREW. PT CAME INTO SURGEON'S OFFICE FOR A F/U AND HAD AN X-RAY TAKEN, WHICH SHOWED THE 2.0MM CORTEX SCREW HAD BROKEN IN HALF. SURGEON IS NOT REMOVING THE SCREW, THE PT IS HEALED. SYNTHES IS UNABLE TO DETERMINE THE MFG DATE WITHOUT A LOT NUMBER. NO INVESTIGATION COULD BE PERFORMED, NO CONCLUSION DRAWN, AS NO DEVICE WAS RETURNED.
999025	1	DEVICE FAILURE IS SUSPECTED, BUT DID NOT CAUSE OR CONTRIBUTE TO A DEATH OR SERIOUS INJURY. REPORTER INDICATED THAT THE VNS SOFTWARE WAS NOT LOADING ON THEIR DELL HANDHELD COMPUTER. ATTEMPTS FOR PRODUCT RETURN ARE IN PROGRESS.
999026	1	REPORTER INDICATED THAT THE SCREEN WAS FREEZING ON A HANDHELD COMPUTER. FURTHER ATTEMPTS FOR INFORMATION AND PRODUCT RETURN ARE IN PROGRESS. DEVICE FAILURE IS SUSPECTED, BUT DID NOT CAUSE OR CONTRIBUTE TO A DEATH OR SERIOUS INJURY.
999027	1	DEVICE FAILURE IS SUSPECTED, BUT DID NOT CAUSE OR CONTRIBUTE TO A DEATH OR SERIOUS INJURY. REPORTER INDICATED THAT THE SCREEN WAS FREEZING ON A HANDHELD COMPUTER. FURTHER ATTEMPTS FOR INFORMATION AND PRODUCT RETURN ARE IN PROGRESS.
999046	0	THE CUSTOMER RESOLVED THE PROBLEM AND CANCELLED THE SERVICE CALL. NO DETAILS WERE PROVIDED. SERVICE CALL CLOSED. IT WAS REPORTED THAT THE 9800 SYSTEM WAS EXPERIENCING INTERMITTENT ISSUES WHEN MOVING THE C-ARM INTO THE LATERAL POSITION. IT WAS NOTED THAT THE IMAGE WOULD FLASH IN AND OUT. ADVISED THAT THE SYSTEM IS STILL BEING USED. THERE WAS NO REPORT OF PT INJURY.
999047	1	IT WAS REPORTED TO THE MFR THAT THE USER HAD RECEIVED A MESSAGE ON THE HANDHELD INDICATING THAT THE COMPUTER SOFTWARE WAS INCOMPATIBLE WITH THE SOFTWARE ON THE VNS DEVICE. SUBSEQUENTLY, THE USER INTERROGATED A DIFFERENT VNS DEVICE WHICH ALSO RESULTED IN THE SAME ERROR MESSAGE AND ADDITIONALLY, THE HANDHELD SPONTANEOUSLY CHANGED ITS LANGUAGE SETTINGS TO FRENCH. FURTHERMORE, IT WAS REPORTED TO THE …
999051	1	REPORTER INDICATED THAT SITE'S HANDHELD COMPUTER WOULD NOT POWER ON. SOFT RESET, REMOVING AND REINSERTING THE FLASHCARD WERE ALL DONE TO RESOLVE THE PROBLEM. A NEW HANDHELD HAS BEEN PROVIDED TO THE SITE. NON WORKING HANDHELD WAS OBTAINED BY THE MFR. AN ANALYSIS WAS PERFORMED ON THE HANDHELD AND THE CAUSE FOR THE REPORTED COMPLAINT WAS ASSOCIATED WITH A BAD SOLDER CONNECTION AT R549. ONCE COMPONEN…
999054	1	REPORTER INDICATED THAT A DELL HANDHELD COMPUTER'S SCREEN FROZE DURING DIAGNOSTIC TESTING. RESETTING THE DEVICE DID NOT RESOLVE THE ISSUE. THE HANDHELD COMPUTER FUNCTIONED PROPERLY AFTER DISCONNECTING AND RECONNECTING THE DEVICE. IT IS UNK IF THE PRODUCT WILL BE RETURNED TO THE MFR.
999056	1	REPORTER INDICATED THAT SITE'S HANDHELD COMPUTER SCREEN BECAME FROZEN DURING INTERROGATION. ADDITIONALLY, IT WAS REPORTED THAT THE SITE'S HANDHELD COMPUTER WOULD NOT POWER ON. TROUBLESHOOTING WAS PERFORMED; HOWEVER, THE EVENT DID NOT RESOLVE. GOOD FAITH ATTEMPTS ARE BEING MADE TO OBTAIN THE NON WORKING HANDHELD AND THE FLASHCARD BACK FOR ANALYSIS.
999058	1	REPORTER INDICATED A VNS HANDHELD HP JORNADA COMPUTER WOULD NOT HOLD A CHARGE. A NEW HANDHELD HAS BEEN PROVIDED TO THE SITE. GOOD FAITH ATTEMPTS ARE BEING MADE TO OBTAIN THE NONWORKING PRODUCT BACK FOR ANALYSIS.
999093	1	REPORTER INDICATED A DELL HANDHELD VNS COMPUTER WAS CONSISTENTLY FREEZING AFTER INTERROGATION. THE FREEZING RESOLVED WITH A HARD RESET, BUT CONTINUED TO OCCUR. THE DELL HANDHELD COMPUTER AND FLASHCARD HAVE BEEN RETURNED, AND ARE CURRENTLY IN PRODUCT ANALYSIS.
999118	1	INITIAL REPORTER INDICATED THAT THEY HAD A DELL HANDHELD COMPUTER WITH 7.1 PROGRAMMING SOFTWARE THAT WAS "FREEZING UP" AFTER INTERROGATION. THE HANDHELD AND 7.1 PROGRAMMING SOFTWARE ARE AT THE MFR PENDING COMPLETION OF PROD ANALYSIS. DEVICE MALFUNCTION SUSPECTED, BUT DID NOT CAUSE OR CONTRIBUTE TO A DEATH OR SERIOUS INJURY.
999151	1	REPORTER INDICATED THAT THE PROGRAMMING SYSTEM HAS GIVEN A "SQL" ERROR MESSAGE. SOFT RESET, HARD RESET, REMOVING AND REINSERTING THE FLASHCARD WERE ALL DONE TO RESOLVE THE PROBLEM. A NEW HANDHELD HAS BEEN PROVIDED TO THE SITE. NON WORKING HANDHELD WAS OBTAINED BY MFR FOR PROD ANALYSIS; HOWEVER, THAT ANALYSIS IS NOT YET COMPLETE.
999164	1	REPORTER INDICATED A HANDHELD VNS COMPUTER "WAS JUST NOT WORKING" DURING A PT OFFICE VISIT. THE PT WAS ABLE TO BE INTERROGATED AND PROGRAMMED BUT THE REPORTER WOULD NOT ELABORATE ON WHAT PROBLEMS WERE BEING EXPERIENCED WITH THE VNS COMPUTER. ALL FURTHER ATTEMPTS FOR INFO FROM THE REPORTER HAVE BEEN UNSUCCESSFUL TO DATE.
999244	0	THE INFLOW TUBING CONNECTOR WOULD NOT TURN TO SCREW ONTO THE VERESS NEEDLE.
999360	0	SEE MDR1920664-2008-00214 FOR THE DELIVERY DEVICE USED WITH THIS INTRAOCULAR LENS. THE LENS STUCK IN THE DELIVERY DEVICE DURING THE INSERTION INTO THE PT'S EYE. ANOTHER LENS WAS USED TO COMPLETE THE PROCEDURE.
999435	0	THIS COMPLAINT IS STILL UNDER INVESTIGATION. DEPUY WILL NOTIFY THE FDA OF THE RESULTS OF THIS INVESTIGATION ONCE IT HAS BEEN COMPLETED. PT WAS REVISED TO ADDRESS PAIN. THE SURGEON COMMENTED THAT THE LEG WAS TOO SHORT.
999582	1	REPORTER INDICATED THAT A VNS DELL HANDHELD COMPUTER FROZE WHILE "PERFORMING A DOSAGE ADJUSTMENT." THE HANDHELD COMPUTER AND FLASHCARD WERE RECEIVED AND AN ANALYSIS WAS PERFORMED. NO ANOMALIES THAT COULD HAVE CONTRIBUTED TO THE REPORTED COMPLAINT WERE FOUND AS THE DEVICES PERFORMED ACCORDING TO SPECIFICATIONS.
999955	1	A GE SERVICE REPRESENTATIVE PERFORMED AN ON SITE INVESTIGATION. THE CINE DRIVE WAS REFORMATTED AND THE CALIBRATION FILES WERE RELOADED DURING THE SERVICE CALL. THE SYSTEM WAS TESTED AND FOUND TO BE WORKING AS INTENDED AND PUT BACK INTO SERVICE. IT WAS REPORTED THAT THE 9800 SYSTEM WOULD NOT SAVE CINE IMAGES NOR SEND THEM TO PACS. NO PT INJURY WAS REPORTED.
999967	0	IT WAS REPORTED THAT THE LEFT MONITOR ON THE 9800 SYSTEM WENT DARK AND DISPLAYED AN ERROR MESSAGE DURING A CASE. THE CASE WAS COMPLETED WITH ANOTHER SYSTEM. NO PT INJURY WAS REPORTED. THE REPORTED ISSUE IS CURRENTLY UNDER INVESTIGATION. A FOLLOW UP REPORT WILL BE FILED WHEN ADD'L DETAILS BECOME AVAILABLE.
999987	1	THE REPORTER INDICATED THAT AFTER INTERROGATION, THE DELL X5 PROGRAMMING COMPUTER SCREEN WOULD FREEZE DURING USE. THE REPORTER REMOVED THE FLASHCARD AND RE-INSERTED THE CARD INTO THE DEVICE WITH TEMPORARY RESOLUTION. TROUBLESHOOTING DID NOT RESOLVE THE ISSUE. THE HANDHELD AND PROGRAMMING SOFTWARE HAVE BEEN RETURNED TO THE MANUFACTURER FOR PRODUCT ANALYSIS. (PENDING RESULTS). DEVICE MALFUNCTION IS…
1000452	0	THE CUSTOMER STATED, THAT SHE WAS HOSPITALIZED DUE TO HYPERGLYCEMIA. THE BLOOD GLUCOSE READING AT THE TIME OF HOSPITALIZATION WAS NOT REPORTED. THE CUSTOMER STATED, THAT TWO DAYS PRIOR TO THE EVENT, SHE WAS VOMITING AND TOOK OFF THE INSULIN PUMP. THE CUSTOMER STATED, THAT SHE MIGHT HAVE HAD FOOD POISONING. THE CUSTOMER STATED, THAT PRIOR TO THE EVENT, SHE STARTED USING THE INSULIN PUMP AGAIN. TRO…
1000534	0	DATE OF INITIAL REPORT: FEBRUARY 11, 2008. THE RETURNED OF THE INCIDENT SAMPLE HAS BEEN REQUESTED. TO DATE IT HAS NOT BEEN RECEIVED FOR EVALUATION. IF THE SAMPLE IS RECEIVED OR IF ADD'L INFO PERTINENT TO THE INCIDENT IS OBTAINED A FOLLOW-UP REPORT WILL BE SUBMITTED. THE REPORT STATED THAT DURING A COLECTOMY THE LIGASURE ATLAS WAS BEING USED TO SEAL AND TRANSECT TISSUE IN THE MESENTERY. AFTER APPR…
1000573	0	ZOLL MEDICAL CORP HAS REC'D THE PRODUCT AND WILL BE PROVIDING A F/U REPORT WHEN OUR INVESTIGATION IS COMPLETED. COMPLAINANT ALLEGED THAT DURING BIOMED TESTING THE DEVICE DISPLAYED A "PACER FAULT 116" MESSAGE. COMPLAINANT INDICATED THAT THERE WAS NO PT INVOLVEMENT IN THE REPORTED MALFUNCTION.
1000588	0	IT WAS REPORTED THAT THE AUTOMATIC EXPOSURE ON THE 9800 SYS IS NOT WORKING AND THE IMAGE IS POOR. THERE WAS NO REPORT OF PT INJURY. A GE SVC REP PERFORMED AN ON SITE INVESTIGATION. THE REPORTED FAILURE COULD NOT BE DUPLICATED. HOWEVER, IDENTIFIED THAT THE AUTO BRIGHTNESS WAS SET TO OFF AT THE BEGINNING OF CINE RUNS. SET AUTO TO ON AND TESTED SYS. THE SYS WAS FOUND TO BE WORKING AS INTENDED AND PL…
1000715	0	THE REPORTER STATED THE SURGEON ATTEMPTED TO INSERT AN EYEONICS LENS BUT THE TRAILING HAPTICS STRAIGHTENED OUT IN THE CARTRIDGE DURING ADVANCEMENT OF THE LENS. THERE WAS NO PT CONTACT. THE DOCTOR DECIDED TO USE A DIFFERENT LENS. THE REPORTER STATED IT WAS THE SURGEON'S OPINION THAT THE LIKELY CAUSE OF THE IOL DAMAGE WAS DUE TO THE MSI-TF INJECTOR.
1000773	1	DEVICE MALFUNCTION IS SUSPECTED, BUT DID NOT CAUSE OR CONTRIBUTE TO A DEATH OR SERIOUS INJURY. REPORTER INDICATED THAT A DELL HANDHELD COMPUTER WOULD NOT CHARGE EVEN AFTER SEVERAL HOURS ON THE CHARGER. THE REPORTER COULD NOT TURN ON THE HANDHELD COMPUTER. PRODUCT HAS BEEN RETURNED TO THE MANUFACTURER FOR ANALYSIS.
1000777	0	CALLER ALLEGED DISCREPANT RESULTS COMPARED WITH THE LAB. RESULTS AS FOLLOWS: DATE: 2007; INRATIO: >7.5; LAB: 1.7 (NEXT DAY). DISCREPANT RESULTS (ACCURACY) COMPARISON OF INRATIO TEST WITH LAB RESULTS PROVIDED BY END-USER AT TIME COMPLAINT WAS FILED: DATE: 2007; INRATIO: >7.5; LAB: 1.7 (NEXT DAY); MEAN: NA; CONFIDENCE LIMITS: CANNOT BE DETERMINED. PER INTERNAL PROCEDURE, THE MEAN OF THE INRATIO MET…
1000863	0	NO ADD'L INFO AT THIS TIME. WHEN ADD'L INFO IS PROVIDED, IT WILL BE REPORTED AS REQUIRED. IT WAS REPORTED THAT A CUSTOMER PLACED AN ORDER FOR A HIGH VOLTAGE REGULATOR SUPPLY PCB FOR THE 9800 SYSTEM. NO ADD'L INFO PROVIDED. THERE WAS NO REPORT OF PT INJURY.
1000870	0	A GE SERVICE REP PERFORMED AN ON SITE INVESTIGATION. THE MALFUNCTION WAS VERIFIED. RESEATED THE CONNECTIONS FOR FAST STOP SWITCHES AND CLEANED THE SWITCH CONTACTS. THE SYSTEM WAS TESTED AND FOUND TO BE WORKING AS INTENDED AND PLACED BACK INTO SERVICE. IT WAS REPORTED THAT THE 9900 SYSTEM DISPLAYED A "FAST STOP ACTIVATED" MESSAGE ON THE C-ARM. REBOOT WAS REQUIRED TO CONTINUE THE CASE. THERE WAS NO…
1001011	0	OUS MDR. BOTH ICDS WERE NOT RETURNED FOR ANALYSIS BUT PROVIDENTLY KEPT BY THE DISTRICT ATTORNEY'S OFFICE. THE ANALYSIS IS THEREFORE BASED ON THE EXISTING PRODUCTION DOCUMENTS AND THE INFO PROVIDED FOR THE ANALYSIS. THE MANUFACTURING PROCESSES OF THESE DEVICES WERE REVIEWED. THE PRODUCTION DOCUMENTS DID NOT SHOW ANY ANOMALIES THAT COULD BE RELATED TO THE COMPLAINT. ALL MANUFACTURING STEPS WERE CAR…
1001045	0	PROCEDURE: LAP CHOLE. ACCORDING TO THE REPORTER: THE INSTRUMENT MADE A GRINDING NOISE AT THE BACK PORTION OF THE SQUEEZE AND NO CLIP WAS FIRED. THE PRODUCT WAS REMOVED FROM THE TROCAR AND TRIED ON THE BACK TABLE WITH NO INCIDENT; HOWEVER, WHEN RE-INTRODUCED INTO THE PT, THE SAME NOISE AND NO CLIP BEING PLACED OCCURRED. WHEN THE CLIP APPLIER DID NOT WORK, THE CLIPS WERE SCISSORING. THE SCISSORING …
1001052	0	THE EXPLANTED PRODUCT WILL NOT BE RELEASED BY THE MEDICAL FACILITY FOR EVAL. THE PT'S SYSTEM WAS EXPLANTED DUE TO INFECTION.
1001157	0	THE CUSTOMER ALLEGED THAT HE PERFORMED A CONTROL TEST AND RECEIVED A RESULT OF 39 MG/DL. THE NORMAL CONTROL RANGE WAS 106-147 MG/DL. NO ADVERSE EVENTS WERE ALLEGED. THE TEST STRIPS ARE TO BE RETURNED FOR EVALUATION. REPLACEMENT TEST STRIPS WERE SENT TO THE CUSTOMER.
1001171	1	IT WAS REPORTED THAT DURING FLUORO WITH THE 9900 SYSTEM THE SCREEN WENT BLANK. IT WAS ALSO NOTED THAT WHEN THE FOOT PEDAL WAS RELEASED THE SYSTEM KEPT FLUOROING AND WHEN TRANSFERRING IMAGES TO PACS THEY WERE UNABLE TO LOCATE IMAGES THAT WERE JUST RUN. THERE WAS NO REPORT OF PATIENT INJURY. A GE SERVICE REPRESENTATIVE PERFORMED AN ON SITE INVESTIGATION. THE REPORTED FAILURES COULD NOT BE DUPLICATE…
1001191	0	THE DEVICE REFERENCED IN THIS REPORT WAS RETURNED TO OLYMPUS FOR INVESTIGATION. THE INVESTIGATION DID NOT DUPLICATE THE USER'S REPORT OF A COMPLETE LOSS OF IMAGE, HOWEVER, THE IMAGE WAS NOTED TO FLICKER DURING THE EVAL. ADDITIONALLY, THE INSERTION TUBE WAS SCRATCHED AND NOTED TO BE PEELING APPROX 28 CM FROM THE DISTAL END, AND ONE OF THE LIGHT GUIDE LENSES WAS CRACKED. THERE WAS A DENT FOUND IN T…
1001197	1	DEVICE FAILURE SUSPECTED, BUT DID NOT CAUSE OR CONTRIBUTE TO A DEATH OR SERIOUS INJURY. A VNS HANDHELD COMPUTER WAS RETURNED BY CO REP DUE TO THE SCREEN FREEZING. A CONFLICTING REPORT WAS REC'D FROM THE TREATING PHYSICIAN INDICATING THAT WAS NOT THE ISSUE WITH HANDHELD COMPUTER. HE INDICATED THAT IT WAS A "BAD HANDHELD DEVICE". GOOD FAITH ATTEMPTS FOR ADD'L INFO HAVE BEEN UNSUCCESSFUL TO DATE. TH…
1001201	1	REPORTER INDICATED THAT THE CYBERONICS SOFTWARE ON HIS VNS THERAPY PROGRAMMING HANDHELD WOULD NOT PROPERLY LOAD, AND THAT HE COULD ONLY SEE THE WINDOWS SCREEN. HANDHELD WAS SUBSEQUENTLY RETURNED TO MFR FOR ANALYSIS, HOWEVER, THAT ANALYSIS IS NOT YET COMPLETE. DEVICE MALFUNCTION SUSPECTED, BUT DID NOT CAUSE OR CONTRIBUTE TO A DEATH OR SERIOUS INJURY.
1001277	1	A DELL HANDHELD COMPUTER WAS RETURNED TO MFR. IT WAS REPORTED THAT THE DATE COULD NOT BE PROGRAMMED. PRODUCT ANALYSIS WAS COMPLETED BY MFR, AND NO PERFORMANCE ANOMALIES WERE IDENTIFIED THAT COULD HAVE CONTRIBUTED TO THE REPORTED EVENT.
1001441	0	PT HAS BEEN USING CURRENT UROSTOMY POUCH SINCE 2003. THE CAP, WHICH AFFIXES TO THE BAG WHEN TRANSFERRING FOR EMPTYING IN THE TOILET, DOESN'T FIT. THE CAPS ARE TOO SMALL AND THE URINE IS LEAKING OUT. DOSE OR AMOUNT: CHANGE, FREQUENCY, Q5 DAYS, ROUTE, TOP. DATES OF USE: CURRENTLY ON 2003 - 2008. DIAGNOSIS OR REASON FOR USE: UROSTOMY.
1001643	0	IT WAS REPORTED THAT THE HOSP STAFF DETECTED A LEAK IN THE VALVE DURING PREIMPLANTATION TESTING. THE RETURNED VALVE WAS PATENT AND PASSED SIPHON AND REFLUX TESTING. IT WAS WITHIN SPECIFICATIONS FOR ALL PRESSURE-FLOW AND PREIMPLANTATION TESTS. THE VALVE DID NOT PASS THE LEAK TEST DUE TO A SMALL TEAR IN THE TOP OF THE DELTA CHAMBER. A REVIEW OF THE MFG RECORDS WAS NOT POSSIBLE AS NO LOT NUMBER WAS …
1001837	0	WE ARE AT THIS POINT ATTEMPTING TO GATHER FURTHER DETAILS AN INFO ABOUT THE REPORTED EVENT. WHEN WE HAVE RECEIVED ALL THAT CAN BE RECEIVED AND EVALUATED THE INFO, WHATEVER CONCLUSIONS OR ROOT CAUSE THAT CAN BE DISCERNED WILL BE THE SUBJECT OF A FOLLOW-UP REPORT. OUR REP REPORTS THAT A PT HAD AN ARTHROSCOPIC SHOULDER REPAIR SOMETIME LATE 2007 OR EARLY 2008. SOMETIME SUBSEQUENT TO THE SURGERY, THE …
1002092	0	I WAS GIVEN 10 FL OZ OF FISHER BRAND SUN-DEX GLUCOSE TOLERANCE TEST BEVERAGE TO DRINK IN 5 MINUTES. I TOLD THE LAB PERSON THAT IT BURNED. SHE SAID, IT SOMETIMES DOES. AS THE MORNING WORE ON, THE BURNING FEELING CONTINUED TO WORSEN FROM MY MOUTH INTO MY STOMACH. THEN MY MOUTH AND TONGUE STARTED ITCHING. APPROX 3 HRS AFTER DRINKING THE SUN-DEX, I CALLED THE DR AND TOLD HIS NURSE WHAT HAPPENED. THEY…
1002147	1	DEVICE FAILURE OCCURRED, BUT DID NOT CAUSE OR CONTRIBUTE TO A DEATH OR SERIOUS INJURY. REPORTER INDICATED THAT THE SERIAL ADAPTER CABLE TO A HP HANDHELD COMPUTER WAS LOOSE AND WOULD NOT STAY CONNECTED TO CHARGE THE HANDHELD COMPUTER. A REPLACEMENT ADAPTER WAS SENT, AND IT WAS ABLE TO SECURELY CONNECT TO THE HANDHELD COMPUTER. THE SITE INDICATED THAT THE SUSPECT CABLE HAD BEEN DISCARDED.
1002206	0	THE PRODUCT IS NOT AVAILABLE FOR EVALUATION AND TESTING. ADDITIONAL INFORMATION TO BE SUBMITTED 30 DAYS UPON RECEIPT. PLEASE NOTE THAT THIS MEDWATCH REPORT REPRESENTS ONE OF TWO PRODUCTS THAT WAS USED IN THE PROCEDURE AND IS RELATED TO MFG # 1016427-2008-00041 AND 9616099-2008-00422. DURING A CAROTID STENTING PROCEDURE, BLOOD FLOW WAS INCREASED. PARALYSIS AND CONSCIOUSNESS DISORDER OCCURRED. THER…
1002610	0	THE CUSTOMER CONTACT REPORTED TO AC POWER CORD WAS MELTED AND CHARRED AT THE STRAIN RELIEF. THE DEVICE WAS RETURNED TO THE CENTRAL SUPPLY DEPT FOR AN UNSPECIFIED ISSUE. NO TRACKING INFO WAS PROVIDED; THEREFORE, SPECIFIC PT INFO, PUMP PROGRAMMING OR EVENT DETAILS WERE NOT AVAILABLE. UPON VISUAL EXAMINATION OF THE DEVICE, THE AC POWER CORD WAS FOUND TO BE MELTED AND CHARRED AT THE STRAIN RELIEF. TH…
1002790	1	THE REPORTER INDICATED THE SCREEN ON THE VNS THERAPY PROGRAMMING HANDHELD WAS FREEZING AFTER INTERROGATION AND DURING PROGRAMMING. THE REPORTER STATED, THE HANDHELD SCREEN WOULD TURN GRAY. TROUBLESHOOTING DID NOT RESOLVE THE ISSUE. THE HANDHELD AND PROGRAMMING SOFTWARE HAVE BEEN RETURNED TO THE MFR FOR PRODUCT ANALYSIS (PENDING RESULTS). DEVICE MALFUNCTION IS SUSPECTED, BUT DID NOT CAUSE OR CONTR…
1003068	1	THERE HAVE BEEN NO REPORTS OF ACTUAL HARM TO PATIENTS. THE PRODUCT GENERATES A REPORT, WHICH IS THEN AVAILABLE: CO SYSTEMS ARE PRESENTLY NOT CLASSIFIED AS MEDICAL DEVICES. HOWEVER, ANY TIME THERE IS DATA DISCREPANCY, WITH CLINICAL CONTENT ELEMENTS BEING UNAVAILABLE TO THE END-USER, THERE IS SOME POTENTIAL FOR HARM. IN THIS PARTICULAR CIRCUMSTANCE, DEALING SOLELY WITH THE NUCLEAR CARDIOLOGY REPORT…
1003256	0	A REVIEW OF SVC DATA DETECTED A REPORTABLE EVENT. DURING SERVICING OF ELECTRODE BELT, WHICH WAS RETURNED FOR ROUTINE MAINTENANCE, IT WAS DISCOVERED THAT THE CONNECTOR PINS WERE BENT. THE LAST PT TO USE THIS ELECTRODE BELT DID NOT EXPERIENCE ANY PROBLEMS WITH IT. DEVICE EVAL SUMMARY: DEVICE EVAL OF ELECTRODE BELT HAS BEEN COMPLETED. UPON FURTHER INSPECTION, THE ELECTRODE BELT HAD PINS THAT WERE BE…
1003354	0	RESULTS EVALUATIONS: THE INVESTIGATION INTO THIS EVENT IS LIMITED AS THE USER FACILITY DID NOT RECORD THE CATALOG NUMBER OF THE KIT USED OR THE DEVICE LOT NUMBER. WE ARE UNABLE TO REVIEW MFG RECORDS AND TRENDING ON A PARTICULAR CATHETER. WE ARE ANTICIPATING THE RETURN OF THE SAMPLE INVOLVED IN THIS EVENT. HOWEVER, THE MOST LIKELY CAUSE OF THIS TYPE OF REPORT IS USER ERROR. REVIEW OF THE INSTRUCTI…
1003384	0	THIS CYPHER SIROLIMUS-ELUTING CORONARY STENT IS DISTRIBUTED OUTSIDE OF THE UNITED STATES. HOWEVER, IT IS SIMILAR TO THE UNITED STATES CYPHER SIROLIMUS-ELUTING CORONARY STENT. ADD'L INFO WILL BE SUBMITTED UPON 30 DAYS OF RECEIPT. THE PT HAD 90% DE NOVO LESION IN THE MID TO DISTAL LEFT ANTERIOR DESCENDING BRANCH AND IN THE FIRST DIAGONAL BRANCH. THE LESIONS WERE SLIGHTLY TORTUOUS. A 2.5 X 28MM CYPH…
1003429	0	FINAL DEVICE ANALYSIS WAS NOT AVAILABLE AT THE TIME OF THIS REPORT. A FOLLOW-UP MEDWATCH REPORT WILL BE SENT WHEN THE ANALYSIS IS COMPLETE AND/OR WHEN AVAILABLE INFO IS RECEIVED FROM THE HCP. THE HCP REPORTED THAT WHILE PLACING A BRAVO PH MONITOR THE CAPSULE WOULD NOT ATTACH TO THE PT'S ESOPHAGUS. THE CAPSULE FELL OFF INTO THE PT'S STOMACH. NO SERIOUS INJURY TO THE PT WAS REPORTED.
1003823	1	RECEIVED A COPY OF THE IMAGE THAT WAS MISINTERPRETED WITH THE MEASUREMENTS INDICATED ON THE IMAGE. THE MEASUREMENTS WERE CORRECTLY DISPLAYED. THE REPORTED ISSUE WAS CAUSED BY USER ERROR. THE ACTUAL READING ON THE IMAGE WAS: 1 A 92.1 MM2 MAX 129 MIN -66 X 27.9 SD 32.7 THIS A CORRECT READING. THE RADIOLOGIST INVOLVED MISINTERPRETED THE X 27.9 IN THE READING TO BE THE STANDARD DEVIATION. THE CORRECT…
1004022	0	BOSTON SCIENTIFIC, CRM RECEIVED INFORMATION THAT THIS PACEMAKER AND LEAD SYSTEM WAS EXPLANTED DUE TO A PATIENT INFECTION. A NEW SYSTEM WAS IMPLANTED AT A LATER TIME. NO PRODUCT PERFORMANCE ISSUE WAS REPORTED.
1004026	0	THIS PRODUCT IS DISTRIBUTED OUTSIDE THE US. HOWEVER, IT IS SIMILAR TO THE US DISTRIBUTED DRUG-ELUTING STENTS. ADD'L INFO WILL BE SUBMITTED WITHIN 30 DAYS OF RECEIPT. THE REPORT IS FROM THE STUDY. THE PT IS A MALE WITH 2-VESSEL DISEASE. ONE LESION WAS TREATED DURING THIS PROCEDURE. THE PT HAS A HISTORY OF PREVIOUS CABG, HYPERTENSION, HYPERLIPIDEMIA, SMOKING, DIABETES (TYPEII), CHRONIC OBSTRUCTIVE …
1004093	0	THE STENT REMAINS IN THE PATIENT. THE LOT NUMBER WAS PROVIDED. A REVIEW OF THE DEVICE HISTORY RECORD FOR THIS LOT DID NOT REVEAL ANY NON-CONFORMITIES WHICH COULD HAVE CONTRIBUTED TO THIS COMPLAINT. STUDY EVENT: DEVICE MALFUNCTION: NONE. SYMPTOMS/AE: RIGHT-SIDED SENSORY DEFICIT. TIME OF AE: POST PROCEDURE. IT WAS REPORTED THAT THE DAY FOLLOWING LEFT INTERNAL CAROTID STENT IMPLANTATION THE PATIENT …
1004317	0	THE PRODUCT IS NOT AVAILABLE FOR ANALYSIS. ADDITIONALLY, THE STERILE LOT NUMBER IS NOT KNOWN. NO FURTHER ANALYSIS CAN BE PERFORMED FOR COMPLAINTS REPORTED WITHOUT A LOT NUMBER AND FOR WHICH THE ASSOCIATED PRODUCTS WILL NOT BE RETURNED. IN-STENT RESTENOSIS IS A KNOWN POTENTIAL OUTCOME OF CORONARY STENTING AND IS MULTI-FACTORIAL IN ETIOLOGY. SUBSEQUENT STENT BLOCKAGE MAY REQUIRE REPEAT DILATION OF …
1004694	1	A GE SERVICE REP PERFORMED AN ON SITE INVESTIGATION. THE FAILURE COULD NOT BE DUPLICATED. THE PACS PORT IS NOT SUPPORTED BY SERVICE. THE SYSTEM WAS TESTED AND FOUND TO BE WORKING AS INTENDED. A FOLLOW UP REPORT WILL BE FILED WHEN ADDITIONAL DETAILS BECOME AVAILABLE. IT WAS REPORTED THAT THE 9800 SYSTEM HAD A PROBLEM DOWNLOADING IMAGES TO PACS PORT. NO PATIENT INJURY WAS REPORTED.
1004845	1	DEVICE MALFUNCTION IS SUSPECTED, BUT DID NOT CAUSE OR CONTRIBUTE TO A DEATH OR SERIOUS INJURY. REPORTER INDICATED THAT HIS VNS THERAPY PROGRAMMING HANDHELD WAS FREEZING AFTER INTERROGATION, AND WAS ALSO HAVING "LOTS OF COMMUNICATION ERRORS." GOOD FAITH ATTEMPTS FOR THE RETURN OF THE PROGRAMMING HANDHELD ARE CURRENTLY BEING MADE.
1004902	0	IT WAS REPORTED THAT THE KEY TO RUN THE 6600 SYSTEM C-ARM BROKE OFF IN THE UNIT. THERE WAS NO REPORT OF PATIENT INJURY. A GE SERVICE REPRESENTATIVE PERFORMED AN INVESTIGATION. BASED ON INFORMATION PROVIDED THE FOLLOWING COMPONENTS HAVE BEEN ORDERED. C-ARM KEY AND KEY SWITCH ASSEMBLY. IT IS BELIEVED THAT ONCE THE IDENTIFIED COMPONENTS ARE REPLACED, THE REPORTED ISSUE WILL BE ADDRESSED. IF ANY ADDI…
1004995	0	THE INTRAOCULAR LENS DECENTERED 2 YRS POST OPERATIVE. AN ATTEMPT BY THE PHYSICIAN TO CENTER THE LENS WAS UNSUCCESSFUL. THE IOL WAS REMOVED AND REPLACED WITHOUT DIFFICULTY. LENS WAS NOT RECEIVED FOR ANALYSIS. THERE IS NOTHING TO SUGGEST THAT THE CAUSE OF THIS EVENT IS MFG RELATED. PROD HISTORY RECORDS INDICATE THE LENS MET ALL RELEASE CRITERIA.
1005013	0	THE CUSTOMER STATED, THAT SHE WAS HOSPITALIZED FOR LOW BLOOD GLUCOSE AND THE READING WAS 31 MG/DL. THE CUSTOMER CHANGED THE INFUSION SET TWO DAYS PRIOR TO THE HOSPITALIZATION AND SHE WAS NOT CONNECTED DURING THE MANUAL PRIME. TROUBLESHOOTING WAS PERFORMED AND THE INSULIN PUMP WAS PROGRAMMED CORRECTLY. THE INSULIN PUMP ALSO PASSED THE DISPLACEMENT TEST. NOTHING FURTHER WAS REPORTED. CURRENTLY, IT …
1005258	0	IT WAS REPORTED THAT THE SYSTEM WAS REMOVED DUE TO INFECTION. NO PT SYMPTOMS OR OUTCOME WERE REPORTED. A FOLLOW-UP REPORT WILL BE SENT IF ADD'L INFO BECOMES AVAILABLE TO US.
1005384	1	REPORTER INDICATED A VNS COMPUTER SCREEN WAS FREEZING AFTER INTERROGATION. THE SCREEN FREEZING DID NOT RESOLVE WITH FLASHCARD REINSERTION OR PERFORMING A SOFT RESET. THE HANDHELD COMPUTER AND FLASHCARD HAVE BEEN RETURNED AND ARE CURRENTLY IN PRODUCT ANALYSIS.
1005584	1	A GE SVC REP PERFORMED AN ON SITE INVESTIGATION. THE MALFUNCTION WAS VERIFIED. REPLACED THE VIDEO CONTROLLER. THE SYS WAS TESTED AND FOUND TO BE WORKING AS INTENDED AND PLACED BACK INTO SVC. IT WAS REPORTED THAT THE LIVE IMAGE IS OK ON THE 9800 SYS, BUT WHEN ATTEMPTING TO REVIEW PREVIOUS IMAGES OR SENDING IMAGES TO PACS, THE IMAGE IS BROKEN UP. THERE WAS NO REPORT OF PT INJURY.
1005892	0	IT WAS REPORTED A LEAK WAS NOTED AT THE HEMOSTASIS VALVE. THERE WAS NO REPORTED PT INJURY. ONE 8F FAST-CATH INTRODUCER WAS RECEIVED FOR EVAL. REVIEW OF THE DEVICE HISTORY RECORD CONFIRMED THIS LOT MET MFG REQUIREMENTS PRIOR TO SHIPMENT. FUNCTIONAL TESTING REVEALED A LEAK DURING TESTING WHICH WAS CAUSED BY A TEAR IN THE HEMOSTASIS SEAL. IT IS UNCERTAIN WHAT CAUSED THE SEAL TO TEAR. THE FOLLOWING D…
1006234	0	NO PROD WILL BE RETURNED FOR EVAL. THE PT'S WIFE REPORTED THAT FOR THE PAST 2 DAYS, THE PT HAS EXPERIENCED ELEVATED BLOOD GLUCOSE READINGS FROM 188-327 MG/DL. SHE STATED HE HAS NO SYMPTOMS AND THAT "HE SAYS THAT HE FEELS GOOD". SHE SAID HE TREATS HIS READINGS BY BOLUSING THROUGH HIS INSULIN INFUSION DEVICE, BUT IN A COUPLE OF HRS, HIS READINGS ELEVATE AGAIN. SHE STATED HE HAS HAD SOME KINKED CANN…
1006690	1	THE CUSTOMER REPORTED THAT THE HOSPITAL STAFF NOTICED THAT THE CIC WAS NOT FUNCTIONING (NO ALARMS AND BLANK SCREEN). THIS WAS THE ONLY CIC IN THE CARE UNIT, AND WAS SUPPORTING BEDSIDE AND TELEMETRY PATIENTS. BEDSIDE MONITORS CONTINUED TO FUNCTION. GE HEALTHCARE'S INVESTIGATION INTO THE REPORTED OCCURRENCE IS STILL ONGOING. A FOLLOW-UP REPORT WILL BE ISSUED WHEN THE INVESTIGATION HAS BEEN COMPLETE…
1006747	0	CLINICIAN REPORTED THAT ELECTRODES BURNED PT DURING TREATMENT. AWAITING RETURN AND EVALUATION OF DEVICE.
1007178	0	IF INFORMATION IS OBTAINED THAT WAS NOT AVAILABLE FOR THE INITIAL MEDWATCH, A FOLLOW-UP MEDWATCH WILL BE FILED AS APPROPRIATE. UPDATE REC'D 11/07/2013 - PATIENT'S PRIMARY AND REVISION OPERATIVE RECORDS WERE RECEIVED. THE PROVIDED PATIENT RECORDS HAVE BEEN REVIEWED. FROM A MEDICAL PERSPECTIVE, BASED ON THE INFORMATION AVAILABLE, IT APPEARS THE COMPLAINT IS NOT PRODUCT RELATED. A REVIEW OF THE RECO…
1007276	0	SAMPLE WILL NOT BE RETURNED FOR EVAL. IT WAS REPORTED THAT UPON OPENING THE PACKAGE THE MD PREPPED THE INTRA-AORTIC BALLOON (IAB) PER INSTRUCTION. AS THE MD WAS TAKING THE IAB OUT OF THE TRAY IT WAS NOTICED THAT THE SHAFT WAS BENT. THE MD BACK-LOADED THE GUIDEWIRE AND BEGAN ADVANCING THE IAB THROUGH THE SHEATH. AS THE MD WAS INSERTING THE CATHETER THROUGH THE SHEATH THE SHAFT WAS CONTINUING TO BE…
1007321	0	THE LAB EVALUATION CONFIRMED A BROKEN PIVOT POINT. CRACKED OR BROKEN PIVOT POINT.
1007466	1	INITIAL REPORTER INDICATED THAT THE SITE'S HANDHELD COMPUTER "GETS STUCK ON THE MICROSOFT SCREEN AND MFR SOFTWARE DOES NOT SHOW UP." GOOD FAITH ATTEMPTS ARE BEING MADE FOR PRODUCT RETURN FOR ANALYSIS. DEVICE MALFUNCTION SUSPECTED, BUT DID NOT CAUSE OR CONTRIBUTE TO A DEATH OR SERIOUS INJURY.
1007522	0	CUSTOMER REPORTEDLY OBTAINED RESULTS OF 120 MG/DL AND 54 MG/DL ON THE COMPACT SYSTEM WITHIN 10 MINS. CUSTOMER DRANK JUICE IN RESPONSE TO RESULTS AND SYMPTOMS. NO ADVERSE EVENT REPORTED. AN ADDITIONAL COMPARISON REPORTS RESULTS OF 226 MG/DL AND 91 MG/DL ON THE COMPACT SYSTEM WITHIN 10 MINS. CUSTOMER ATE IN RESPONSE TO RESULTS AND SYMPTOMS. NO ADVERSE EVENT REPORTED. REQUESTED RETURN OF SUSPECT SYS…
1007668	0	PROCEDURE: MYOMECTOMY. PATIENT SEX: UNK. ACCORDING TO THE REPORTER: THE STAPLERS DID NOT WORK CORRECTLY. IT WAS POSSIBLE TO CLOSE THE INSTRUMENT. BUT IT CLAMPED DURING FIRING AND BECAUSE OF THAT, IT WAS NOT POSSIBLE TO OPEN IT AGAIN. IT WAS NOT POSSIBLE TO RESECT THE INTESTINE FURTHERMORE; BECAUSE OF THAT, THEY HAD TO PERFORM AN ARTIFICIAL ANUS. NO ADD'L PT DETAILS ARE KNOWN. BUT THE PT MIGHT BE …
1007672	0	THE PT RECEIVED A MEDPOR CHIN AND RAMUS IMPLANT INTRAORALLY IN 2007. AT APPROX ONE MONTH POST OP, THE PT DEVELOPED AN INFECTION. THE DOCTOR TREATED THE INFECTION WITH ANTIBIOTICS. IN 2007, THE INFECTION HAD NOT CLEARED, THE DOCTOR REMOVED THE IMPLANT. A COPY OF THE CURRENT MEDPOR INSTRUCTIONS FOR USE IS ENCLOSED WITH CAUTION HIGHLIGHTED.
1007750	0	COMPLAINANT ALLEGED THAT DURING FUNCTIONAL TESTING, THE DEVICE INAPPROPRIATELY SHUT DOWN. COMPLAINANT INDICATED THAT THERE WAS NO PATIENT INVOLVEMENT IN THE REPORTED MALFUNCTION. ZOLL MEDICAL CORPORATION HAS NOT RECEIVED THE DEVICE FOR EVAL, AND THIS COMPLAINT IS STILL UNDER INVESTIGATION.
1007969	0	WE CONDUCTED A REVIEW OF THE LOT HISTORY RECORD FOR THE SENSOR WHICH WAS USED AT THE TIME OF THIS INCIDENT. WE CONCLUDED FROM THIS REVIEW THAT ALL SENSORS WERE PROPERLY QC INSPECTED AND TESTED IN ACCORDANCE WITH THE APPROVED PROCEDURES. RETAIN PRODUCT WAS SAMPLED BY COMPLETING A VISUAL INSPECTION FOR CONTAMINATION. RESULTS INDICATE THESE SAMPLES PASSED OUR INCOMING INSPECTION CRITERIA FOR CONTAMI…
1008081	0	AN ANEURX STENT GRAFT SYSTEM WAS IMPLANTED IN A PATIENT FOR THE ENDOVASCULAR TREATMENT OF A LONG (8CM) AND TORTUOUS ABDOMINAL AORTIC ANEURYSM. IT WAS REPORTED THE PATIENT WAS NOT A CANDIDATE FOR OPEN SURGICAL REPAIR DUE TO AGE AND OTHER HEALTH ISSUES. AFTER THE BIFURCATED STENT GRAFT WAS IMPLANTED, THE IPSILATERAL LIMB WAS NOT LONG ENOUGH TO MAKE IT INTO THE ILIAC ARTERY DUE TO THE ANEURYSM LENGT…
1008248	1	REPORTER INDICATED THAT THE SITE'S HANDHELD WAS FREEZING.
1008272	0	A RESPIRATORY THERAPIST REPORTED A DEVICE WITH A DISTORTED AUDIO VOLUME FOUND DURING PRE-TEST OF THE UNIT. UNIT IS PENDING FOR AN INVESTIGATION.
1008285	1	REPORTER INDICATED THAT THE SITE'S DELL HANDHELD COMPUTER SCREEN BECAME FROZEN DURING INTERROGATION. A NEW HANDHELD HAS BEEN PROVIDED TO THE SITE AND GOOD FAITH ATTEMPTS ARE BEING MADE TO OBTAIN THE NON WORKING PRODUCT BACK FOR ANALYSIS.
1008528	0	A SURGEON REPORTS, ONE PATIENT WITH A DECENTERED ABLATION IN BOTH EYES 3 WEEKS FOLLOWING REFRACTIVE SURGERY. THIS EVENT WAS REPORTED AS AN INJURY, BUT NO SPECIFICS WERE PROVIDED. ADDITIONAL INFORMATION HAS BEEN REQUESTED. THIS REPORT IS FOR THE LEFT EYE, THE RIGHT EYE IS BEING REPORTED UNDER MANUFACTURER REPORT # 1061857-2008-00047. INVESTIGATION INCLUDING ROOT CAUSE ANALYSIS IS IN PROGRESS. THIS…
1008567	0	IT WAS REPORTED THAT CONCENTRATION WAS CHANGED IN THE PUMP, BUT NOT IN THE PROGRAMMER AND NO BRIDGE BOLUS WAS PROGRAMMED. THE ADJUSTED PRIMING BOLUS WAS CALCULATED BASED ON 25.5 HRS ELAPSED; CALCULATED 0.247 ML PRIMING BOLUS OVER 59 HRS 18 MINUTES. NO PATIENT INFORMATION WAS AVAILABLE. ADDITIONAL INFORMATION HAS BEEN REQUESTED, A FOLLOW-UP REPORT WILL BE SUBMITTED IF ADDITIONAL INFORMATION BECOME…
1008702	0	PRODUCT TESTING ON THE RETURNED METER CONFIRMED A DISPLAY ISSUE. DAMAGED DISPLAY MAY OCCUR WHEN THE METER IS DROPPED RESULTING IN PAD FAILURES THAT CAUSE SPECIFIC AREAS OF THE METER'S LCD SCREEN TO BE UNREADABLE. CUSTOMERS AND RETAILERS HAVE BEEN INFORMED THROUGH THE LETTER. A CUSTOMER REPORTED AN ISSUE WITH THE DISPLAY ON THEIR PRECISION XTRA BLOOD GLUCOSE METER. UPON PROD INVESTIGATION, IT WAS …
1009216	0	. IT WAS REPORTED THAT A CONCENTRATION CHANGE FROM MORPHINE 20 MG/ML TO 10 MG/ML WAS MADE 2007. THE PATIENT WAS GETTING 1 MG/DAY SINCE THAT TIME; THE HCP WANTED TO PROGRAM THE EQUIVALENT DOSE OF 0.5 MG/DAY OF 10 MG/ML CONCENTRATION AT THE NEXT APPOINTMENT. PER THE REPORTER, THE PATIENT DID NOT HAVE ANY SIDE EFFECTS FROM THE MISPROGRAMMED DOSE.
1009248	1	THE REPORTER INDICATED THAT THEIR HANDHELD WOULD NOT CHARGE. THE CHARGER WAS PLUGGED INTO THE WALL AND THE CHARGE LIGHT DID NOT APPEAR. THE REPORTER STATED THE HANDHELD WAS COMPLETELY DEAD. TROUBLESHOOTING DID NOT RESOLVE THE ISSUE. THE MFR RECEIVED THE HANDHELD FOR EVALUATION. PRODUCT ANALYSIS STATED AN ANALYSIS WAS PERFORMED ON THE FLASHCARD AND NO ANOMALIES ASSOCIATED WITH FLASHCARD SOFTWARE O…
1009249	1	THE REPORTER INDICATED THE HHD WAS NOT FULLY CHARGED ON THE DISPLAY. THE HANDHELD WOULD NOT TURN ON. A HARD/SOFT RESET WAS PERFORMED WITH NO RESOLUTION. TROUBLESHOOTING DID NOT RESOLVE THE ISSUE. THE MFR RECEIVED THE HANDHELD FOR EVALUATION. PRODUCT ANALYSIS STATED AN ANALYSIS WAS PERFORMED ON THE FLASHCARD AND NO ANOMALIES ASSOCIATED WITH FLASHCARD SOFTWARE OR DATABASES WERE IDENTIFIED DURING FL…
1009250	1	DEVICE MALFUNCTION IS SUSPECTED, BUT DID NOT CAUSE OR CONTRIBUTE TO A DEATH OR SERIOUS INJURY. THE REPORTER INDICATED EXPERIENCING COMMUNICATION DIFFICULTIES WITH HIS HANDHELD, IN ADDITION, THE REPORTER MENTIONED THE SERIAL ADAPTER PRONG WAS BENT CONNECTING THE HANDHELD TO THE WAND. TROUBLESHOOTING RESOLVED THE EVENT. THE MFR HAS NOT RECEIVED THE SERIAL ADAPTER FOR PRODUCT ANALYSIS.
1009252	1	THE REPORTER INDICATED THAT THE DELL X5 PROGRAMMING SYSTEM INTERROGATES VERY SLOWLY. THEN, THE PROGRAMMING SYSTEM MAKES HIM INTERROGATE AGAIN. TROUBLESHOOTING DID NOT RESOLVE THE ISSUE. THE MFR HAS NOT RECEIVED THE HANDHELD/SOFTWARE FOR PRODUCT ANALYSIS. DEVICE MALFUNCTION IS SUSPECTED, BUT DID NOT CAUSE OR CONTRIBUTE TO A DEATH OR SERIOUS INJURY.
1009256	1	DEVICE MALFUNCTION OCCURRED, BUT DID NOT CAUSE OR CONTRIBUTE TO A DEATH OR SERIOUS INJURY. REPORTER INDICATED THAT HER VNS THERAPY PROGRAMMING HANDHELD WOULD NOT POWER ON. TROUBLESHOOTING DID NOT RESOLVE THE ISSUE, AND THE HANDHELD WAS SUBSEQUENTLY RETURNED TO MFR FOR PRODUCT ANALYSIS. DURING THE HANDHELD ANALYSIS A PARTIALLY BROKEN SOLDER JOINT WAS NOTED NEAR THE BATTERY CONNECTIONS. HOWEVER, NO…
1009337	0	CUSTOMER STATES A PT REPORTEDLY RECEIVED RESULTS OF 400 MG/DL AND 80 MG/DL WITHIN 10 MINUTES ON THE ADVANTAGE SYSTEM. NO ACTIONS TAKEN BASED ON DEVICE RESULTS. PT DID NOT RECEIVE MEDICAL TREATMENT. NO ADVERSE EVENT RELATED TO THE DEVICE REPORTED. REQUESTED RETURN OF SUSPECT DEVICE AND REPLACEMENT WAS SENT.
1009402	1	THE REPORTED ISSUE IS CURRENTLY UNDER INVESTIGATION. A FOLLOW UP REPORT WILL BE FILED WHEN ADDITIONAL DETAILS BECOME AVAILABLE. IT WAS REPORTED THAT THE ITRAK 3500 SYSTEM HAD AN ERROR CODE AND NEEDED TO BE CALIBRATED PRIOR TO A CASE. THE PROCEDURE WAS COMPLETED WITHOUT INCIDENT. NO PT INJURY WAS REPORTED.
1009736	0	IT WAS REPORTED THAT THE PATIENT EXPERIENCED UNSPECIFIED WITHDRAWAL SYMPTOMS. THE HCP DECIDED TO REOPEN THE PUMP POCKET AND FOUND LEAKAGE OF CSF IN THE PUMP POCKET; THE CATHETER WAS DISCONNECTED. IT WAS NOTED THAT PRIOR TO THE CATHETER BEING ATTACHED TO THE PUMP IN 2008, THE CATHETER HAD BEEN ATTACHED TO A CHEMO PORT (700-04) FOR A TRIAL PERIOD OF 4 WEEKS. ACCORDING TO THE HCP, IT SEEMED THAT A P…
1009778	0	DEVICE EVAL RESULTS WILL BE PROVIDED WHEN EVAL IS COMPLETED. DEVICE WAS RETURNED DUE TO FLOW RATE CHANGING AUTOMATICALLY. THE PUMP WAS PROGRAMMED AT 1.2 CC NEOSYNEPSE 20 MCG. THE PUMP WAS UNPLUGGED AND TAKEN TO A DIFFERENT UNIT. WHEN THE PUMP WAS UNPLUGGED, THERE WAS AN ALARM. THE PUMP WAS TAKEN TO A DIFFERENT UNIT. WHEN IT WAS PLUGGED IN, THE SCREEN WENT BLANK WHEN TURNED ON. ONCE THE FACILITY G…
1009783	1	REPORTER INDICATED THAT HIS VNS THERAPY PROGRAMMING HANDHELD WAS NOT PROPERLY HOLDING A CHARGE. GOOD FAITH ATTEMPTS TO OBTAIN THE HANDHELD FOR PRODUCT ANALYSIS ARE CURRENTLY BEING MADE. DEVICE MALFUNCTION IS SUSPECTED, BUT DID NOT CAUSE OR CONTRIBUTE TO A DEATH OR SERIOUS INJURY.
1009787	0	IT WAS REPORTED THAT DURING THE ENDOSCOPIC VEIN HARVESTING PROCEDURE, WHEN THEY BEGAN TO CUT THE BRANCHES, DEVICE SMOKED EXCESSIVELY. A SECOND VH-3000 WAS OPENED FOR THE CASE AND THE PROCEDURE WAS COMPLETED. NO FURTHER PATIENT COMPLICATIONS WERE REPORTED BY THE HOSPITAL. THE DEVICE HAS NOT YET BEEN RETURNED TO CARDIAC SURGERY FOR INVESTIGATION. WE WILL CONTINUE TO PURSUE THE DEVICE BEING RETURNED…
1009800	1	REPORTER INDICATED THAT THE SITE'S DELL HANDHELD COMPUTER SCREEN BECAME FROZEN DURING INTERROGATION ON SEVERAL OCCASIONS. IT WAS REPORTED THAT THE ISSUE WOULD TEMPORARILY RESOLVE AFTER THE COMPUTER WAS RESET.
1009803	1	IT WAS REPORTED THAT AN HP HANDHELD COMPUTER'S SCREEN WOULD NOT ADVANCE PAST ALIGNMENT. AFTER RESETTING THE DEVICE, THE SCREEN FADED WITH LINES, THEN TURNED BLACK, AND WOULD NOT POWER ON. THE HANDHELD WAS RETURNED TO THE MANUFACTURER FOR PRODUCT ANALYSIS. ANALYSIS BY THE MANUFACTURER IDENTIFIED A BROKEN SOLDER JOINT NEAR THE BATTERY CONNECTIONS THAT COULD HAVE RESULTED IN AN INTERMITTENT ELECTRIC…
1010130	0	IT WAS REPORTED THAT ONE DOCTOR HAD TWO PTS THAT HAD THE END OF THE SHEATH RETAINED UNDER THE SKIN AND SPIT OUT A FEW DAYS TO A WEEK LATER. APPARENTLY AFTER INTRODUCING THE INTRODUCER NEEDLE INTO THE WOUND AREA, WHEN BEING REMOVED, THE SHEATH CAUGHT ON SOMETHING (I.E., A SUTURE) AND TORE, LEAVING SOME OF THE WHITE SHEATH IN THE WOUND. THE PHYSICIAN WAS NOT AWARE OF ANYTHING BEING LEFT BEHIND. EVA…
1010159	1	THE CR READER LOCATED IN THE INPATIENT VIEWING AREA WILL PERIODICALLY NOT PROCESS THE IMAGING FOR THE CR PLATE THAT IS BEING PROCESSED. WHEN THIS OCCURS, A CLEAR IMAGE DISPLAYS AND A BROKEN COMMUNICATION ERROR MESSAGE APPEARS WITH A RESET BUTTON. UPON PRESSING THE RESET BUTTON, WHICH HAS TO BE PRESSED IN ORDER TO PROCEED, AN IMAGE DISPLAYS. HOWEVER, THE IMAGE THAT APPEARS IS NOT THE CORRECT IMAGE…
1010171	1	INVESTIGATION INTO THIS EVENT SHOWED THAT THE USER EDITED THE SAMPLE PROGRAMMING WHICH RESULTED IN MISMATCHED SAMPLE ID AND PATIENT DEMOGRAPHICS. THE CURRENT DEVICE LABELING INDICATES THAT USE OF THE SAVE/NEXT TARGET WILL SAVE ALL CHANGES, INCLUDING THE SAMPLE ID. USER ERROR WAS THE ROOT CAUSE OF THIS EVENT. A CUSTOMER OBSERVED PATIENT SAMPLE RESULTS ASSOCIATED WITH THE WRONG PATIENT DEMOGRAPHICS…
1010208	0	THE CUSTOMER COMPLAINS ABOUT BLOOD LEAK DURING TREATMENT. THERE WAS INSIGNIFICANT BLOOD LOSS. NO MEDICAL INTERVENTION WAS NEEDED. NO SERIOUS INJURY. INTERNAL BLOOD LEAKS CAN OCCUR DUE TO DAMAGE TO THE HOLLOW FIBRES. NO FURTHER INFO IS EXPECTED FOR THIS SPECIFIC EVENT AND THE CASE IS CONSIDERED CLOSED. THE ROOT CAUSE OF THIS EVENT CANNOT BE DETERMINED. GAMBRO DOES NOT REGARD THE SUBMISSION OF THIS…
1010524	0	THE TACKER DID NOT FIRE PROPERLY.
1010717	0	THE DAMAGE FOUND WAS SUSTAINED DURING THE SURGICAL PROCEDURE. IT WAS REPORTED THAT DURING A LAPAROSCOPIC CHOLE PROCEDURE, THE FIRST DEVICE WAS STUCK ON THE DUCT AND THEY HAD TO PULL IT OFF. THE SECOND DEVICE WAS STUCK ON THE DUCT AND HAD TO BE PULLED OFF THE DUCT. THE CASE WAS COMPLETED WITH NO PATIENT CONSEQUENCE, BUT THEY DID NOT KNOW HOW IT WAS COMPLETED. THERE WAS NO ADVERSE CONSEQUENCE TO TH…
1010829	0	SEVERAL PTS (EXACT NUMBER AND INDIVIDUAL DETAILS NOT PROVIDED TO 3M (B)(4)) EXPERIENCED CRACKS IN THEIR TOOTH STRUCTURE (BOTH LINGUAL AND BUCCAL AREAS) AFTER DENTIST PERFORMED POSTERIOR RESTORATIONS WITH 3M (B)(4) FILETEK SUPREME PLUS FLOWABLE RESTORATIVE, 3M (B)(4) FILETEK SUPREME PLUS UNIVERSAL RESTORATIVE, AND 3M (B)(4) ADPER SINGLE BOND PLUS ADHESIVE. RESTORATIONS WERE EITHER NEW, OR WERE DON…
1011312	0	THE CUSTOMER REPORTED THE DEVICE WAS DISCARDED. THE LOT NUMBER WAS PROVIDED. REVIEW OF THE DEVICE HISTORY RECORD FOR THIS LOT DID NOT PRODUCE ANY FINDINGS RELEVANT TO THIS REPORT. DEVICE MALFUNCTION: PARTIAL DEPLOYMENT. TIME OF MALFUNCTION: DURING UNPACKAGING. SYMPTOMS/AE: NA. IT WAS REPORTED THAT WHEN THE DEVICE WAS PULLED OUT OF THE BOX, THE FIRST FEW MILLIMETERS OF THE DEVICE WERE ALREADY DEPL…
1011379	0	THE LAB REPORT INDICATED THAT THE COMPLAINT OF BALLOON RUPTURE WAS CONFIRMED. THE TUBE FAILED THE BALLOON LEAKAGE TEST DUE TO THE HOLE IN THE BALLOON. ABBOTT STANDARD PROCEDURE INCLUDES ATTEMPTING TO OBTAIN ALL REQUIRED INFO FROM THE SOURCE. THE COMPLAINANT NOTICED A HOLE IN THE BALLOON AFTER THE TUBE FELL OUT. THE TUBE FELL OUT OF THE PT THE DAY FOLLOWING THE DEVICE DATE OF INSERTION. THE TUBE W…
1011476	0	CUSTOMER REPORTS METER WAS RECEIVING AN ERR MESSAGE FOR A WEEK AND BATTERY ICON WHILE USING THE AVIVA SYSTEM. CUSTOMER REPORTS HAVING HIGH BLOOD SYMPTOMS AND WAS UNABLE TO TEST DUE TO THE ERR MESSAGE. CUSTOMER CALLED FIREMEN AND SELF TREATED WITH YOGURT AND TOAST BEFORE THEY ARRIVED. FIREMEN TESTED CUSTOMER WITH BLOOD GLUCOSE RESULT OF 535MG/DL AND TOOK HER TO THE HOSP WHERE SHE WAS GIVEN 2 BAGS …
1011701	0	CUSTOMER'S WIFE REPORTS BACK TO BACK TESTING ON THE SAME METER WHILE USING THE COMPACT PLUS SYSTEM WITH RESULTS OF HI (> 600MG/DL) AND 161MG/DL. NO QUALITY CONTROLS WERE RUN. NO ADVERSE EVENT REPORTED. A REQUEST WAS MADE FOR RETURN OF THE SUSPECT PRODUCT AND A REPLACEMENT WAS SENT.
1011791	0	REPORT RECEIVED INDICATED DURING A PERCUTANEOUS TRANSLUMINAL RENAL ANGIOPLASTY, A GAP WAS NOTICED BETWEEN THE GUIDEWIRE'S COILING TIP SECTION AND THE BODY OF THE GUIDEWIRE. THERE WERE NO ANOMALIES NOTED DURING PRODUCT'S INSPECTION AND PREPARATION. THE DEVICE WAS USE ACCORDING TO INSTRUCTION FOR USE (IFU) AND ITS SPECS. THE INTENDED PROCEDURE WAS AN ANGIOPLASTY OF THE LEFT RENAL ARTERY WITH IN-STE…
1011882	0	A COMPLETE ANALYSIS AND TESTING OF THE INSULIN PUMP SHOWED THAT IT WAS FUNCTIONING PROPERLY AND PASSED ALL FUNCTIONAL TESTING. AFTER TESTING IT WAS CONCLUDED THAT THE DEVICE OPERATED WITHIN SPECIFICATIONS. IT WAS STATED THAT THE CUSTOMER WAS HOSPITALIZED FOR DIABETIC KETOACIDOSIS. THE REPORTED BLOOD GLUCOSE READING WAS 800 MG/DL DURING THE PHONE CALL. IT WAS STATED THAT THE CUSTOMER DID NOT FEEL …
1012572	0	IT WAS REPORTED THAT FIVE WEEKS FOLLOWING A POSTERIOR SUPPORT PROCEDURE PERFORMED IN 2007, THE PT EXPERIENCED VAGINAL DISCHARGE. THE DOCTOR EXAMINED THE PT AND FOUND A DIME SIZED AREA OF MESH EXTRUSION AT THE MIDLINE INCISION OF THE POSTERIOR SITE. THE DOCTOR CLEANED UP THE MUCOSAL FLAPS AND RECLOSED THE INCISION WITH 2-0 VICRYL SUTURES. NO CATHETER WAS USED POST OP. THE PT HAS RETAINED VAGINAL S…
1012696	0	THE USER FACILITY CLAIMED THAT DURING MULTIPLE THERAPEUTIC LAPAROSCOPY PROCEDURES, LIGHT SOURCE BECAME TOO HOT, WHICH CAUSED THE IMAGE TO BECOME VERY DARK OR COMPLETELY LOST, AND HAD DAMAGED THEIR SURGICAL TELESCOPES. THE PROCEDURES WERE REPORTEDLY COMPLETED WITH A NON-OLYMPUS HEAD LAMP. THERE WERE NO PT INJURIES REPORTED. THE USER FACILITY REPORTED TO HAVE OBSERVED SIMILAR PHENOMENA IN PREVIOUS …
1012713	1	DEVICE MALFUNCTION SUSPECTED, BUT DID NOT CAUSE OR CONTRIBUTE TO A DEATH OR SERIOUS INJURY. INITIAL REPORTER INDICATED THAT "THEY WERE UNABLE TO TURN THEIR DELL X50 HANDHELD COMPUTER ON." TROUBLESHOOTING WAS PERFORMED BUT THE HANDHELD COMPUTER DID NOT TURN ON. THE HANDHELD COMPUTER AND PROGRAMMING SOFTWARE ARE AT MFR PENDING ANALYSIS COMPLETION.
1012716	1	INITIAL REPORTER INDICATED "THE CABLE THAT ATTACHES THE WAND TO THE HANDHELD (JORNADA) HAS TO BE HELD A CERTAIN WAY FOR IT TO WORK. THE PHYSICIAN TRIED USING A DIFFERENT WAND WITH THE HANDHELD AND EVERYTHING WAS FINE, SO THE PHYSICIAN THINKS SOMETHING IS WRONG WITH THE WAND." MFR IS PENDING RECEIPT OF THE WAND AND SERIAL CABLE FOR ANALYSIS. DEVICE MALFUNCTION SUSPECTED, BUT DID NOT CAUSE OR CONTR…
1012752	0	THIS DEVICE WAS RETURNED WITH OOS DOCUMENTATION FROM A BIOTRONIK REPRESENTATIVE. THIS LEAD WAS SENSING INAPPROPRIATELY AND THE SYSTEM WAS GIVING INAPPROPRIATE SHOCKS. THE VENTRICLE LEAD WAS REPOSITIONED ONCE, AND WHEN THE INAPPROPRIATE SENSING AND SHOCKS CONTINUED, THE WHOLE SYSTEM WAS REMOVED. IT WAS REPLACED WITH LUMAX 340 DR-T. AFTER THE SYSTEM WAS EXCHANGED, THE DOCTOR AND REPRESENTATIVE WERE…
1013288	0	FOUND DURING INSPECTION. ACCORDING TO THE REPORTER, THE DEVICE IS DISPLAYING A FLASHING SVC WRENCH ICON. THERE WAS NO PT USE ASSOCIATED WITH THE REPORTED INCIDENT. THE CUSTOMER DECLINED AN OFFER OF SVC FROM PHYSIO-CONTROL. THE CUSTOMER IS REPLACING IT WITH NEWER DEVICE BECAUSE IT IS ALMOST 9 YEARS OLD AND OUT OF WARRANTY.
1013727	0	CUSTOMER'S MOTHER REPORTED RECEIVING A READING OF 350 MG/DL, WHICH WAS HIGHER THAN WHAT HER DAUGHTER FELT. AS A RESULT, CUSTOMER STARTED FEELING "SHAKY". PARAMEDICS WERE CALLED AND OBTAINED A READING OF 27 MG/DL. CUSTOMER WAS TAKEN TO CHILDREN'S HOSP. THE CUSTOMER WAS DIAGNOSED WITH HYPOGLYCEMIA, AND WAS TREATED WITH UNSPECIFIED INTRAVENOUS FLUIDS AND FOOD TO RAISE HER SUGAR UP. THERE WAS NO REPO…
1013783	0	IT WAS REPORTED THAT THE PATIENT EXPERIENCED A SHOCKING SENSATION IN HER HEAD. THE PATIENT WAS ADMITTED TO THE PSYCHIATRIC WARD OF THE HOSPITAL. THE PATIENT TURNED THE STIMULATION OFF USING THE PATIENT PROGRAMMER. NO FURTHER PATIENT TREATMENT OR OUTCOME WAS REPORTED. REFERENCE MFR REPORT #3004209178200801251.
1014032	0	ADD'L CATALOG# 279890, LOT # 101149. DEVICE MANUFACTURE DATE: 6/2005. IT WAS REPORTED THAT THE LAG SCREW INSERTERS STRIPPED DURING USE. PATIENT STATUS IS FINE.
1014074	1	IT WAS REPORTED THAT THE CARTO SYSTEM HAD A MAP SHIFT DURING A PROCEDURE. NO PT INJURY WAS REPORTED. THE MAP SHIFT WAS NOT DUPLICATED. THE BIOSENSE WEBSTER FIELD SERVICE ENGINEER FOLLOWED UP WITH THE CUSTOMER, AND THE CUSTOMER CONFIRMED THAT THEY HAVE NOT HAD ANY OTHER MAP SHIFT OCCURRENCE.
1014283	0	IT WAS REPORTED THAT INTERMITTENTLY THE 9900 SYSTEM C-ARM REBOOTS. THERE WAS NO REPORT OF PT INJURY. A GE SERVICE REPRESENTATIVE PERFORMED AN ON SITE INVESTIGATION. THE MALFUNCTION WAS VERIFIED. REPLACED THE FLUORO FUNCTION BOARD, REBUILT NODES AND RELOADED THE CONFIGURATION DATA. THE SYSTEM WAS TESTED AND FOUND TO BE WORKING AS INTENDED AND PLACE BACK INTO SERVICE.
1014286	0	IT WAS REPORTED THAT THE 9900 SYSTEM WILL NOT BOOT UP AND PRESENTS A PRECHARGE FAIL ERROR CODE. THERE WAS NO REPORT OF PATIENT INJURY. A GE SERVICE REPRESENTATIVE PERFORMED AN ON SITE INVESTIGATION. THE MALFUNCTION WAS VERIFIED. IDENTIFIED AN OPEN RESISTOR ON THE FILAMENT DRIVER BOARD. REPLACED THE FILAMENT DRIVER BOARD. THE SYSTEM WAS TESTED AND FOUND TO BE WORKING AS INTENDED AND PLACED BACK IN…
1014327	1	DEVICE FAILURE IS SUSPECTED, BUT DID NOT CAUSE OR CONTRIBUTE TO A DEATH OR SERIOUS INJURY. REPORTER INDICATED THAT COMMUNICATION COULD NOT BE ESTABLISHED WITH A PATIENT'S VNS GENERATOR WHEN USING THE PHYSICIAN'S VNS PROGRAMMING SYSTEM. THE WAND'S BATTERY WAS CONFIRMED TO BE ADEQUATE, AND ALL CONNECTIONS BETWEEN PROGRAMMING SYSTEM COMPONENTS WERE CHECKED. WHEN ANOTHER PROGRAMMING SYSTEM WAS USED, …
1014332	1	REPORTER INDICATED A DELL HANDHELD VNS COMPUTER WAS FREEZING DURING INTERROGATION. RESEATING THE FLASHCARD AND PERFORMING A SOFT AND HARD RESET DID NOT RESOLVE THE SCREEN FREEZING. THE HANDHELD VNS COMPUTER AND FLASHCARD HAVE BEEN RETURNED AND ARE CURRENTLY IN PRODUCT ANALYSIS.
1014687	0	THE PT HAS REPORTEDLY EXPERIENCED PAIN AT THE IMPLANT SITE FOLLOWING A LOCK OF LOCK. THE CO WAS INFORMED THAT THE PT WAS WEARING NORDI TRACK ON HIS ANKLES WHEN THE INCIDENT TOOK PLACE. IT WAS FURTHER REPORTED THAT THE NYLON MATERIAL IN THE NORDI TRACK COULD HAVE INCREASED THE PT'S RISK FOR THE ELECTROSTATIC DISCHARGE. EXTERNAL EQUIPMENT WAS EXCHANGED AND PROGRAMMING ADJUSTMENTS WERE MADE. HOWEVER…
1014721	0	THE PT REPORTEDLY EXPERIENCE TINNITUS AND NAUSEA. IT WAS REPORTED THAT THE TINNITUS OCCURS WITH AND WITHOUT USING THE DEVICE. IT WAS ALSO REPORTED THAT THE TINNITUS USUALLY STARTED FROM THE NON-COCHLEAR IMPLANTED EAR AND PROGRESSED TO THE IMPLANTED EAR. IT WAS REPORTED THAT THE ONSET OF THE NAUSEA OCCURRED WHEN THE TINNITUS WAS PRESENT ON THE COCHLEAR IMPLANTED SIDE. TESTING CONFIRMED THAT THE DE…
1014896	0	NO INVESTIGATION COULD BE PERFORMED. THE CUSTOMER TECHNICAL SERVICES COULD NOT RETRIEVE THE COMPUTER FILE FOR THIS PLATE ON THE USER'S SERVER,BECAUSE THE USER HAD DELETED THE REPORT FROM THE FILE.
1015084	0	REPORT RECEIVED INDICATED THAT ONE SMART CONTROL STENT FRACTURED/SEPARATED; ONE STENT HAD INADEQUATE RADIOPACITY AND WAS INACCURATELY PLACED AND PATIENT EXPERIENCED ARTERIAL RESTENOSIS. THE PATIENT WAS ENROLLED IN THE SUPER SL STUDY. A PERCUTANEOUS TRANSLUMINAL ANGIOPLASTY (PTA) WAS PERFORMED TO THE LEFT SUPERFICIAL FEMORAL ARTERY (SFA) IN 2006. TWENTY-FOUR HOURS PRIOR TO PROCEDURE, THE PATIENT W…
1015415	1	MARCH 17, 2008: THE RETURN OF THE DEVICE IS PENDING. THE USER ALLEGED THAT WHILE USING THE LG, THERE WAS AN INACCURACY ISSUE DURING THE NAVIGATION PROCESS. ON THE CROSS SECTIONS OF THE NAVIGATION SCREENS, THE TIP OF THE LG WAS OFF, ABOUT 12CM, WHEN THE ACTUAL VIDEO IMAGE SHOWED THE LG TIP PHYSICALLY TOUCHING THE MAIN CARINA. A NEW LG WAS THEN USED AND THE CASE WAS COMPLETED SUCCESSFULLY WITH NO H…
1015505	0	THE CUSTOMER STATED THEY WERE EXPERIENCING HIGH WHITE BLOOD CELL (WBC) BACKGROUNDS ON THE CELL-DYN 4000 HEMATOLOGY ANALYZER DUE TO THE WBC REAGENT A. NO IMPACT TO PT MANAGEMENT WAS REPORTED. EVALUATION: OTHER, MICROBIAL TESTING OF OPENED/UNOPENED REAGENTS AND RETENTION LOTS. OTHER, WBC REAGENT PART A (LOTS 51749I2, 51754I2, AND 56675I2). THE CELL-DYN 4000 AND CELL-DYN SAPPHIRE ANALYZERS WERE EXPE…
1015576	1	THE USER ALLEGED THAT WHILE USING THE LG THERE WAS AN INACCURACY ISSUE OF 1.1 CM DURING THE NAVIGATION. FLUOROSCOPY VERIFIED THAT THE LG TIP WAS AT THE SURFACE OF THE LESION, AND THE PHYSICIAN TOOK A BIOPSY. IT WAS ALSO REPORTED THAT THE PATIENT DEVELOPED A PNEUMOTHORAX. THE PHYSICIAN REPORTED THAT THE PATIENT TOLERATED THE PNEUMOTHORAX BETTER THAN EXPECTED. THE PHYSICIAN FURTHER REPORTED THAT TH…
1015582	0	JOURNAL REFERENCE: PIBOOLNURAK ET AL. "LEVODOPA RESPONSE IN LONG-TERM BILATERAL SUBTHALAMIC STIMULATION FOR PARKINSON'S DISEASE" MOVEMENT DISORDERS/2007/22/7/990-997. THIS ARTICLE DESCRIBES A LONG-TERM FOLLOW-UP OF 33 PATIENTS WITH DBS THERAPY FOR PARKINSON'S DISEASE. REPORTABLE EVENT: THERE WERE A TOTAL OF 3 ADVERSE EVENT REPORTS OF DEPRESSION DURING THE FOLLOW-UP. NO ADDITIONAL INFORMATION OR O…
1015602	0	EVALUATION: COOK'S INSTRUCTIONS FOR USE DOES INDICATE THAT THE ZENITH RENU AAA ANCILLARY GRAFT IS DESIGNED TO PROVIDE PROXIMAL FIXATION BUT MAY NOT ADDRESS DEFICIENCIES IN PREVIOUSLY IMPLANTED ENDOVASCULAR GRAFT OR CORRECT THE CLINICAL PROBLEM CAUSED BY THE PRE-EXISTING GRAFT. NO PRODUCT WAS RETURNED TO ASSIST IN THIS INVESTIGATION. AN INTERNAL CLINICAL REVIEW INDICATED THAT USER ERROR RESULTED I…
1015762	1	REPORTER INDICATED A HANDHELD VNS COMPUTER WAS FREEZING DURING INTERROGATION. THE HANDHELD COMPUTER AND FLASHCARD HAVE BEEN RETURNED AND ARE CURRENTLY IN PRODUCT ANALYSIS.
1015765	1	REPORTER INDICATED THAT THE SITE'S HANDHELD COMPUTER WOULD NOT HOLD A CHARGE NOR WORK WHEN PLUGGED INTO THE WALL. ATTEMPTS FOR ADDITIONAL INFO HAVE BEEN UNSUCCESSFUL TO DATE. DEVICE FAILURE IS SUSPECTED, BUT DID NOT CAUSE OR CONTRIBUTE TO A DEATH OR SERIOUS INJURY.
1015768	1	REPORTER INDICATED THAT A SITE'S DELL HANDHELD COMPUTER HAD BECOME FROZEN AFTER INTERROGATION WITH "INTERROGATION SUCCESSFUL" DISPLAYED ON THE SCREEN. THE SITE ALSO REPORTED THAT THE HANDHELD SCREEN SOMETIMES APPEARED FROZEN DURING INTERROGATION AS WELL. IT WAS REPORTED THAT REMOVING AND REINSERTING THE FLASHCARD OCCASIONALLY RESOLVED THE EVENTS.
1015795	1	REPORTER INDICATED A DELL HANDHELD VNS COMPUTER WAS FREEZING DURING INTERROGATION. RESEATING THE FLASHCARD RESOLVES THE ISSUE, BUT THE SCREEN FREEZING CONTINUES TO RECUR. THE HANDHELD VNS COMPUTER HAS BEEN RETURNED AND IS CURRENTLY IN PROD ANALYSIS.
1015827	0	A MICROKNIFE XL SPHINCTEROTOME WAS USED IN AN ENDOSCOPIC RETROGRADE CHOLANGIOPANCREATOGRAPHY (ERCP) PROCEDURE IN A FEMALE PT IN 2008. ACCORDING TO THE COMPLAINANT, "THE NEEDLE FELL OFF THE CATHETER INSIDE THE PT. THE PHYSICIAN RETRIEVED THE NEEDLE WITH A BIOPSY FORCEPS ...". THE PROCEDURE WAS COMPLETED WITH A SECOND MICROKNIFE XL SPHINCTEROTOME DEVICE. NO PT COMPLICATIONS WERE REPORTED AS A RESUL…
1015833	0	DISCREPANT HEMOGLOBIN RESULTS REPORTED. TWO PATIENT EXAMPLES PROVIDED: PATIENT 1, INITIAL RESULT >20 G/DL, REPEATED (DIFFERENT METHODOLOGY) GAVE 16.2 G/DL. PATIENT 2, INITIAL RESULT >20 G/DL, REPEATED TWICE GAVE >20 G/DL AND 15.1 G/DL. NO INFO PROVIDED TO DETERMINE IF RESULTS WERE USED TO GUIDE THERAPY. IF ADD'L INFO IS RECEIVED, APPROPRIATE NOTIFICATION WILL BE PROVIDED.
1015918	1	DEVICE MALFUNCTION OCCURRED, BUT DID NOT CAUSE OR CONTRIBUTE TO A DEATH OR SERIOUS INJURY. REPORTER INDICATED THE PHYSICIAN'S HAND-HELD COMPUTER WAS FREEZING AFTER INTERROGATION. TROUBLESHOOTING DID NOT RESOLVE THE ISSUE. THE HAND-HELD WAS RETURNED TO THE MANUFACTURER AND A PRODUCT ANALYSIS WAS PERFORMED. DURING THE ANALYSIS IT WAS IDENTIFIED THAT THE HAND-HELD HAD INTERMITTENT COMMUNICATION ISSU…
1016119	0	AFTER 2 OR 3 DAYS THE CASSETTE STARTED TO LEAK. IT LOOKS LIKE IT IS IN THE CASSETTE. PATIENT WAS USING FOR PAIN MANAGEMENT. DURING THE INVESTIGATION, IT WAS NOTED THAT THE C-FLEX TUBING WAS WEDGED UNDER THE GEAR ROLLER. WITH THE POSITION OF THE C-FLEX BEING UNDER THE GEAR ROLLERS THIS OVER TIME WILL CAUSE WEAR AND TEARING TO THE TUBING. SORENSON MEDICAL HAS DETERMINED THAT THIS IS A TRAINING ISSU…
1016241	0	IT WAS REPORTED TO TYCO HEALTHCARE/KENDALL IN 2008 THAT A CUSTOMER HAD A PROBLEM WITH A WOUND CARE DRESSING. THE CUSTOMER REPORTED THAT THE DRESSING WAS PLACED IN THE WOUND AND NOW HAS TISSUE GRANULATION OVER THE DRESSING. THE RN REPORTED TO ME THAT THE PT IS AN ONCOLOGY PT THAT IS UNDERGOING CHEMO THERAPY. ACCORDING TO THE RN THE CLINICAL STAFF (HOME CARE PROVIDER) DID NOT CHANGE THE DRESSING IN…
1016256	0	THE EXPLANTED PRODUCTS WERE DISCARDED AND WILL NOT BE RETURNED FOR EVALUATION. A REVIEW OF STERILIZATION RECORDS FOR THE IPG AND LEADS FOUND THEM TO BE SATISFACTORY. THIS IS THE FINAL REPORT. SHORTLY AFTER A LEAD REVISION PROCEDURE, THE PT WAS HOSPITALIZED DUE TO A PRE-EXISTING MRSA INFECTION. THE PT IS BEING TREATED WITH CHRONIC ANTIBIOTICS. THE PT IS REPORTEDLY DOING WELL.
1016376	0	IT WAS REPORTED TO THE MFR BY KC SALES REP THAT AFTER INTUBATING A PEDIATRIC PT WITH A 5.5 MM ET TUBE AND SEALING IT TO THE APPROPRIATE DEPTH MARKING TO THE VOCAL CORDS AS RECOMMENDED, A DOCTOR NOTICED THAT THE TUBE WAS TOO FAR OUT. THE TUBE WAS READJUSTED AND THE ACTUAL DEPTH MARKING WAS FOUND TO BE HIGHER THAN WHAT WAS RECOMMENDED. THE USER CLAIMS THAT WHEN THE TUBE IS TOO FAR OUT, THERE IS RIS…
1016382	1	THE INVESTIGATION IS STILL ONGOING ON THIS EVENT. WHEN THE INVESTIGATION IS COMPLETED, A FOLLOW-UP REPORT WILL BE SENT TO THE FDA. THIS COMPUTED RADIOGRAPHY SYSTEM WITH NO RADIOLOGY INFORMATION SYSTEM (RIS) SENT IMAGES TO FACILITY, PICTURE ARCHIVING AND COMMUNICATION SYSTEM (PACS). HOWEVER DUPLICATE UNIQUE IDENTIFIERS (UID) CAUSED PATIENT IMAGES IN THE PACS TO BE MERGED TOGETHER INTO ONE FOLDER. …
1016410	0	NOVA BIOMEDICAL AWAITS THE RETURN OF THE DEVICE FOR EVAL. SHOULD ANY SIGNIFICANT FINDINGS BE A RESULT OF THAT INVESTIGATION, A FOLLOW-UP REPORT WILL BE FILED. IT WAS REPORTED TO NOVA BIOMEDICAL THAT A CONSUMER ADMINISTERED AN UNK AMOUNT OF INSULIN BASED ON AN UNK RESULT AND SUBSEQUENTLY, EXPERIENCED A HYPOGLYCEMIC EVENT WHICH DID NOT REQUIRE ANY MEDICAL INTERVENTION. THE CONSUMER REPORTED SHE WOK…
1016485	0	PT WAS ADMITTED TO THE HOSPITAL AFTER A SELF INFLICTED GUN SHOT WOUND TO THE ABDOMEN. THE SURGEON USED TWO 12X25 VERITAS COLLAGEN MATRIX PATCHES IN 2008. PT IS IN RENAL FAILURE AND A DIABETIC. THE SKIN FLAP COVERING ONE AREA OF THE ABDOMINAL WALL CLOSURE LIFTED AWAY AND DIED EXPOSING THE VERITAS TISSUE TO AIR. THE HOSPITAL USED WET/DRY APPLICATIONS AND A VAC SYSTEM TO MAINTAIN THE WOUND. NO INFEC…
1017035	0	COMPLAINANT ALLEGED THAT DURING A ROUTINE SHIFT CHECK BY A CLINICIAN, THE DEVICE DISPLAYED A "DISCHARGE FAULT" MESSAGE. COMPLAINANT INDICATED THAT THERE WAS NO PATIENT INVOLVEMENT IN THE REPORTED MALFUNCTION. ZOLL MEDICAL CORPORATION HAS RECEIVED THE PRODUCT, AND WILL BE PROVIDING A FOLLOW-UP REPORT WHEN OUR INVESTIGATION IS COMPLETED.
1017245	0	THE ESU WAS RETURNED AND THOROUGHLY INSPECTED/TESTED. THE EVALUATION INCLUDED AN ELECTRICAL SAFETY CHECK, A FUNCTION CHECK OF EACH OF THE EQUIPMENT'S FEATURES, AND A POWER OUTPUT CHECK. THE GENERATOR WAS/IS WITHIN SPECIFICATIONS AND ALL FEATURES WERE/ARE FUNCTIONING PROPERLY. IN ADDITION, NO ANOMALIES WERE FOUND IN THE DEVICE HISTORY RECORD (DHR). IN CONCLUSION, NO ERBE EQUIPMENT PROBLEM WAS FOUN…
1017426	0	DEVICE NOT RETURNED. IT WAS REPORTED THAT THE DEVICE WAS EXPLANTED IN 2007, DUE TO AN UNKNOWN REASON. IT IS UNK IF THE EXPLANT WAS ATTRIBUTED TO THE DEVICE. NO FURTHER DETAILS WERE PROVIDED.
1017493	0	IT WAS REPORTED THAT THE VENTILATOR GENERATED A TECHNICAL ERROR INDICATING 24V POWER FAILURE DURING THE PRE-USE CHECK.
1017511	0	AMBU BAG MISSING MASK.
1017607	0	PT HAD SURGERY EARLIER IN THE DAY WITH INSERTION OF MAMMOSITE CATHETER. PT EXPERIENCED A "POP" AND BURNING IN HER BREAST. POP HEARD AT BEDSIDE. CATHETER RUPTURED IN RECOVERY ROOM BEFORE DISCHARGE. PT RETURNED TO SURGERY FOR SECOND IMPLANTATION; ADMITTED FOR OBSERVATION.
1017624	1	REPORTER INDICATED THAT HANDHELD SCREEN WAS FREEZING AND COULD NOT PERFORM DIAGNOSTIC TESTING. PERFORMED A SOFT RESET AND WAS ABLE TO PERFORM DIANGOSTICS SUCCESSFULLY. SOFTWARE/FIRMWARE CAUSED EVENT.
1017631	1	DEVICE MALFUNCTION IS SUSPECTED, BUT DID NOT CAUSE OR CONTRIBUTE TO A DEATH OR SERIOUS INJURY. IT WAS REPORTED THAT A DELL HANDHELD COMPUTER'S BATTERY COULD NOT BE CHARGED. PRODUCT HAS BEEN RETURNED TO THE MANUFACTURER FOR ANALYSIS.
1017632	1	REPORTER INDICATED THAT THE HANDHELD WAS FREEZING UPON INTERROGATION. SOFT, AND HARD RESET WERE PERFORMED, HOWEVER, THE HANDHELD REMAINED FROZEN ON THE "BLUE DELL SCREEN AND IT WAS UNRESPONSIVE TO ANYTHING." GOOD FAITH ATTEMPTS ARE BEING DONE TO OBTAIN ADDITIONAL INFORMATION. FURTHER FOLLOW UP REVEALED THAT THE SCREEN FREEZE WAS SEEN AT THE INTERROGATION SUCCESSFUL SCREEN. HANDHELD AND THE FLASHC…
1017634	1	DEVICE FAILURE IS SUSPECTED, BUT DID NOT CAUSE OR CONTRIBUTE TO A DEATH OR SERIOUS INJURY. REPORTER INDICATED THAT THE SITE'S DELL HANDHELD COMPUTER COULD NOT BE TURNED ON. IT WAS REPORTED THAT WHEN PLUGGED INTO THE WALL, A GREEN LIGHT WOULD APPEAR INDICATING THAT THE COMPUTER WAS CHARGING. HOWEVER, WHEN THE POWER BUTTON WAS PRESSED, NOTHING APPEARED ON THE SCREEN. IT WAS REPORTED THAT RESETTING …
1017651	0	THERE IS A KNOWN MALFUNCTION WITH THE PRECISION LINK SOFTWARE THAT CAN LEAD TO INCORRECT TRENDING OF RESULTS. THIS OCCURS WHEN RESULTS OBTAINED ON A METER WITH INCORRECT DATE AND TIME ARE UPLOADED TO A COMPUTER WITH PRECISION LINK SOFTWARE. CUSTOMERS AND RETAILERS HAVE BEEN INFORMED THROUGH LETTER. A CUSTOMER REPORTED RECEIVING AN ERROR 6 DISPLAYING ON THEIR PRECISION XTRA BLOOD GLUCOSE METER. IT…
1017722	0	THE DEVICE HISTORY RECORDS FOR THIS LOT WAS PERFORMED; NO ANOMALIES WERE NOTED. A SEARCH OF THE COMPLAINT DATABASE REVEALED NO ADDITIONAL COMPLAINTS FOR LOT NUMBER 11307846. THE JANUARY 2008 RF PROBES PRODUCT FAMILY TRENDING CHART WAS REVIEWED; NO UNFAVORABLE TREND WAS NOTED. UPON THE RECEIPT OF THE DEVICE FOR EVALUATION A VISUAL/MICROSCOPIC OF THE DEVICE WAS PERFORMED. RESIDUE WAS PRESENT ON THE…
1017798	0	PUMP MOTOR STALL HAS NOT BEEN CONFIRMED IN THIS DEVICE. THE SERIAL NUMBER IS INCLUDED IN THE RANGE FOR SYNCHROMED EL PUMP MOTOR STALL DUE TO GEAR SHAFT WEAR MANUFACTURED BEGINNING SEPTEMBER 1999 PHYSICIAN COMMUNICATION. IT WAS REPORTED THAT THE PT WAS UNRESPONSIVE, HYPOTHERMIC, AND HAD RENAL FAILURE. NO ALARMS WERE HEARD AT THE TIME OF THE REPORT. NO FURTHER INFO WAS PROVIDED. THE PUMP CONTAINS L…
1017847	0	PT PRESENTED WITH PAIN -CYST-CONDITION-INFLAMMATION DUE TO METAL HYPER SENSITIVITY (ALVAL). NOTHING SHOWED ON X-RAYS - NO LOOSENING. THIS IMPLANT IS NOT SOLD IN THE US TO BE IMPLANTED FOR THIS INDICATION; IT WOULD BE SOLD UNDER A DIFFERENT PART # SINCE IT IS ONLY INDICATED TO BE USED AS A HEMI IN THE US AT THIS TIME. THIS COMPLAINT IS STILL UNDER INVESTIGATION. DEPUY WILL NOTIFY THE FDA OF THE RE…
1017888	0	EXAMINATION WAS NOT POSSIBLE, AS THE DEVICES WERE NOT RETURNED. REVIEW OF THE DEVICE HISTORY RECORDS WAS ALSO NOT POSSIBLE AS THE PRODUCT AND LOT CODES WERE UNAVAILABLE. THE INVESTIGATION COULD NOT VERIFY OR IDENTIFY ANY EVIDENCE OF PRODUCT ERROR WITH REGARD TO THE REPORTED EVENT WITH THE INFO AVAILABLE. BASED ON THE INVESTIGATION, THE NEED FOR CORRECTIVE ACTION IS NOT INDICATED. PT WAS REVISED T…
1017949	0	THE HAPTIC BENT DURING LOADING OF THE LENS IN THE DELIVERY DEVICE.
1018177	1	DEVICE MALFUNCTION IS SUSPECTED, BUT DID NOT CAUSE OR CONTRIBUTE TO A DEATH OR SERIOUS INJURY. THE REPORTER INDICATED EXPERIENCING COMMUNICATION DIFFICULTIES WITH THEIR HANDHELD. THE REPORTER STATED THE ADAPTER SERIAL CABLE WAS LOOSE AND INTERRUPTED DEVICE FUNCTIONS. THE HANDHELD WOULD FUNCTION PROPERLY, ONCE THE CORD WAS HELD AT AN UPWARD ANGLE. THE MFR HAS NOT RECEIVED THE SERIAL CABLE FOR PROD…
1018178	1	THE REPORTER INDICATED THAT THE DELL X5 PROGRAMMING COMPUTER WOULD FREEZE DURING INTERROGATION. TROUBLESHOOTING WAS NOT PERFORMED ON THE SYSTEM. THE THERAPEUTIC CONSULTANT STATED THE REPORTER WANTED TO REPLACE THE ENTIRE SYSTEM FOR THE SITE. THE MFR HAS RECEIVED THE HANDHELD/SOFTWARE AND PROGRAMMING WAND FOR PRODUCT ANALYSIS. THE PROGRAMMING WAND WAS PERFORMED ACCORDING TO SPECIFICATIONS. NO ANOM…
1018179	1	THE REPORTER INDICATED THAT AFTER SHE CHANGED THE PROGRAM SETTINGS AND INTERROGATION, A SQL ERROR MESSAGE DISPLAYED ON HER HANDHELD. TROUBLESHOOTING DID NOT RESOLVE THE EVENT. THE THERAPEUTIC CONSULTANT WAS SENT TO THE SITE FOR FURTHER ANALYSIS. THE MANUFACTURING REPRESENTATIVE ISOLATED THE PROBLEM TO THE OLD HANDHELD. THE MANUFACTURER HAS RECEIVED THE HANDHELD/ SOFTWARE FOR PRODUCT ANALYSIS (PEN…
1018182	1	REPORTER INDICATED THE PHYSICIAN'S HAND-HELD IS CONSISTENTLY READS THAT IT NEEDS TO BE CHARGED EVEN THOUGH THEY CHARGE IT OVER NIGHT. TROUBLESHOOTING DID NOT RESOLVE THE ISSUE. GOOD FAITH ATTEMPTS TO OBTAIN ADDITIONAL INFORMATION HAVE BEEN UNSUCCESSFUL TO DATE. DEVICE MALFUNCTION IS SUSPECTED, BUT DID NOT CAUSE OR CONTRIBUTE TO A DEATH OR SERIOUS INJURY.
1018192	1	RPTR INDICATED THAT A DELL HANDHELD COMPUTER'S SCREEN WAS FREEZING DURING AND AFTER INTERROGATION. RESEATING THE FLASH CARD SOMETIMES RESOLVED THE ISSUE. THE PROD HAS BEEN RETURNED TO THE MFR FOR ANALYSIS.
1018194	1	RPTR INDICATED THAT A DELL HANDHELD COMPUTER'S SCREEN WAS FREEZING DURING AND AFTER INTERROGATION. RESEATING THE FLASHCARD SOMETIMES RESOLVED THE ISSUE. THE PROD HAS BEEN RETURNED TO MFR FOR ANALYSIS.
1018195	1	RPTR INDICATED THAT A DELL HANDHELD COMPUTER'S PERFORMANCE WAS DELAYED AFTER INTERROGATION. ADDITIONALLY THERE WERE PROBLEMS WITH PROGRAMMING AND DIAGNOSTIC TESTING. ANOTHER COMPUTER WAS USED TO SUCCESSFULLY PERFORM DIAGNOSTIC TESTING AND PROGRAMMING. THE PROD WAS RETURNED TO THE MFR FOR ANALYSIS. A NEW DELL HANDHELD COMPUTER WAS SENT TO THE PHYSICIAN AND IS REPORTED TO BE FUNCTIONING PROPERLY.
1018200	1	IT WAS REPORTED THAT A DELL HANDHELD WAS FREEZING DURING INTERROGATION. WHEN A SOFT RESET WAS PERFORMED THE PROBLEM WOULD RESOLVE. PHYSICIAN REQUESTED THAT THEIR HANDHELD BE REPLACED WITH A NEW ONE BECAUSE FREEZING WAS OCCURRING FREQUENTLY. ONCE HANDHELD IS RETURNED PROD ANALYSIS WILL BE PERFORMED.
1018202	1	IT WAS REPORTED THAT PHYSICIAN IS HAVING PROBLEMS WITH THEIR HP JORNADA HANDHELD. THEY INDICATED THAT THE HANDHELD IS HAVING TROUBLE STAYING CHARGED. DEVICE FAILURE IS SUSPECTED, BUT DID NOT CAUSE OR CONTRIBUTE TO A DEATH OR SERIOUS INJURY.
1018323	0	PRODUCT ANALYSIS COULD NEITHER CONFIRM NOR DENY THE CROSSING DIFFICULTY AS STATED IN THE COMPLAINT. PRODUCT ANALYSIS DID REVEAL STENT DAMAGE. THE DELIVERY DEVICE WITH THE STENT ON THE BALLOON WAS RECEIVED AND DAMAGE WAS OBSERVED ON THE STENT. VISUAL EXAMINATION OF THE STENT REVEALED DAMAGE TO THE PROXIMAL END. THE PROXIMAL STENT STRUTS WERE BENT. THE STENT HAD ALSO MOVED DISTALLY ON THE BALLOON A…
1018388	1	THIS REPORT IS BEING FILED UPON NOTIFICATION FOR OUR X-RAY MANUFACTURER IN BEST, NETHERLANDS OF AN EVENT THAT OCCURRED IN ANOTHER COUNTRY. THIS IS AN X-RAY SYSTEM. WHEN THE USER INITIATED A SCANNING COMMAND, THE TABLE PERFORMED A SPONTANEOUS TILTING MOVEMENT. THIS SPONTANEOUS TABLE TILTING MOVEMENT STOPPED IMMEDIATELY AFTER RELEASING THE SCANNING COMMAND. NO PATIENT WAS INJURED. DUE TO THE NATURE…
1018561	0	RESULTS EVALUATIONS: INVESTIGATION: THE RETURNED UNIT WAS FUNCTIONALLY TESTED AND THE REPORT OF LEAKAGE WAS CONFIRMED. AIR LEAKAGE WAS OBSERVED FROM THE ONE WAY VALVE. EXAMINATION OF THE VALVE REVEALED A WHITE POWDERY SUBSTANCE WITHIN THE INFLATION LINE AND PILOT BALLOON. THE LEAKAGE WAS CAUSED BY THE WHITE POWDER BEING LODGED BENEATH THE VALVE SEAL, PREVENTING CLOSURE. FLUSHING OF THE ONE WAY VA…
1019424	0	LITERATURE: SEIJO FJ, ALVAREZ-VEGA MA, GUTIERREZ JC, FDEZ-GLEZ F, LOZANO B. COMPLICATIONS IN SUBTHALAMIC NUCLEUS STIMULATION SURGERY FOR TREATMENT OF PARKINSON'S DISEASE. REVIEW OF 272 PROCEDURES. 2007; 149: 867-876. THIS ARTICLE PRESENTS A RETROSPECTIVE DATA COLLECTION IN 130 PATIENTS (62 WOMEN, 68 MEN) WHO UNDERWENT 272 PROCEDURES FOR THE IMPLANT OF LEADS IN THE SUBTHALAMIC NUCLEUS BETWEEN 1998…
1019635	1	REPORTER INDICATED THAT THE HANDHELD WAS FREEZING DURING INTERROGATION. HANDHELD AND THE SOFTWARE HAVE BEEN RECEIVED BACK BY THE MANUFACTURER. AN ANALYSIS WAS PERFORMED ON THE FLASHCARD AND NO ANOMALIES THAT SUPPORT THE REPORTED COMPLAINT WERE IDENTIFIED. THE FLASHCARD AND SOFTWARE PERFORMED ACCORDING TO SPECIFICATIONS. DURING THE ANALYSIS IT WAS IDENTIFIED THAT 3 ARCHIVE DATABASES WERE CORRUPT. …
1019640	1	REPORTER INDICATED THAT HIS VNS THERAPY PROGRAMMING HANDHELD WAS FREEZING WHILE HE WAS ATTEMPTING TO INTERROGATE PT'S PULSE GENERATORS. HANDHELD AND ACCOMPANYING SOFTWARE WERE RETURNED TO MANUFACTURER, HOWEVER, THAT ANALYSIS IS NOT YET COMPLETE. DEVICE MALFUNCTION OCCURRED, BUT DID NOT CAUSE OR CONTRIBUTE TO A DEATH OR SERIOUS INJURY.
1019644	1	REPORTER INDICATED THAT THE SITE'S DELL HANDHELD COMPUTER SCREEN CONSISTENTLY FREEZES.
1019649	1	REPORTER INDICATED THAT HE WAS ENCOUNTERING ERROR MESSAGES AND FROZEN SCREENS ON HIS VNS THERAPY PROGRAMMING HANDHELD WHEN ATTEMPTING TO INTERROGATE PT'S PULSE GENERATORS. GOOD FAITH ATTEMPTS FOR THE RETURN OF THE HANDHELD IN QUESTION ARE CURRENTLY BEING MADE. DEVICE MALFUNCTION IS SUSPECTED, BUT DID NOT CAUSE OR CONTRIBUTE TO A DEATH OR SERIOUS INJURY.
1019650	1	REPORTER INDICATED THAT HIS VNS THERAPY PROGRAMMING HANDHELD WAS PRESENTING ERRORS AND FREEZING WHILE HE WAS ATTEMPTING TO INTERROGATE PT'S PULSE GENERATORS. HANDHELD AND ACCOMPANYING SOFTWARE WERE RETURNED TO MANUFACTURER, HOWEVER, THAT ANALYSIS IS NOT YET COMPLETE. DEVICE MALFUNCTION OCCURRED, BUT DID NOT CAUSE OR CONTRIBUTE TO A DEATH OR SERIOUS INJURY.
1019703	0	THE CUSTOMER CONTACT REPORTED THAT THE PUMP DID NOT SOUND AN AUDIBLE ALARM TONE. THERE WAS NO REPORTS OF ANY ADVERSE PT EVENTS WHILE THE PUMP WAS IN CLINICAL USE. DURING TESTING, THE DEVICE DID NOT SOUND AN AUDIBLE ALARM TONE. THOUGH REQUESTED, NO ADDITIONAL INFO WAS PROVIDED. TESTING AND INVESTIGATION FOUND THE DEVICE DID NOT SOUND AN AUDIBLE ALARM TONE DURING AN ALARM CONDITION. THIS WAS DUE TO…
1019817	0	A MALE PT WITH A PREVIOUS HISTORY OF LUNG CANCER AND D.M. (DIALYSIS), AND A PRE-PROCEDURE DIAGNOSIS OF CALCIFICATION AT THE SEALING SITES, UNDERWENT AAA REPAIR IN 2007. THE PROCEDURE WENT AS LABELED BUT A CONFIRMATORY ANGIOGRAM REVEALED A PROXIMAL TYPE I ENDOLEAK, A CONTRALATERAL DISTAL TYPE I ENDOLEAK, AND A TYPE III ENDOLEAK OF THE IPSILATERAL JUNCTION AREA. ANOTHER MANUFACTURER'S STENTS WERE P…
1019868	0	DURING THE REVISION SURGERY, IT WAS NOTED THAT THE MARGRON STEM WAS WELL FIXED. THE 'CLICKING' SOUND APPEARS TO HAVE BEEN DUE TO AN INCORRECT OFFSET BEING CHOSEN BY THE SURGEON WHO DID THE PRIMARY IMPLANT SURGERY WHICH CAUSED IMPINGEMENT OF THE NECK ON THE CUP OR LINER OF THE HIP REPLACEMENT. ALSO AN INCORRECT NECK SIZE WAS CHOSEN BY THE SURGEON AND THERE WAS POOR TISSUE BALANCE, BOTH OF WHICH AR…
1019905	0	IN 2008, THE LAY-USER/PT CONTACTED LIFESCAN (LFS) ALLEGING THAT THE ONE TOUCH ULTRA MINI METER IS HAVING A POWER ISSUE (METER DOES NOT TURN ON). ON SEVENTEEN DAYS LATER, THIS MEDICAL AFFAIRS SPECIALIST CONTACTED LIFESCAN (LFS) TO OBTAIN MORE INFO. THE PT TESTS HIS BLOOD GLUCOSE 4 OR MORE TIMES PER DAY. THE PT TAKES 50 UNITS OF LANTUS PER IN THE MORNING AND ONCE AT NIGHT. THE PT ALSO TAKES DIABETE…
1019912	0	A REVIEW OF THE MFG PAPERWORK HAS BEEN CONDUCTED. THE REVIEW OF THE MFG PAPERWORK VERIFIED THAT THIS LOT MET ALL PRE-RELEASE SPECS. IN 2008 A GORE TAG THORACIC ENDOPROSTHESIS WAS IMPLANTED TO REPAIR A PSEUDOANEURYSM SECONDARY TO A DESCENDING THORACIC AORTIC DISSECTION. IT WAS REPORTED THAT THE LEADING END OF THE DEVICE WAS IMPLANTED IN THE APEX OF THE PT'S AORTIC ARCH AND THAT THE DEVICE DID NOT …
1020175	0	CUSTOMER REPORTEDLY RECEIVED THE FOLLOWING RESULTS ON THE ADVANTAGE SYSTEM WITHIN 10 MINS: 158 MG/DL, 99 MG/DL, AND 82 MG/DL. NO ACTIONS TAKEN BASED ON DEVICE RESULTS. NO ADVERSE EVENT REPORTED. REQUESTED RETURN OF SUSPECT DEVICE AND REPLACEMENT WAS SENT.
1020292	0	THE PT WAS REVISED BECAUSE OF DISLOCATION. EXAMINATION WAS NOT POSSIBLE, AS THE DEVICES WERE NOT RETURNED. REVIEW OF THE DEVICE HISTORY RECORDS WAS ALSO NOT POSSIBLE AS THE LOT CODES REQUIRED FOR RETRIEVAL WERE UNAVAILABLE. THE INVESTIGATION COULD NOT VERIFY OR IDENTIFY ANY EVIDENCE OF PRODUCT ERROR WITH REGARD TO THE REPORTED EVENT WITH THE INFO AVAILABLE. BASED ON THE INVESTIGATION, THE NEED FO…
1021024	1	DURING A ROUTINE AUDIT OF COMPLAINT FILES, THIS COMPLAINT WAS DISCOVERED TO HAVE NOT BEEN INADVERTENTLY SUBMITTED AS AN MDR. THE BIOSENSE WEBSTER FIELD SERVICE ENGINEER (FSE) AND PROFESSIONAL EDUCATION SPECIALIST INDICATED THAT THE CUSTOMER COMPLAINED ABOUT MAP SHIFTING DURING A PROCEDURE. THE PHYSICIAN DISCOVERED THE MAP SHIFT WITH FLUOROSCOPY DURING THE PROCEDURE. THE FSE FUNCTIONALLY TESTED TH…
1021603	0	THE CUSTOMER STATED THAT INSULIN LEAKED FROM THE RESERVOIR INTO THE RESERVOIR COMPARTMENT. THE CUSTOMER ALSO REPORTED A BLOOD GLUCOSE READING OF 238 MG/DL. NOTHING FURTHER WAS REPORTED. CURRENTLY, IT IS UNK WHETHER OR NOT THE DEVICE MAY HAVE CAUSED OR CONTRIBUTED TO THE EVENT AS NO PRODUCT HAS BEEN RETURNED. WE, THEREFORE, CONSIDER THIS REPORT COMPLETE TO THE BEST OF OUR KNOWLEDGE. NO CONCLUSION …
1021729	0	A GE SVC REP PERFORMED AN ON SITE INVESTIGATION. THE FAILURE COULD NOT BE DUPLICATED. THE DC VOLTAGE WAS ADJUSTED DURING THE SVC CALL. THE SYSTEM WAS TESTED AND FOUND TO BE WORKING AS INTENDED AND PUT BACK INTO SVC. IT WAS REPORTED THAT THE 9600 SYSTEM HAD LINES IN THE IMAGE ON THE MONITOR. NO PT INJURY WAS REPORTED.
1021738	1	THE CUSTOMER REPORTED THAT DURING AN UNK PROCEDURE THE SYSTEM COLLIMATOR COLLIMATED IN SOMEWHAT, THEN SYSTEM LOCKED UP. THEY WERE UNABLE TO PUT THE SYSTEM INTO MAG MODE OR SEND IMAGES TO PACS. IT WAS ALSO SLOW TO SAVE IMAGES. SYSTEM WOULD STILL TAKE FLUORO IMAGES, SO CASE WAS COMPLETED WITHOUT REBOOTING SYSTEM. AFTER SYSTEM REBOOT ALL NORMAL FUNCTIONS RETURNED. FOUND IN ERROR LOGS THAT SYSTEM LOS…
1022028	0	DURING REVISION SURGERY, THE MARGRON HIP REPLACEMENT SYSTEM WAS FOUND TO BE LOOSE IN FEMORAL CANAL, WITH NECK IMPINGING AGAINST ANOTHER MFR'S ACETABULAR CUP LEAVING MULTIPLE SMALL METAL PARTICLES IN THE SURROUNDING SOFT TISSUE. SUCCESSFUL REVISION SURGERY PERFORMED. THE EVENT OCCURRED WITH A NONCOMPLIANT PT WHO AGAINST THE ADVICE OF THE SURGEON MAINTAINED A HIGH LEVEL OF ACTIVITY (GYM WORKOUTS) A…
1022079	1	DEVICE MALFUNCTION IS SUSPECTED, BUT DID NOT CAUSE OR CONTRIBUTE TO A DEATH OR SERIOUS INJURY. REPORTER INDICATED THAT HE WAS HAVING TROUBLE WITH THE SERIAL ADAPTER CABLE TO HIS VNS THERAPY PROGRAMMING HANDHELD, IN THAT IT FIT LOOSELY. GOOD FAITH ATTEMPTS FOR THE RETURN OF THE HANDHELD ARE CURRENTLY BEING MADE.
1022084	1	REPORTER INDICATED THAT THE SITE'S DELL HANDHELD COMPUTER SCREEN BECAME FROZEN AFTER INTERROGATION. TROUBLESHOOTING WAS DONE TO RESOLVE THE PROBLEM. A NEW HANDHELD HAS BEEN PROVIDED TO THE SITE. NON WORKING HANDHELD WAS OBTAINED BY MANUFACTURER FOR PRODUCT ANALYSIS; HOWEVER, THAT ANALYSIS IS NOT YET COMPLETE.
1022173	0	THE LAB EVALUATION CONFIRMED A BROKEN PIVOT POINT. ROSS STANDARD PROCEDURE INCLUDES ATTEMPTING TO OBTAIN ALL REQUIRED INFORMATION FROM THE SOURCE. CRACKED OR BROKEN PIVOT POINT.
1022259	0	A CARTRIDGE AND INJECTOR LOT NUMBER SEARCH WAS PERFORMED FOR SIMILAR COMPLAINTS WITHIN THE SEARCH AND THE CARTRIDGE HAS THREE SIMILAR COMPLAINTS AND THE INJECTOR HAS ONE SIMILAR COMPLAINT. THE REPORTER STATED THAT THE SURGEON WAS USING A EYEONICS CRYSTALENS WITH A MSI-PF INJECTOR AND A MTC-60CFP CARTRIDGE AND A HAPTIC TORE UPON INSERTION. THE SURGEON REMOVED THE LENS WITHOUT ENLARGING THE INCISIO…
1022303	1	PRELIMINARY INFO ON THE PROBLEM: THE SYSTEM PERFORMS QUALITY ASSURANCE (QA) CHECKING TO DETECT PROBLEMS AND TO DISPLAY WARNINGS AND FAILURES THAT ALERT A TECHNOLOGIST TO PROBLEMS, SUCH AS ABO/RH INCOMPATIBILITIES. WHILE PERFORMING IN-HOUSE TESTING, IT WAS FOUND THAT THE QUALITY ASSURANCE WARNINGS AND FAILURES ASSOCIATED WITH ABO/RH CHECKING ARE NOT GENERATED FOR SOURCE UNITS IN THE ATYPICAL WORKF…
1022318	1	A CUSTOMER OBSERVED PATIENT SAMPLE RESULTS ASSOCIATED WITH THE WRONG PATIENT DEMOGRAPHICS FOR THREE PATIENT SAMPLES ON THE VITROS 350 ANALYZER. MIS-ASSOCIATION OF PATIENT DEMOGRAPHICS AND RESULTS MAY LEAD TO INAPPROPRIATE PHYSICIAN ACTION. THERE WAS NO REPORT OF PT HARM AS A RESULT OF THIS EVENT. INVESTIGATION INTO THIS EVENT DETERMINED THAT THE CUSTOMER REUSED SAMPLE IDS THAT HAD PENDING RESULTS…
1022459	0	THERE IS A COMPONENT ON THE COVER OF THE CARTRIDGE CALLED THE SNAP CLOSURE. THE SNAP CLOSURE CREATES AN AIRTIGHT SEAL NECESSARY FOR PROPER FLUID MOVEMENT WITHIN THE CARTRIDGE. THE CLOSURE ENSURES THE CALIBRANT AND SAMPLE REMAIN CONTAINED WITHIN THE CARTRIDGE DURING THE TESTING CYCLE AND SUBSEQUENT DISPOSAL. THE USER IS INSTRUCTED TO FOLD THE SNAP CLOSURE OVER THE SAMPLE WELL AND TO PRESS THE ROUN…
1022490	0	OUR REP IS REPORTING THAT DURING AN ARTHROSCOPIC SHOULDER PROCEDURE, THE SURGEON OBSERVED METAL SHAVINGS EMANATING FROM 2 SEPARATE LUPINE DRILL GUIDES FALLING INTO THE PATIENT'S JOINT SPACE. ALL OF THE DEBRIS WAS REMOVED FROM THE BODY AND THE PROCEDURE WAS CONCLUDED SUCCESSFULLY WITHOUT FURTHER INCIDENT OR HARM TO THE PATIENT. ALSO SEE ASSOCIATED MDR 1221934-2008-00158. WE BELIEVE THAT THIS TYPE …
1022553	0	REPORTEDLY, THE DEVICE WAS EXPLANTED AFTER AN IMPLANT DURATION OF 23 MONTHS DUE TO AN UNK REASON. NO FURTHER DETAILS WERE PROVIDED. DEVICE NOT RETURNED.
1022611	1	IT WAS REPORTED TO THE MFR THAT THE SITE'S HANDHELD COMPUTER WAS "NOT HOLDING A CHARGE." THE HANDHELD WAS RETURNED FOR ANALYSIS AND THE EVENT WAS CONFIRMED. DEVICE MALFUNCTION CONFIRMED, BUT DID NOT CAUSE OR CONTRIBUTE TO A DEATH OR SERIOUS INJURY.
1022612	1	REPORTER INDICATED A PT'S VNS WAS SET TO ZERO. THIS PROGRAMMING ANOMALY IS BELIEVED TO HAVE OCCURRED AS A RESULT OF COMMUNICATION ERRORS IN THE DELL HANDHELD VNS COMPUTER. IT IS UNKNOWN IF THE PT'S VNS SETTINGS WERE RESET TO THE APPROPRIATE PARAMETERS OR IF ANY INTERVENTION WAS PERFORMED. THE HANDHELD COMPUTER HAS BEEN REQUESTED FOR RETURN. ATTEMPTS FOR ADDITIONAL INFO ARE IN PROGRESS.
1022636	0	CALLER REPORTS METER RESULTS OF 598 MG/DL, 270 MG/DL, AND 147 MG/DL WITHIN 10 MINUTES ON THE AVIVA SYSTEM. CUSTOMER REPORTED NO SYMPTOMS, DID NOT TREAT OR ACT ON RESULTS. NO ADVERSE EVENT REPORTED. A REQUEST WAS MADE FOR THE RETURN OF THE SYSTEM, REPLACEMENT WAS SENT.
1022711	1	REPORTER INDICATED THAT A DELL HANDHELD COMPUTER WOULD NOT HOLD A CHARGE. THE COMPUTER AND FLASHCARD WERE RETURNED AND AN ANALYSIS WAS PERFORMED. NO ANOMALIES WERE FOUND WITH THE DEVICES AS THE HANDHELD WAS CONFIRMED TO BE ABLE TO HOLD A CHARGE. AT THE CONCLUSION OF TESTING AFTER OVER AN HOUR OF USE, 78% BATTERY CAPACITY REMAINED THUS INDICATING THAT THE DEVICE MAY NOT HAVE BEEN ABLE TO OPERATE C…
1022715	1	REPORTER INDICATED THAT SYSTEM DIAGNOSTICS WERE NOT ABLE TO BE COMPLETED ON A PT'S PULSE GENERATOR WITHOUT RECEIVING ERROR MESSAGES, AND AT TIMES THE PT'S DEVICE SETTINGS WERE CHANGED AFTER THE ATTEMPT TO RUN DIAGNOSTICS TESTING. PROGRAMMING HANDHELD AND ACCOMPANYING SOFTWARE WERE SUBSEQUENTLY RETURNED TO MANUFACTURER FOR ANALYSIS, HOWEVER, THAT ANALYSIS IS NOT YET COMPLETE. DEVICE MALFUNCTION SU…
1022716	1	REPORTER INDICATED THAT THE SERIAL CONNECTOR CABLE TO HIS VNS THERAPY PROGRAMMING HANDHELD WAS NOT OPERATING PROPERLY, IN THAT IT WAS LOOSE IN ITS CONNECTION WITH THE HANDHELD. HANDHELD AND CABLE WERE SUBSEQUENTLY RETURNED TO MANUFACTURER FOR ANALYSIS, HOWEVER, THAT ANALYSIS IS NOT YET COMPLETE. DEVICE MALFUNCTION SUSPECTED, BUT DID NOT CAUSE OR CONTRIBUTE TO A DEATH OR SERIOUS INJURY.
1022717	1	REPORTER INDICATED THAT HE COULD NOT SUCCESSFULLY INTERROGATE A PT'S VNS THERAPY GENERATOR WITH HIS PROGRAMMING SYSTEM. MANUFACTURER REPRESENTATIVE TROUBLESHOOTED DOCTOR'S PROGRAMMING SYSTEM USING HER HANDHELD, WAND, AND DEMO GENERATOR, AND THE PROBLEM WAS NARROWED DOWN TO BE THE PHYSICIAN'S PROGRAMMING WAND. THIS PROGRAMMING WAND IN QUESTION WAS SUBSEQUENTLY RETURNED TO MANUFACTURER FOR ANALYSIS…
1022724	1	REPORTER INDICATED THAT A DELL HANDHELD COMPUTER HAS BEEN "FREEZING UP." TROUBLESHOOTING WAS REPORTED TO "SOMETIMES" RESOLVE THE EVENT. GOOD FAITH ATTEMPTS FOR ADD'L INFO AND PRODUCT RETURN HAVE BEEN UNSUCCESSFUL TO DATE.
1022725	1	REPORTER INDICATED THAT A DELL HANDHELD COMPUTER HAS BEEN "FREEZING UP." TROUBLESHOOTING WAS REPORTED TO "SOMETIMES" RESOLVE THE EVENT. GOOD FAITH ATTEMPTS FOR ADD'L INFO AND PRODUCT RETURN HAVE BEEN UNSUCCESSFUL TO DATE.
1022726	1	REPORTER INDICATED THAT A DELL HANDHELD COMPUTER HAS BEEN "FREEZING UP." TROUBLESHOOTING WAS REPORTED TO "SOMETIMES" RESOLVE THE EVENT. GOOD FAITH ATTEMPTS FOR ADD'L INFO AND PRODUCT RETURN HAVE BEEN UNSUCCESSFUL TO DATE.
1022727	1	REPORTER INDICATED THAT A DELL HANDHELD COMPUTER HAS BEEN "FREEZING UP." TROUBLESHOOTING WAS REPORTED TO "SOMETIMES" RESOLVE THE EVENT. GOOD FAITH ATTEMPTS FOR ADD'L INFO AND PRODUCT RETURN HAVE BEEN UNSUCCESSFUL TO DATE.
1022728	1	REPORTER INDICATED THAT A DELL HANDHELD COMPUTER HAS BEEN "FREEZING UP." TROUBLESHOOTING WAS REPORTED TO "SOMETIMES" RESOLVE THE EVENT. GOOD FAITH ATTEMPTS FOR ADD'L INFO AND PRODUCT RETURN HAVE BEEN UNSUCCESSFUL TO DATE.
1022736	1	INITIAL REPORTER INDICATED THAT THE SITE HAD A "MALFUNCTIONING SERIAL CABLE TO THEIR DELL HANDHELD COMPUTER." THE SERIAL CABLE IS BEING RETURNED FOR PRODUCT ANALYSIS. DEVICE MALFUNCTION SUSPECTED, BUT DID NOT CAUSE OR CONTRIBUTE TO A DEATH OR SERIOUS INJURY.
1022850	0	IT WAS REPORTED THAT THE PT HAD MORE PAIN DUE TO A CATHETER OCCLUSION. THE CATHETER WAS REVISED. AFTER THE REVISION, THE PT WAS REPORTED TO BE OKAY AND HAVING GOOD THERAPY BENEFIT. THE CATHETER WAS USED TO DELIVER MORPHINE (25 MG/ML; 3.5 MG PER DAY). THE DEVICE HAS BEEN RETURNED TO THE MANUFACTURER FOR ANALYSIS WHICH IS NOT COMPLETE AS OF THE DATE OF THIS REPORT. A FOLLOW-UP REPORT WILL BE SENT W…
1022878	0	FOLLOW-UP REPORT WILL BE FILED IF ADDITIONAL INFO BECOMES AVAILABLE. IT WAS REPORTED, BY THE CLINICIAN, THAT THE CATHETER CAME OUT OF THE PT. IT WAS NOTED, THE CATHETER WAS SUTURED ON THE PT. THE SALES REP TRIED ON TWO OCCASIONS TO OBTAIN MORE INFORMATION BUT THE CONTACT HAS NO FURTHER DETAILS, AND HAS NOT OFFERED TO OBTAIN INFO. NO FURTHER DETAILS ARE AVAILABLE. ON 03/20/08 UPDATE: THE SALES REP…
1023032	0	EVALUATION SUMMARY: THE PUMP WAS EVALUATED BY A BAXTER SERVICE TECHNICIAN. THE REPORTED CONDITION WAS CONFIRMED. REVIEW OF THE COMPLAINT HISTORY REVEALS SIMILAR REPORTS HAVE BEEN RECEIVED FOR THIS PRODUCT FOR THE REPORTED ISSUE. THIS ISSUE IS BEING INVESTIGATED. THE FACILITY REPORTS THE DEVICE HAS UNKNOWN PROBLEMS. DURING SERVICE, THE TECHNICIAN DISCOVERED A BROKEN DOOR ON SIDE 1 AND 2. DETAILS W…
1023166	0	EVALUATION SUMMARY:THE REPORTED CONDITION OF A PUMP WITH AN UNKNOWN ALARM WAS CONFIRMED AS DEPLETED BATTERIES DURING PRODUCT EVALUATION. INSPECTION OF THE DEVICE FOUND THE PUMP'S MAIN BATTERIES WERE POTENTIALLY DAMAGED AND THEREFORE THE BATTERIES WERE REPLACED. REVIEW OF THE COMPLAINT HISTORY REVEALS SIMILAR REPORTS HAVE BEEN RECEIVED FOR THIS PRODUCT FOR THE REPORTED ISSUE. THIS ISSUE IS CURRENT…
1023292	0	PROCEDURE: VATS LUNG BIOPSY. UNDER 200CC BLEEDING OCCURRED WHEN FIRED OVER RIGHT UPPER LOBE. THEY FOUND THE DISTAL STAPLES DID NOT FORM AT ALL. THE SECOND FIRING WAS SUCCESSFUL. THE INCISION WAS EXTENDED ABOUT 3CM TO SUTURE THAT INCOMPLETE STAPLE LINE MANUALLY. THE PATIENT WAS UNDER OBSERVATION.
1023318	0	THIS REPORT IS BEING FILED AS AN ADVERSE EVENT SOLELY TO COMPLY WITH THE FDA'S BLOOD LOSS POLICY. ARTERIAL AIR ALARMS OCCURRED DURING A ROUTINE HEMODIALYSIS TREATMENT. ATTEMPTS MADE TO REMOVE AIR WERE UNSUCCESSFUL. RINSEBACK WAS NOT PERFORMED RESULTING IN AN ESTIMATED BLOOD LOSS OF 190CC. NO MEDICAL INTERVENTION WAS REQUIRED. THE REPORTED BLOOD LOSS IS ATTRIBUTED TO THE OPERATOR NOT PERFORMING RI…
1023575	0	IT WAS REPORTED THAT A "TIMESTORM" ON THE NETWORK ALLEGEDLY DISRUPTED PT MONITORING FOR AN EXTENDED PERIOD OF TIME. ADDITIONAL HOSPITAL STAFF WERE REQUIRED TO PROVIDE CLOSE PERSONAL SURVEILLANCE OF THE PTS. NO DEATH OR SERIOUS INJURY OCCURRED. GE HEALTHCARE'S INVESTIGATION INTO THE REPORTED OCCURRENCE IS STILL ONGOING. A FOLLOW-UP REPORT WILL BE ISSUED WHEN THE INVESTIGATION HAS BEEN COMPLETED
1023655	1	OTHER: SPECIMEN MISIDENTIFICATION. THIS IS AN INITIAL REPORT. AN INVESTIGATION IS IN PROCESS. A FINAL REPORT WILL BE SUBMITTED WHEN THE INVESTIGATION IS COMPLETE. THE ACCOUNT STATES THAT WHEN PROCESSING A PATIENT SAMPLE USING THE CELL-DYN SAPPHIRE ANALYZER THAT AN ERROR AFFECTING SAMPLE IDENTIFICATION OCCURRED. THE CUSTOMER USES A HAND-HELD BARCODE READER. A BARCODED SPECIMEN THAT SHOULD HAVE REA…
1023676	1	INITIAL REPORTER INDICATED THAT THEIR DELL HANDHELD "SCREEN FREEZES UPON INTERROGATION AND REINSERTING THE FLASHCARD RESOLVES THE ISSUE AND IT REOCCURS." MFR IS PENDING RECEIPT OF THE PRODUCT FOR ANALYSIS.
1023677	1	IT WAS REPORTED THAT A DELL HANDHELD COMPUTER IS SUSPECTED TO HAVE A FAULTY CONNECTION THAT CONNECTS TO THE PROGRAMMING WAND. GOOD FAITH ATTEMPTS TO OBTAIN THE PRODUCT FOR PRODUCT ANALYSIS BY THE MANUFACTURER HAVE BEEN UNSUCCESSFUL TO DATE. DEVICE MALFUNCTION IS SUSPECTED, BUT DID NOT CAUSE OR CONTRIBUTE TO A DEATH OR SERIOUS INJURY.
1023862	0	EVALUATION: RESULTS - A VISUAL INSPECTION OF THE RETURNED PRODUCT SHOWS BOTH HAPTICS HAVE PIECES TORN OFF AND ARE MISSING. THERE IS CLEAR SURGICAL RESIDUE ON THE LENS. IT SHOULD BE NOTED THAT THE INJECTOR, CARTRIDGE AND FOAM TIP PLUNGER WERE NOT RETURNED FOR EVALUATION. THE REPORTER STATED THAT THE SURGEON HAD INSERTED A VISIAN ICL (IMPLANTABLE COLLAMER LENS) MODEL MICL 12.6MM AND THE LENS WAS TO…
1024622	0	IT WAS REPORTED THAT THE PT EXPERIENCED RECENT LOSS OF THERAPEUTIC EFFECT AND UNDERWENT SURGICAL REVISION DUE TO DEVICE FLIPPING AND CATHETER DISLODGEMENT IN LATE 2007. THE PT BELIEVES THAT THE PUMP IS FLIPPING AGAIN; TROUBLESHOOTING WAS PLANNED. A F/U REPORT WILL BE SENT IF ADD'L INFO BECOMES AVAILABLE TO US. PLEASE REFER TO MFR'S REPORT #: 6000030200801779.
1024662	1	REPORTER INDICATED THAT A DELL HANDHELD COMPUTER DISPLAYED "NOT FOR HUMAN USE" ON THE MAIN MENU AND A MESSAGE INDICATING THERE WAS A LOW BATTERY APPEARING. THE HANDHELD COMPUTER AND FLASHCARD WERE RETURNED TO THE MFR AND AN ANALYSIS WAS PERFORMED. NO ANOMALIES ASSOCIATED WITH THE HANDHELD PERFORMANCE WERE IDENTIFIED DURING THE ANALYSIS. ANALYSIS ON THE SOFTWARE CONFIRMED THE REPORTED COMPLAINT AS…
1024665	1	REPORTER INDICATED THAT HER VNS THERAPY PROGRAMMING HANDHELD WAS NOT OPERATING PROPERLY, IN THAT THERE WAS A PROBLEM WITH THE CONNECTION BETWEEN THE SERIAL CONNECTOR CABLE AND THE HANDHELD WHICH WAS CAUSING INTERMITTENT COMMUNICATION WITH PTS' PULSE GENERATORS. GOOD FAITH ATTEMPTS FOR THE RETURN OF THE HANDHELD AND SERIAL CABLE ARE CURRENTLY BEING MADE. DEVICE MALFUNCTION IS SUSPECTED, BUT DID NO…
1024939	0	EVAL SUMMARY: THE SUSPECT DEVICE WAS RETURNED AND EVALUATED. DELIVERY, OCCLUSION AND ACCURACY TESTS WERE PERFORMED, THE DEVICE WAS FOUND TO PASS ALL DELIVERY, OCCLUSION AND ACCURACY TESTS. NO OPERATIONAL OR FUNCTIONAL FAILURE WAS DETECTED AND THE PRODUCT WAS WITHIN SPECIFICATION. INFO WAS RECEIVED THAT REPORTED A PT WAS HOSPITALIZED IN 2008 DUE TO AN INCIDENT OF HYPERGLYCEMIA. THE PT AWOKE IN 200…
1025319	0	EVAL SUMMARY: IT IS POSSIBLE THAT THE THUMB PIN CAME LOOSE AND PARTS GOT DISASSEMBLED AND THE SPRING WAS LOST DURING HANDLING. THE RETURNED PART IS MISSING THE SPRING WHICH RETRACTS BACK TO LOCATING PIN AND PUSHES IT AGAINST THE BROACH. ALSO THE THUMB PIN IS LOOSELY ATTACHED TO THE LOCATING PIN. EXTENSIVE GOUGING DAMAGE WAS OBSERVED ON THE KNURL SECTION OF THE HANDLE. REVIEW OF THE DEVICE HISTORY…
1025328	0	EVAL SUMMARY: THE PAD SHOWS FRACTURE DAMAGE AND IS RETURNED BROKEN IN TWO PIECES. THE DEVICE HAS TO FUNCTION UNDER HIGH IMPACT LOADS. NORMAL WEAR AND TEAR DURING REPEATED USE APPEARS TO BE THE CAUSE FOR THE REPORTED CONDITION. ONLY THE IMPACTOR PAD WAS RETURNED FOR EVAL AND A PORTION OF THE PAD IS FRACTURED OFF. NO LOT NUMBER WAS PROVIDED; THEREFORE, DEVICE HISTORY RECORDS COULD NOT BE REVIEWED. …
1025384	0	DEVICE FAILURE IS SUSPECTED, BUT DID NOT CAUSE OR CONTRIBUTE TO A DEATH OR SERIOUS INJURY. REPORTER INDICATED THAT DIAGNOSTIC TESTS SHOWED HIGH LEAD IMPEDANCE. END-OF-SERVICE IS NOT SUSPECTED TO BE A CONTRIBUTING FACTOR AS BATTERY LIFE CALCULATION ESTIMATED 2.28 YEARS REMAINING UNTIL ERI - YES. IT WAS REPORTED THAT NO TRAUMA HAD OCCURRED AND THE PATIENT HAD NOT EXPERIENCED A CHANGE IN SEIZURES.
1025385	1	INITIAL REPORTER INDICATED THAT THEIR HANDHELD COMPUTER WAS HAVING SCREEN FREEZING. REPORTED TO BE ON THE INTERROGATION SCREEN. AN ANALYSIS WAS PERFORMED ON THE FLASHCARD AND THE REPORTED COMPLAINT COULD NOT BE DUPLICATED WITH THE SYSTEM IN ITS "AS RECEIVED" CONDITION. THE FLASHCARD AND SOFTWARE PERFORMED ACCORDING TO SPECIFICATIONS. IT WAS IDENTIFIED THAT UNDER CERTAIN CONDITIONS, THE HANDHELD C…
1025387	1	REPORTER INDICATED THAT HIS PROGRAMMING HANDHELD WAS NOT ABLE TO INTERROGATE A GENERATOR PRIOR TO IT BEING IMPLANTED BECAUSE THE HANDHELD SCREEN WAS FROZEN. TROUBLESHOOTING WAS PERFORMED ON THE UNIT AND SUBSEQUENTLY THE HANDHELD WAS ABLE TO SUCCESSFULLY INTERROGATE THE NEW GENERATOR. GOOD FAITH ATTEMPTS ARE BEING MADE TO OBTAIN ADDITIONAL INFORMATION. DEVICE MALFUNCTION IS SUSPECTED, BUT DID NOT …
1025388	1	REPORTER INDICATED THAT THE HANDHELD WAS CONTINUOUSLY FREEZING AFTER INTERROGATION. NON-WORKING HANDHELD WAS OBTAINED FROM THE SITE FOR ANALYSIS. PRODUCT ANALYSIS FOUND THAT THE HANDHELD AND THE SOFTWARE PERFORMED ACCORDING TO SPECIFICATIONS. HOWEVER, IT WAS IDENTIFIED THAT UNDER CERTAIN CONDITIONS THE HANDHELD CAN FREEZE AFTER AN INTERROGATION IS PERFORMED. AFTER THE ANOMALY WAS INDUCED BY CREAT…
1025478	1	DEVICE MALFUNCTION IS SUSPECTED, BUT DID NOT CAUSE OR CONTRIBUTE TO A DEATH OR SERIOUS INJURY. REPORTER INDICATED THAT HIS VNS THERAPY PROGRAMMING HANDHELD WAS FREEZING DURING USE. IT WAS FURTHER REPORTED THAT TROUBLESHOOTING WAS SOMETIMES SUCCESSFUL IN SOLVING THE ISSUE AND SOMETIMES NOT. GOOD FAITH ATTEMPTS TO OBTAIN THE HANDHELD IN QUESTION ARE CURRENTLY BEING MADE.
1025480	1	REPORTER INDICATED THAT A DELL HANDHELD COMPUTER IS CONTINUALLY FREEZING UPON INTERROGATIONS. RESETS HAVE BEEN PERFORMED TO RESOLVE THE EVENT, BUT THE HANDHELD COMPUTER STILL CONTINUES TO FREEZE REGULARLY. THE HANDHELD COMPUTER AND FLASHCARD HAVE BEEN RECEIVED AND ARE AWAITING PRODUCT ANALYSIS.
1025481	1	REPORTER INDICATED THAT A DELL HANDHELD COMPUTER SCREEN WAS FREEZING. FOLLOW UP WITH THE TREATING PHYSICIAN AFTER THE USE OF A NEW HANDHELD COMPUTER, INDICATED THAT THE PROBLEM PERSISTED. IT WAS IDENTIFIED THAT THE SCREEN WAS NOT FREEZING, BUT COMMUNICATION WITH PT'S GENERATORS WAS NOT POSSIBLE. AFTER A DIFFERENT WAND WAS SUBSTITUTED, COMMUNICATION ERRORS CLEARED. GOOD FAITH ATTEMPTS FOR ADD'L IN…
1025498	1	DEVICE FAILURE IS SUSPECTED, BUT DID NOT CAUSE OR CONTRIBUTE TO A DEATH OR SERIOUS INJURY. REPORTER INDICATED A DELL VNS HANDHELD COMPUTER HAD A CRACKED SERIAL CABLE AND WAS DIFFICULT TO OPERATE. THE DELL HANDHELD COMPUTER HAS BEEN RETURNED WITHOUT THE FLASHCARD AND IS CURRENTLY IN PRODUCT ANALYSIS.
1025499	1	REPORTER INDICATED A PT'S VNS WAS SET TO ZERO. THIS PROGRAMMING ANOMALY IS BELIEVED TO HAVE OCCURRED AS A RESULT OF COMMUNICATION ERRORS IN THE DELL HANDHELD VNS COMPUTER. THE PT'S VNS WAS REPROGRAMMED TO LOWER SETTINGS TO ALLOW FOR ACCOMMODATION TO STIMULATION. THE HANDHELD COMPUTER HAS BEEN REQUESTED FOR RETURN. ATTEMPTS FOR ADDITIONAL INFO ARE IN PROGRESS.
1025644	0	COMPLAINANT ALLEGED THAT DURING BIOMED TESTING, THE DEVICE DID NOT HAVE PACER OUTPUT. COMPLAINANT INDICATED THAT THERE WAS NO PT INVOLVEMENT IN THE REPORTED MALFUNCTION. ZOLL MEDICAL CORP HAS RECEIVED THE PRODUCT AND WILL BE PROVIDING A FOLLOW-UP REPORT WHEN OUR INVESTIGATION IS COMPLETED.
1025676	0	INVESTIGATION FINDINGS: CONMED LINVATEC RECEIVED THIS BUR AND PACKAGING FOR EVAL. DURING TESTING, CONMED LINVATEC CONFIRMED THE REPORTED PROBLEM. A DEFORMITY WAS NOTED IN THE DISTAL CORNER OF THE BLISTER PACKAGING CONTAINING THIS STERILE BUR. FURTHER INVESTIGATION FOUND THE PACKAGING COMPROMISED. AN INVESTIGATION FOR THIS FAILURE REMAINS IN PROCESS. REPORTER REPORTED THAT THE PACKAGING CONTAINING…
1025828	0	THIS EVENT CONCERNS A DEVICE THAT WAS MANUFACTURED AND USED OUTSIDE THE UNITED STATES. THE DEVICE WAS LISTED IN THE FIELD SAFETY NOTICE WHICH WAS ISSUED IN OCTOBER 2005 RELATED TO METAL MIGRATION ON SYMPHONY / RHAPSODY DEVICES (GROUP NO. 1 OF THE EXPOSED POPULATION). THE ANALYSIS IS PENDING. DURING ROUTINE FOLLOW UP, THE PACEMAKER INVOLVED IN THIS MDR REPORT COULD NOT BE INTERROGATED; THEREFORE, …
1025830	0	THE LOANER DEVICE WAS IN FOR REFURBISHMENT WHEN FACTORY SERVICE DISCOVERED THAT THERE WAS NOISE ON THE ECG DISPLAY SUFFICIENT TO OBSCURE A SHOCKABLE SIGNAL. THE DEVICE HAS BEEN RECEIVED, BUT ADD'L TIME IS REQUIRED TO COMPLETE THE INVESTIGATION. UPON ITS COMPLETION, A SUPPLEMENTAL WILL BE SUBMITTED.
1025863	1	INVESTIGATION OF THIS COMPLAINT IS STILL ONGOING. THIS REPORT WILL BE UPDATED UPON COMPLETION OF INVESTIGATION. IT WAS REPORTED THAT THE LOCATION OF THE NAVISTAR CATHETER AS DETERMINED BY X-RAY WAS NOT IN THE SAME PLACE ON THE CARTO MAP DURING A MAPPING PROCEDURE. IT WAS ALSO REPORTED THAT THERE WAS NO PT INJURY AND THE PROBLEM HAS NOT REOCCURRED.
1025885	0	THE CUSTOMER STATED THAT HER BLOOD GLUCOSE READINGS HAD BEEN HIGHER THAN USUAL. SHE TESTED HER BLOOD GLUCOSE USING HER CONTOUR METER AND RECEIVED A READING OF 207 MG/DL. SHE RETESTED USING ANOTHER METER AND RECEIVED A READING OF 102 MG/DL. THE DIFFERENCE BETWEEN THE READINGS FALLS IN THE "C" ZONE OF THE PARKES ERROR GRID, MAKING THE DIFFERENCE CLINICALLY SIGNIFICANT. WHILE TROUBLESHOOTING, THE CU…
1025998	0	THE CUSTOMER INITIALLY CALLED FOR INFO ABOUT THE BOLUS WIZARD FEATURE ON THE INSULIN PUMP. THE CUSTOMER THEN STATED THAT SHE WAS HOSPITALIZED FOR HIGH BLOOD GLUCOSE AS WELL AS BEING DEHYDRATED. NO BLOOD GLUCOSE READING WAS REPORTED. TROUBLESHOOTING WAS PERFORMED AND THE INSULIN PUMP WAS PROGRAMMED CORRECTLY. THE INSULIN PUMP PASSED THE PRIME AND HIGH PRESSURE TESTS. NOTHING FURTHER WAS REPORTED. …
1026172	1	WHEN REVIEWING RESULTS GENERATED BY THE ARCHITECT C8000 ANALYZER, THE CUSTOMER FOUND ONE SAMPLE ID THAT HAD BEEN ASSIGNED TWO DIFFERENT NAMES AND SET OF RESULTS. THE ISSUE WAS DISCOVERED PRIOR TO RELEASE OF RESULTS FROM THE LABORATORY. THE DATA REVEALED THAT THE CORRECT BARCODE SCANNED FOR THE FIRST SAMPLE, BUT THE HOST RESPONDED WITH THE NAME AND TEST PROFILE FOR THE SECOND SAMPLE. THE SAMPLES W…
1026506	1	IT WAS REPORTED THAT A DELL HANDHELD COMPUTER WOULD FREEZE UPON INTERROGATION. PULLING AND RE-INSERTING THE FLASHCARD WAS REPORTED AS ABLE TO RESOLVE THE EVENT. THE HANDHELD COMPUTER AND FLASHCARD WERE RECEIVED AND AN ANALYSIS WAS PERFORMED. THE REPORTED EVENTS COULD NOT BE DUPLICATED IN THE "AS-RECEIVED" CONDITION. THE FLASHCARD AND SOFTWARE PERFORMED ACCORDING TO SPECIFICATIONS. IT HAS BEEN IDE…
1026508	1	RPTR INDICATED THAT THE SITE'S DELL HANDHELD COMPUTER SCREEN BECAME FROZEN WITH "INTERROGATION SUCCESSFUL" DISPLAYED ON THE SCREEN. IT WAS REPORTED THAT THE SITE DID REMOVE AND REINSERT THE FLASHCARD WHICH TEMPORARILY RESOLVED THE EVENT, BUT THE SCREEN CONTINUED TO FREEZE. THE HANDHELD COMPUTER AND SOFTWARE FLASHCARD WERE RETURNED FOR PRODUCT ANALYSIS. IT WAS CONFIRMED THAT UNDER CERTAIN CONDITIO…
1026509	0	DEVICE FAILURE OCCURRED, BUT DID NOT CAUSE OR CONTRIBUTE TO A DEATH OR SERIOUS INJURY. REPORTER INDICATED A VNS WAND WAS NOT COMMUNICATING AND PRODUCING "FAULT" MESSAGES. THE WAND WAS RETURNED FOR ANALYSIS. ANALYSIS OF THE WAND IDENTIFIED INTERMITTENT CONDUCTORS IN THE DATA SERIAL CABLE WHICH LIKELY CAUSED THE COMMUNICATION ERRORS. WHEN A KNOWN GOOD BENCH SERIAL CABLE WAS SUBSTITUTED, THE WAND PE…
1026512	1	INITIAL REPORTER INDICATED THAT THEIR HANDHELD COMPUTER WAS FROZEN ON THE "INTERROGATION SUCCESSFUL" SCREEN. THE SITE REMOVED AND REINSERTED THE FLASHCARD WHICH TEMPORARILY RESOLVED THE EVENT, BUT THE SCREEN WOULD CONTINUE TO FREEZE. AN ANALYSIS WAS PERFORMED ON THE FLASHCARD AND THE REPORTED COMPLAINT COULD NOT BE DUPLICATED WITH THE SYSTEM IN ITS "AS RECEIVED" CONDITION. THE FLASHCARD AND SOFTW…
1026549	0	CUSTOMER'S SON REPORTS BACK TO BACK TESTING ON THE SAME METER WHILE USING THE ADVANTAGE SYSTEM WITH RESULTS OF 55 MG/DL AND 158 MG/DL. NO QUALITY CONTROLS WERE RUN. NO ADVERSE EVENT REPORTED. A REQUEST WAS MADE FOR RETURN OF THE SUSPECT PRODUCT AND A REPLACEMENT WAS SENT.
1026560	0	REPORTER ALLEGED THE CUSTOMER OBTAINED A DISCREPANT BLOOD GLUCOSE RESULT OF 336 MG/DL BACK TO BACK WITH A RESULT OF 106 MG/DL ON THE AVIVA SYSTEM WHEN TESTING WAS PERFORMED LESS THAN 10 MINUTES APART. REPORTER INDICATED THAT SHE WAS NOT EXPERIENCING ANY HYPOGLYCEMIC OR HYPERGLYCEMIC SYMPTOMS DURING THE TIME OF TESTING. NO ACTIONS WERE REPORTED TAKEN OR TREATMENT RECEIVED. NO ADVERSE EVENT REPORTE…
1026614	0	CALLER STATES THE PT TESTED 538 MG/DL AND 225 MG/DL ON INFORM SYS 1 WHILE INFORM SYS 2 PRODUCED A RESULT OF 231 MG/DL. ALL RESULTS WERE OBTAINED WITHIN 10 MINS. NO ACTION TAKEN ON DEVICE RESULTS. NO ADVERSE EVENT REPORTED. REQUESTED RETURN OF SUSPECT SYS AND REPLACEMENT WAS SENT. THIS MEDWATCH IS FOR SUSPECT DEVICE IN INFORM SYS 1. REFERENCE MEDWATCH WITH A1 PT FOR SUSPECT DEVICE IN INFORM SYS 2.
1026824	0	PATIENT WAS REVISED TO ADDRESS LOOSENING OF THE TIBIAL TRAY. EVALUATION WAS NOT POSSIBLE, AS THE PRODUCT WAS NOT RETURNED. PRODUCT INFORMATION REQUIRED TO REVIEW THE DEVICE HISTORY RECORDS WAS NOT PROVIDED. THE INITIAL REPORTING INDICATED THE PRODUCT WAS NOT SUSPECTED OF FAILING TO MEET SPECIFICATIONS OR CONTRIBUTING TO THE EVENT. THE INVESTIGATION WAS LIMITED TO THE INFORMATION PROVIDED. THE INV…
1026870	0	THIS PRODUCT IS DISTRIBUTED OUTSIDE THE UNITED STATES. HOWEVER, IT IS SIMILAR TO THE US DISTRIBUTED DRUG-ELUTING STENTS. THIS IS ONE OF TWO PRODUCTS INVOLVED WITH THE REPORTED EVENT. THE ASSOCIATED MANUFACTURER REPORT NUMBER IS 9616099-2008-00910. ADDITIONAL INFO WILL BE SUBMITTED WITHIN 30 DAYS OF RECEIPT. APPROX 4 AND A HALF MONTHS POST PROCEDURE, THE PT RETURNED TO THE HOSPITAL WITH AN ANTERIO…
1026905	0	THE FIRST TARGET LESION WAS THE PROXIMAL LEFT ANTERIOR DESCENDING ARTERY (LAD). VESSEL DIAMETER WAS 2.25MM AND THE LESION LENGTH WAS 25MM. PRE-PROCEDURE STENOSIS WAS 99%. THE LESION WAS DE NOVO, BIFURCATED, IRREGULAR CONTOUR, EXCESSIVELY TORTUOUS, ANGLED, AND MODERATELY CALCIFIED. THE LESION WAS PRE-DILATED WITH A 2.5 X 20MM BALLOON AT 10ATM. LESION LOCATION ACCORDING TO MEDINA WAS 1,0,1. A CRUSH…
1027091	0	THE PRODUCT HAS BEEN RETURNED FOR EVALUATION AND TESTING; HOWEVER, THE ENGINEERING EVALUATION IS NOT YET COMPLETE. PLEASE NOTE ADDITIONAL INFORMATION WILL BE SUBMITTED WITHIN 30 DAYS UPON RECEIPT. THIS IS ONE OF TWO PRODUCTS USED ON THE SAME PATIENT. MFR. REPORT #1058196-2008-00093 & 1058196-2008-00094. THIS PATIENT WAS UNDERGOING COIL EMBOLIZATION WITHIN THE ANTERIOR COMMUNICATING ARTERY ANEURYS…
1027344	0	INFO ANTICIPATED, BUT UNAVAILABLE AT THIS TIME. IT WAS REPORTED THAT DURING A THORACOTOMY PROCEDURE, ON THE 6TH OR 7TH FIRING, THE STAPLER WAS JAMMED ON TISSUE. ANOTHER DEVICE AND USED IT TO STAPLE THE FIRST DEVICE OFF THE TISSUE. THERE WAS NO PT CONSEQUENCE.
1027550	0	THE CUSTOMER CALLED REPORTING HIS PRECISION XTRA METER HAD SPONTANEOUSLY CHANGED THE DATE AND TIME AND HE IS CONSTANTLY HAVING TO RESET THEM. THE CUSTOMER IS A USER OF THE PRECISION LINK DATA MANAGEMENT SYSTEM. THERE WERE NO REPORT OF DEATH, SERIOUS INJURY OR MISTREATMENT. THERE IS A KNOWN MALFUNCTION WITH THE PRECISION LINK SOFTWARE THAT CAN LEAD TO INCORRECT TRENDING OF RESULTS. THIS OCCURS WHE…
1027782	0	THIS REPORT IS BEING FILED AS AN ADVERSE EVENT SOLELY TO COMPLY WITH THE FDA'S BLOOD LOSS POLICY. A SYSTEM ALARM OCCURRED DURING A ROUTINE HEMODIALYSIS TREATMENT. ANOTHER SYSTEM ALARM OCCURRED WHILE PERFORMING RINSEBACK. TREATMENT WAS ENDED WITHOUT COMPLETING RINSEBACK OF THE PATIENT'S BLOOD, RESULTING IN AN ESTIMATED BLOOD LOSS OF 140 CC. NO MEDICAL INTERVENTION WAS REPORTED. THE REPORTED BLOOD …
1028228	1	THE ISSUE INVOLVES THE RESULTS TO ENDORSE (RTE) INBOX FUNCTIONALITY IN POWERCHART AND POWERCHART OFFICE, AND AFFECTS USERS THAT USE THE RTE INBOX TO VIEW RESULTS. WHEN RESULTS ARE POSTED FOR ORDERS THAT WERE ENTERED ON DATES OUTSIDE OF THE DATE RANGE FILTER SET IN THE ORDERING PHYSICIAN'S INBOX, THE RESULTS DO NOT QUALIFY FOR THE CURRENTLY SET FILTER. RESULTS MIGHT FAIL TO BE DISPLAYED IN THE ORD…
1028497	0	WHILE ACQUIRING PRE-EXERCISE IMAGES, THE ULTRASOUND MACHINE FROZE UP. THIS MACHINE WAS THEN TAKEN OUT OF SERVICE AND ANOTHER MACHINE USED TO COMPLETE THE TEST.====================== MANUFACTURER RESPONSE FOR ULTRASOUND MACHINE, BIOMED ULTRASOUND - ECHO MACHINE======================SIEMENS ENGINEER WAS CALLED IN TO CHECK ULTRASOUND UNIT. COMPLETED LEVEL ONE AND LEVEL TWO DISGNOSTICS. SYSTEM PASSED…
1028640	0	A CUSTOMER REPORTED RECEIVING AN ERROR 6 DISPLAYING ON THEIR PRECISION XTRA BLOOD GLUCOSE METER. IT WAS THEN ADDITIONALLY IDENTIFIED BY ADC CUSTOMER SVC THAT THE DATE AND TIME SETTINGS IN THEIR METER WERE NOT PROPERLY SET, AND THEY REPORTED TO BE A USER OF THE PRECISION LINK DATA MGMT SYSTEM. THERE WAS NO REPORT OF DEATH, SERIOUS INJURY OR MISTREATMENT ASSOCIATED WITH THIS EVENT. THERE IS A KNOWN…
1028715	1	REPORTER INDICATED A DELL HANDHELD VNS COMPUTER WAS FREEZING DURING INTERROGATION. THE HANDHELD COMPUTER AND FLASHCARD HAVE BEEN RETURNED AND ARE CURRENTLY IN PRODUCT ANALYSIS.
1028716	1	REPORTER INDICATED A HP JORNADA HANDHELD VNS COMPUTER WOULD NOT POWER ON. THE HANDHELD COMPUTER AND FLASHCARD HAVE BEEN REQUESTED FOR PRODUCT ANALYSIS BUT HAVE NOT BEEN RETURNED TO DATE. DEVICE FAILURE IS SUSPECTED, BUT DID NOT CAUSE OR CONTRIBUTE TO A DEATH OR SERIOUS INJURY.
1028717	1	DEVICE FAILURE IS SUSPECTED, BUT DID NOT CAUSE OR CONTRIBUTE TO A DEATH OR SERIOUS INJURY. REPORTER INDICATED A PATIENT WAS UNABLE TO BE PROGRAMMED WITH A VNS WAND AND "RETRY" MESSAGES WERE RECEIVED ON THE VNS HANDHELD COMPUTER. THE VNS WAND HAS BEEN RETURNED AND IS CURRENTLY IN PRODUCT ANALYSIS. FURTHER ATTEMPTS FOR INFORMATION ARE IN PROGRESS.
1028718	1	REPORTER INDICATED A VNS DELL X50 HANDHELD COMPUTER WOULD NOT HOLD A CHARGE FOR MORE THAN A FEW MINUTES DESPITE BEING PROPERLY CHARGED. THE DELL X50 COMPUTER AND FLASHCARD HAVE BEEN RETURNED AND ARE CURRENTLY IN PRODUCT ANALYSIS. DEVICE MALFUNCTION IS SUSPECTED, BUT DID NOT CAUSE OR CONTRIBUTE TO A DEATH OR SERIOUS INJURY.
1028866	0	TAPER II. MED WATCH SENT TO FDA ON: 04/10/08. ANALYSIS OF THE DEVICE NOTED DAMAGE FROM A SHARP INSTRUMENT TO THE BAND TUBING (THIS IS THE PORTION OF TUBING LOCATED BETWEEN THE STAINLESS STEEL CONNECTOR AND THE BAND, NOT THE STAINLESS STEEL CONNECTOR AND THE PORT). THERE WAS NO INDICATION OF WEAR RELATED DAMAGE TO THE PORTION OF THE LAP-BAND SYS RETURNED. PERFORMANCE TESTS INDICATE NO LEAKAGE AT T…
1028868	1	REPORTER INDICATED THE HAND HELD PROGRAMMING COMPUTER WAS NOT HOLDING A CHARGE. THE PRODUCT WAS RETURNED TO THE MFR. AN ANALYSIS WAS PERFORMED ON THE HANDHELD AND NO ANOMALIES THAT SUPPORT THE REPORTED COMPLAINT WERE IDENTIFIED. NO ANOMALIES ON THE DEVICE PERFORMANCE WERE NOTED DURING TESTING USING THE AC ADAPTER OR THE MAIN BATTERY WITH A FULL CHARGE. HOWEVER, THE MAIN BATTERY HAD A REMAINING CH…
1028871	1	DEVICE MALFUNCTION IS SUSPECTED BUT DID NOT CAUSE OR CONTRIBUTE TO A DEATH OR SERIOUS INJURY. REPORTER INDICATED THAT HIS VNS THERAPY PROGRAMMING HANDHELD WOULD PROPERLY POWER ON. TROUBLESHOOTING DID NOT RESOLVE THE ISSUE. HANDHELD WAS SUBSEQUENTLY RETURNED TO MFR FOR PROD ANALYSIS; HOWEVER, THAT ANALYSIS IS NOT YET COMPLETED.
1029069	1	INITIAL REPORTER INDICATED THAT SHE HAS A HANDHELD DELL AXIM COMPUTER AND "IT HAS A FATAL APPLICATION ERROR ON SCREEN." THE HANDHELD COMPUTER IS AT MFR PENDING PRODUCT ANALYSIS COMPLETION. DEVICE MALFUNCTION SUSPECTED, BUT DID NOT CAUSE OR CONTRIBUTE TO A DEATH OR SERIOUS INJURY.
1029325	0	THE HCP REPORTED A CATHETER BLOCKAGE DURING THE FIRST REFILL. IT APPEARED THAT NO DRUG HAD BEEN INFUSED. A DYE STUDY WAS ATTEMPTED, BUT THE HCP WAS UNABLE TO ASPIRATE FROM THE CAP. X-RAYS INDICATED THERE WAS NO ISSUE WITH THE CATHETER. THE PT WAS BROUGHT BACK TO THE OPERATING ROOM TO DISCONNECT THE CATHETER FROM THE PUMP. THE CATHETER WAS ASPIRATED, RECONNECTED AND FOUND TO BE PATENT. INFUSION AP…
1029524	0	WHILE USING THE SAW TO CUT FOR TOTAL KNEE, THE TEETH BROKE OFF THE SAW BLADE. TWO PIECES RETRIEVED FROM THE FIELD. X-RAYS WERE TAKEN TO ENSURE ALL PIECES WERE RETRIEVED. ALL X-RAYS WERE NEGATIVE FOR FOREIGN BODIES.
1029529	1	RPTR INDICATED THAT AFTER PT'S DEVICE WAS INTERROGATED, THEIR OFF TIME WAS INADVERTENTLY CHANGED. ALL OTHER SETTINGS REMAINED THE SAME. PENDING RETURN OF HANDHELD AND PROGRAMMING SOFTWARE FOR PRODUCT ANALYSIS.
1029606	0	RECEIVED ONE USED UNIT AND ONE REPRESENTATIVE UNIT IN 2008. THE USED UNIT IS CURRENTLY BEING DECONTAMINATED. UPON DECONTAMINATION AND COMPLETION OF THE INVESTIGATION, A SUPPLEMENTAL REPORT WILL BE SUBMITTED. ADDITIONAL INFORMATION HAS BEEN REQUESTED FROM THE CUSTOMER. DATE SUBMITTED: 10 APRIL 2008. WHEN REMOVING CATHETER FROM PATIENT, THE CATHETER DID NOT COME OUT WITH THE HUB, BUT STAYED IN THE …
1029776	1	DEVICE MALFUNCTION OCCURRED, BUT DID NOT CAUSE OR CONTRIBUTE TO A DEATH OR SERIOUS INJURY. INITIAL REPORTER INDICATE THAT THEIR DELL X50 HANDHELD COMPUTER WOULD "NOT STAY POWERED ON." THE HANDHELD COMPUTER WAS RETURNED AND PRODUCT ANALYSIS COMPLETED. ANALYSIS ON THE HANDHELD COMPUTER IDENTIFIED THAT THE CAUSE FOR THE REPORTED COMPLAINT WAS ASSOCIATED WITH A DEFECTIVE BATTERY LATCH. ONCE THE DEFEC…
1029838	0	CUSTOMER ALLEGED BACK-TO-BACK GLUCOSE VALUE OF 258 MG/DL ON THE ADVANTAGE SYSTEM COMPARED TO 108 MG/DL ON A PROFESSIONAL DEVICE DURING A ROUTINE DR. APPOINTMENT. CUSTOMER REPORTED HAVING NO SYMPTOMS AND WAS NOT TREATED BASED ON VALUE. NO SERIOUS ADVERSE EVENT WAS REPORTED. PRODUCT RETURN WAS REQUESTED; REPLACEMENT PRODUCT WAS SENT.
1029864	0	THE PRODUCT WAS NOT RETURNED FOR ANALYSIS; THE DEVICE REMAINS IMPLANTED. RESULTS FROM THE PRODUCT HISTORY RECORD REVIEW INDICATED THE PRODUCT MET RELEASE CRITERIA. THERE HAVE BEEN NO OTHER COMPLAINTS REPORTED IN THE LOT NUMBER. ADD'L INFO WAS REQUESTED 03/18/2008, 03/19/2008, 03/21/2008 AND 03/27/2008 BY PHONE, FAX AND MAIL. A COMPLETED QUESTIONNAIRE WAS RECEIVED 03/26/2008. A SURGEON REPORTS THA…
1030066	0	NEITHER THE DEVICE NOR ADD'L INFO HAS BEEN MADE AVAILABLE AT THIS TIME. IT WAS REPORTED THAT, "THIS TRIDENT HEMISPHERICAL CUP WAS IMPLANTED OVER A YR AGO. X-RAYS TAKEN LAST MONTH INDICATED A CHANGE IN CUP POSITION. CUP WAS REVISED."
1030085	0	IT WAS REPORTED THAT THE PT WAS IMPLANTED IN 2008. ONE MONTH LATER IT WAS FOUND THAT THE ACTIVE ELECTRODE WAS NOT INSERTED INTO THE COCHLEAR, WHICH WAS CONFIRMED BY A CT SCAN. IT WAS DECIDED TO CARRY OUT REVISION SURGERY, WHICH TOOK PLACE ON THE FOLLOWING MONTH. HOWEVER, DURING SURGERY, THE GROUND ELECTRODE WAS ACCIDENTALLY CUT, SO THE SURGEON EXPLANTED THE DEVICE AND REIMPLANTED WITH A NEW COCHL…
1030097	0	IT WAS REPORTED THAT REVISION SURGERY WAS PERFORMED DUE TO BONE RE-ABSORPTION AROUND THE TOP OF THE IMPLANT STEM.
1030231	0	THIS DEVICE IS DISTRIBUTED OUTSIDE THE UNITED STATES; HOWEVER, IT IS SIMILAR TO THE UNITED STATES PRODUCT. THIS DEVICE IS ONE OF THREE PRODUCTS ASSOCIATED WITH THIS EVENT. PLEASE REFER TO MFR REPORT #'S 9616099-2008-01006 & 9616099-2008-01008. THE PRODUCT REMAINS IMPLANTED IN THE PT AND IS NOT AVAILABLE FOR ANALYSIS. ADD'L INFO WILL BE SUBMITTED WITHIN 30 DAYS UPON RECEIPT. THE FEMALE PT WAS ENRO…
1030364	1	REPORTER INDICATED A VNS PT WAS FOUND TO BE SET TO 500 PULSE WIDTH SETTING AND WAS SUPPOSED TO BE AT 250 PULSE WIDTH SETTING. THE REPORTER HAS STATED NO VNS DIAGNOSTICS TESTS WERE PERFORMED. A PROGRAMMING ANOMALY IS SUSPECTED. THE HANDHELD VNS COMPUTER AND FLASHCARD HAVE BEEN REQUESTED FOR RETURN.
1030365	1	INITIAL REPORTER INDICATED THAT THEIR HP JONADA HANDHELD COMPUTER CONNECTIONS WERE LOOSE. REPORTED "THE CHARGER WOULD NO LONGER FIT INTO THE HANDHELD COMPUTER. THE DEVICE WOULD BE PLUGGED INTO THE WALL TO CHARGE, BUT THE DEVICE WOULD DIE AS SOON AS IT WAS USED." THE HANDHELD COMPUTER IS AT MANUFACTURER PENDING COMPLETION OF PRODUCT ANALYSIS. DEVICE MALFUNCTION SUSPECTED BUT DID NOT CAUSE OR CONTR…
1030447	1	USER RECEIVED TOTAL PROTEIN RESULT THAT WAS REPORTED TO THE LABORATORY INFORMATION SYSTEM AS AN ALBUMIN RESULT. THE TOTAL PROTEIN RESULT OF 77.8 G/L WAS DISPLAYED AS AN ALBUMIN RESULT, BUT WAS ACTUALLY A TOTAL PROTEIN RESULT. THE RESULT WAS NOT REPORTED TO THE PHYSICIAN. THE INVESTIGATIONAL UNIT VERIFIED THE CUSTOMER COMPLAINT. A COUNTER MEASURE HAS BEEN PROVIDED. CORRECTION TO ISSUE WILL BE RELE…
1030449	1	USER RECEIVED TOTAL PROTEIN RESULT THAT WAS REPORTED TO THE LABORATORY INFORMATION SYSTEM AS AN ALBUMIN RESULT. THE TOTAL PROTEIN RESULT OF 66.8 G/L WAS DISPLAYED AS AN ALBUMIN RESULT, BUT WAS ACTUALLY A TOTAL PROTEIN RESULT. THE RESULT WAS NOT REPORTED TO THE PHYSICIAN. THE INVESTIGATIONAL UNIT VERIFIED THE CUSTOMER COMPLAINT. A COUNTER MEASURE HAS BEEN PROVIDED. CORRECTION TO ISSUE WILL BE RELE…
1030508	0	THE HAPTIC WAS DAMAGED DURING THE LOADING OF THE LENS IN THE DELIVERY DEVICE.
1030649	0	CRACKED OR BROKEN ADAPTER BRACKET. THE LAB EVALUATION CONFIRMED A BROKEN ADAPTER BRACKET. ROSS STANDARD PROCEDURE INCLUDES ATTEMPTING TO OBTAIN ALL REQUIRED INFO FROM THE SOURCE. BECAUSE THIS PUMP WAS RETURNED TO ABBOTT AS PART OF A RECALL AND WAS NOT ASSOCIATED WITH AN INITIAL REPORTER.
1030990	0	IT WAS REPORTED THAT THE 9800 SYSTEM WAS ARCING DURING A CASE. THE 9800 SYSTEM HAD TO BE REMOVED AND THE PROCEDURE WAS COMPLETED WITH ANOTHER SYSTEM. NO PATIENT INJURY WAS REPORTED. A GE SERVICE REPRESENTATIVE PERFORMED AN ON SITE INVESTIGATION. THE X-RAY TUBE AND COVER WERE REPLACED. THE GENERATOR AND FILAMENT WAS RE-CALIBRATED DURING THE SERVICE CALL. THE SYSTEM WAS TESTED AND FOUND TO BE WORKI…
1031039	0	THE CUSTOMER ATTEMPTED TO USE THE C-ARM BUT IT WOULD NOT BOOT-UP. THE CUSTOMER THEN REPLACED IT WITH ANOTHER TO COMPLETE THE CASE. NO PT INJURIES WERE REPORTED.
1031257	0	HILL-ROM MANUFACTURING, INC. HAS RECEIVED A REPORT THAT REASONABLY SUGGESTS THAT THE VEST MAY HAVE CONTRIBUTED TO A PATIENT'S RIB FRACTURE. NO MALFUNCTION OF THE UNIT WAS ALLEGED. THE PATIENT HAS OSTEOPOROSIS.
1031302	1	REPORTER INDICATED THAT THE SITE'S HP HANDHELD COMPUTER ONLY WORKED INTERMITTENTLY. IT WAS REPORTED THAT THE SERIAL CABLE HAS TO BE PUSHED IN WHILE USING THE DEVICE IN ORDER FOR IT TO WORK. DEVICE FAILURE IS SUSPECTED, BUT DID NOT CAUSE OR CONTRIBUTE TO A DEATH OR SERIOUS INJURY.
1031308	0	ON 21 MAR 2008, THE SALES REP REPORTED THAT IT WAS NOTICED THAT THE SET SCREW WAS MISSING FROM ONE SLIDERS THAT ATTACHES TO D-RING. ADDITIONAL INFO REPORTED ON THE FOLLOWING MONTH, VIA TELEPHONE, FROM THE SALES REP THAT ON AN UNK DATE, DURING AN INSPECTION OF THE KIT, IT WAS NOTICED THAT THE SET SCREW WAS MISSING ON THE SLIDER. THE MALFUNCTION IS LIKELY TO CAUSE PT INJURY IF IT WERE TO RECUR. MAL…
1031396	1	REPORTER INDICATED THE PHYSICIAN'S HAND-HELD WOULD NOT HOLD A CHARGE. TROUBLESHOOTING DID NOT RESOLVE THE ISSUE. THE HAND-HELD HAS BEEN RETURNED TO THE MANUFACTURER AND IS PENDING PRODUCT ANALYSIS. DEVICE MALFUNCTION IS SUSPECTED, BUT DID NOT CAUSE OR CONTRIBUTE TO A DEATH OR SERIOUS INJURY.
1031577	1	THE USER ALLEGED THAT WHILE USING THE LG, THERE WAS AN INACCURACY ISSUE DURING THE NAVIGATION PROCESS. ON THE CROSS SECTIONS OF THE NAVIGATION SCREENS, THE TIP OF THE LG WAS OFF, ABOUT 12CM, WHEN THE ACTUAL VIDEO IMAGE SHOWED THE LG TIP PHYSICALLY TOUCHING THE MAIN CARINA. A NEW LG WAS THEN USED, AND THE CASE WAS COMPLETED SUCCESSFULLY WITH NO HARM OR INJURY TO THE PT.
1032073	1	PHILIPS IS IN THE PROCESS OF OBTAINING MORE INFORMATION CONCERNING THIS EVENT AND THIS COMPLAINT IS STILL UNDER INVESTIGATION. A SUPPLEMENTAL REPORT WILL BE COMPLETED ONCE THE INVESTIGATION IS COMPLETE. THE ISSUE REPORTED BY THE CUSTOMER IS CONSISTENT WITH THE SOFTWARE PROBLEM RESOLVED. YESTERDAY, THE WORST CASE SCENARIO OCCURRED. THE PRESCRIPTION MODULE DID NOT WORK RELIABLE [SIC]. DUE TO INCOMP…
1032100	0	THE ADVOCATE CALLED FOR HELP WITH THE CUSTOMER'S METER. WHILE TROUBLESHOOTING, SHE PERFORMED CONTROL TESTS AND REC'D A RESULT OF 249 MG/DL. THE NORMAL CONTROL RANGE WAS 102-141 MG/DL. NO ADVERSE EVENTS WERE ALLEGED. THE TEST STRIPS ARE TO BE RETURNED FOR EVAL. REPLACEMENT TEST STRIPS WERE SENT TO THE CUSTOMER.
1032106	0	THE CUSTOMER STATED THAT HIS BLOOD GLUCOSE READINGS HAD BEEN HIGHER THAN USUAL. WHILE TROUBLESHOOTING, HE PERFORMED CONTROL TESTS AND REC'D 2 RESULTS OF 304 MG/DL. THE NORMAL CONTROL RANGE WAS 90-123 MG/DL. NO ADVERSE EVENTS WERE ALLEGED. THE TEST STRIPS ARE TO BE RETURNED FOR EVAL. REPLACEMENT TEST STRIPS WERE SENT TO THE CUSTOMER. THE REAGENT LOT NUMBER PROVIDED BY THE CUSTOMER WAS NOT CORRECT,…
1032109	0	DEVICE #2 MALFUNCTION: CUFF MISS. TIME OF DEVICE MALFUNCTION: DURING USE. SYMPTOMS/AE: FAILURE TO ACHIEVE HEMOSTASIS. IT WAS REPORTED THAT A PHYSICIAN TRAINED IN THE USE OF THE PROGLIDE DEVICE ATTEMPTED ARTERIOTOMY CLOSURE OF THE RIGHT FEMORAL ARTERY AFTER AN INTERVENTIONAL PROCEDURE. REPORTEDLY, A CUFF MISS OCCURRED. A SECOND PROGLIDE WAS ATTEMPTED WITH THE SAME RESULTS. HEMOSTASIS WAS ACHIEVED …
1032215	1	A CUSTOMER REPORTED TO BECKMAN COULTER INC. (BCI) THAT DATALINK2000 DATA MANAGER (DL2000) INCORRECTLY REPORTED A SUPPRESSED C-REACTIVE PROTEIN (CRP) RESULT TO THE LAB INFORMATION SYSTEM (LIS). A PT SAMPLE WAS TESTED FOR CRP AND A RESULT OF "<0.5MG/DL" WAS UPLOADED TO THE LIS. THE INSTRUMENT PRINTOUT SHOWED THE CRP RESULT AS "RESULT SUPPRESSED, BLANK RATE HIGH". UPON REVIEW OF A RULE AT THE DL2000…
1032443	1	(B) (4) IT WAS REPORTED THAT THERE WAS SOFTWARE FAILURE. THE SYSTEM HAD A MAP SHIFT. NO PATIENT INJURY WAS REPORTED.
1032444	1	IT WAS REPORTED THAT THE MAP SHIFTED IN THE MIDDLE OF THE CASE. THERE WERE NO PATIENT CONSEQUENCES.
1032493	0	IT WAS REPORTED THAT THE DEVICE WAS EXPLANTED AFTER AN IMPLANT DURATION 45 MONTHS. THE EXPLANT REASON IS UNK AS NO OTHER DETAILS WERE PROVIDED. DEVICE NOT RETURNED.
1032550	0	NO INVESTIGATION COULD BE PERFORMED, NO CONCLUSION COULD BE DRAWN AS NO DEVICE WAS RETURNED.
1032582	1	USER RECEIVED DUPLICATE ALBUMIN RESULTS FROM ONE PATIENT THAT WERE REPORTED TO THE LABORATORY INFORMATION SYSTEM AS TOTAL PROTEIN RESULTS. THE ALBUMIN RESULTS OF 21.6 TWICE DISPLAYED AS TOTAL PROTEIN RESULTS, BUT WERE ACTUALLY ALBUMIN RESULTS. THE RESULTS WERE NOT REPORTED TO THE PHYSICIAN. THE INVESTIGATION UNIT VERIFIED THE CUSTOMER COMPLAINT. A COUNTER MEASURE HAS BEEN PROVIDED. CORRECTION TO …
1032599	0	THE RPTR STATED, A CQ2015 COLLAMER THREE PIECE LENS WAS DAMAGED AND WAS NOT IMPLANTED. IF ADD'L INFO BECOMES AVAILABLE, A SUPPLEMENTAL MEDWATCH WILL BE SENT.
1032638	0	A CUSTOMER REPORTED AN ISSUE WITH THE DISPLAY ON THEIR PRECISION XTRA BLOOD GLUCOSE METER. UPON PRODUCT INVESTIGATION IT WAS DISCOVERED THE METER EXHIBITED A DISPLAY ISSUE. THERE WAS NO REPORT OF DEATH, SERIOUS INJURY OR MISTREATMENT ASSOCIATED WITH THIS EVENT. PRODUCT TESTING ON THE RETURNED METER CONFIRMED A DISPLAY ISSUE. DAMAGED DISPLAY MAY OCCUR WHEN THE METER IS DROPPED RESULTING IN PAD FAI…
1032639	0	PRODUCT TESTING ON THE RETURNED METER CONFIRMED A DISPLAY ISSUE. DAMAGED DISPLAY MAY OCCUR WHEN THE METER IS DROPPED RESULTING IN PAD FAILURES THAT CAUSE SPECIFIC AREAS OF THE METER'S LCD SCREEN TO BE UNREADABLE. CUSTOMERS AND RETAILERS HAVE BEEN INFORMED THROUGH THE ADC FA17AUG2007 LETTER. A CUSTOMER REPORTED AN ISSUE WITH THE DISPLAY ON THEIR PRECISION XTRA BLOOD GLUCOSE METER. UPON PRODUCT INV…
1032702	0	CALLER REPORTS BACK TO BACK TESTING ON THE SAME METER WHILE USING THE COMPACT PLUS SYSTEM WITH RESULTS OF 82MG/DL AND 207MG/DL. NO QUALITY CONTROLS WERE RUN. NO ADVERSE EVENT REPORTED. A REQUEST WAS MADE FOR RETURN OF THE SUSPECT PRODUCT AND A REPLACEMENT WAS SENT.
1032748	0	THE THREADS OF THE LEG FOR THE FRONT CASTER WHEEL WERE STRIPPED. NO INJURY REPORTED.
1033113	0	CUSTOMER REPORTED THE SYS IS REBOOTING ON ITS OWN. NO PT INJURY WAS REPORTED. A GE REP EVALUATED THE SYS AND TIGHTENED THE ISOLATION TRANSFORMER CONNECTIONS. SYS OPERATES AS INTENDED.
1033147	1	REPORTED PT SETTINGS CHANGED AFTER PERFORMING A SYSTEMS TEST. DEVICE MALFUNCTION SUSPECTED, BUT DID NOT CAUSE OR CONTRIBUTE TO A DEATH OR SERIOUS INJURY. INITIAL REPORTER INDICATED THAT AFTER RUNNING A SYSTEMS TEST THE HANDHELD WOULD CHANGE PT'S SETTINGS. THE HANDHELD HAD 7.1 PROGRAMMING SOFTWARE. THE HANDHELD AND SOFTWARE ARE AT THE MFR PENDING ANALYSIS COMPLETION.
1033148	1	DEVICE MALFUNCTION OCCURRED, BUT DID NOT CAUSE OR CONTRIBUTE TO A DEATH OR SERIOUS INJURY. DURING THE INVESTIGATION OF ANOTHER ISSUE IT WAS IDENTIFIED THAT THE COMMUNICATION ERRORS REPORTED IN MEDWATCH # 1644487-2008-00596 SHOULD HAVE BEEN REPORTED IN A SEPARATE MEDWATCH BECAUSE THEY WERE ASSOCIATED WITH THE PROGRAMMING WAND, NOT THE PROGRAMMING HANDHELD FROM THAT MEDWATCH. THE FOLLOWING IS THE R…
1033460	1	IT WAS REPORTED THAT THE HANDHELD WAS "DIMMING." GOOD FAITH ATTEMPTS ARE BEING MADE TO OBTAIN THE NON WORKING HANDHELD AND THE FLASHCARD FOR ANALYSIS.
1033463	1	INITIAL REPORTER INDICATED THAT THEY WERE HAVING A "FROZEN SCREEN AFTER INTERROGATION. PHYSICIAN COULD NOT SWITCH THE COMPUTER OFF." THE DELL HANDHELD HAD 7.1 PROGRAMMING SOFTWARE. MFR IS PENDING RECEIPT OF THE PRODUCT FOR ANALYSIS.
1033467	1	RPTR INDICATED THAT THE SITE'S DELL HANDHELD COMPUTER SCREEN WAS FROZEN. THE RPTR COULD NOT REMEMBER AT WHICH POINT THE SCREEN BECAME FROZEN, BUT THE EVENT RESOLVED WHEN THE BATTERY WAS REMOVED.
1033469	1	RPTR INDICATED THAT A DELL X5 VNS HANDHELD COMPUTER WOULD NOT POWER ON. THE NEXT DAY, IT PERFORMED AS EXPECTED. THE HANDPIECE COMPUTER AND FLASHCARD HAVE BEEN RETURNED AND ARE CURRENTLY IN PRODUCT ANALYSIS. DEVICE FAILURE IS SUSPECTED, BUT DID NOT CAUSE OR CONTRIBUTE TO A DEATH OR SERIOUS INJURY.
1033477	1	IN 2008, AFTER ACQUIRING 6 SEQUENCES DURING A CARDIAC PROCEDURE, AN ERROR MESSAGE WAS DISPLAYED THAT WAS THE RESULT OF A SYSTEM MALFUNCTION CAUSING WINDOWS TO RESTART. AFTER WINDOWS RESTARTED, THUMBNAIL IMAGES WERE PRESENT, BUT NO ACQUIRED IMAGES WERE AVAILABLE. AFTER A SECOND REBOOT, NO THUMBNAIL IMAGES WERE PRESENT EITHER. THE TECHNICIAN WAS UNABLE TO VIEW ANY IMAGES. SINCE THIS PROCEDURE WAS R…
1034306	0	INITIAL REPORTER INDICATED THE PATIENT WAS EXPERIENCING TROUBLE SLEEPING AND HAVING INCREASED SEIZURES. IT IS NOT KNOWN IF THE REPORT OF INCREASED SEIZURES WAS ABOVE OR BELOW THE PATIENT'S PRE VNS SEIZURE RATE. GOOD FAITH ATTEMPTS HAVE BEEN MADE FOR ADDITIONAL INFORMATION SURROUNDING THE EVENT. NO FURTHER INFORMATION HAS BEEN PROVIDED BY THE SITE. IT WAS REPORTED THAT A PATIENT HAD HIS DEVICE DIS…
1034352	0	RESULTS: INHERENT RISK OF PROCEDURE (MYOCARDIAL INFARCTION). OTHER (LACK OF INFO). ONE LESION WAS TREATED APPROXIMATELY 27 MONTHS AGO. THE LESION TREATED WAS LOCATED IN THE PROXIMAL RCA. TWO OVERLAPPING ENDEAVOR SPRINT STENTS WERE IMPLANTED (REF. MDR 2953200-2008-00251). PATIENT SUFFERED AN ACUTE NON-STEMI ON THE DAY OF STENT IMPLANT. THE LOCATION OF THE INFARCT IS UNKNOWN. THE INVESTIGATOR ASSES…
1034380	1	DR. (B) (6) AND (B) (6) REPORTED THAT THE (B) (4) TOOL REPORTS DIFFERENT VALUES (MAX SUV) FOR A SMALL TUMOR DEPENDING ON WHETHER THE PET IS OPENED ALONE OR WHETHER THE PET IS PARTICIPATING IN A FUSION WITH A CT.
1034466	0	NO PATIENT CONSEQUENCES WERE REPORTED. ONE USED CATHETER WAS RECEIVED ON 04/11/2008. THE UNIT WAS VISUALLY AND FUNCTIONALLY EXAMINED. RESULTS OF THE TESTING ARE AS FOLLOWS: VISUAL INSPECTION FOUND CATHETER SHAFT DAMGE AT THE DISTAL FUSE AREA 9.2 CM FROM THE DISTAL TIP. THE CATHETER WAS HELD TOGETHER BY THE INTERNAL COMPONENTS AS DESIGNED. CATHETERS FROM THE SAME LOT WERE PULLED FROM FINISHED GOOD…
1034784	0	THE FACILITY REPRESENTATIVE REPORTED A FAIL CODE 570 DURING SERVICE ON SITE. THE HOSPITAL REPRESENTATIVE DID NOT HAVE INFORMATION REGARDING WHETHER THERE HAVE BEEN ANY REPORTS OF ANY PATIENT INJURY OR MEDICAL INTERVENTION. NO ADDITIONAL INFORMATION IS AVAILABLE. EVALUATION SUMMARY: THE REPORTED CONDITION OF FAIL CODE 570 WAS CONFIRMED. THIS FAILURE WAS CAUSED BY DEPLETED BATTERIES. THE BATTERIES …
1034815	1	REPORTER INDICATED THAT THE SITES HANDHELD WAS GIVING THE FOLLOWING ERROR, "FILE CYBERSTORE, CAB NOT FOUND, POSSIBLE REASON REMOVABLE STORAGE MEDIA NOT DETECTED." SOFT RESET AND HARD RESET WERE DONE TO RESOLVE THE PROBLEM; HOWEVER, THE ISSUE DID NOT RESOLVE. A NEW HANDHELD HAS BEEN PROVIDED TO THE SITE. NON WORKING HANDHELD HAS BEEN OBTAINED BY THE MANUFACTURER FOR PRODUCT ANALYSIS; HOWEVER, THAT…
1034818	1	REPORTER INDICATED THAT A DELL HANDHELD COMPUTER WOULD "RE ZERO ALL THE DIAGNOSTICS TESTS IT DID." THE HANDHELD COMPUTER AND FLASHCARD HAVE BEEN RECEIVED AND ARE CURRENTLY AWAITING ANALYSIS. GOOD FAITH ATTEMPTS FOR ADDITIONAL INFORMATION HAVE BEEN UNSUCCESSFUL TO DATE.
1034820	1	REPORTER INDICATED THAT A HANDHELD COMPUTER "CONTINUES TO FREEZE UPON INTERROGATION AND THE RESET AND FLASHCARD INSERTION-REINSERTION DID NOT RESOLVE THE PROBLEM." THE HANDHELD COMPUTER AND FLASHCARD HAVE BEEN RECEIVED AND ARE CURRENTLY AWAITING ANALYSIS.
1034822	1	DEVICE FAILURE IS SUSPECTED, BUT DID NOT CAUSE OR CONTRIBUTE TO A DEATH OR SERIOUS INJURY. REPORTER INDICATED THAT A VNS DELL HANDHELD COMPUTER "IS WORKING ON SOME IMPLANTS AND NOT ON OTHERS." A LAPTOP COMPUTER WAS REPORTED TO BE ABLE TO SUCCESSFULLY BE USED IN EACH CASE. THE SITE INDICATED THAT THEY RECEIVED COMMUNICATION ERRORS AND TRIED TROUBLESHOOTING WITHOUT SUCCESS. THE HANDHELD COMPUTER WA…
1034931	1	EXAMINATIONS WERE DISCOVERED AT THIS SITE THAT DID NOT PRESENT THE PROPER STUDY DATE IN THE GE PICTURE ARCHIVING AND COMMUNICATION SYSTEM (PACS). THE EXAMINATIONS SHOW THE DATE AT WHICH THEY WERE ACQUIRED INTO THE PACS SYSTEM INSTEAD OF THE DATE THE STUDY WAS ACTUALLY PERFORMED. THIS SITUATION CAN GIVE THE APPEARANCE THAT THE PT'S IMAGES WERE TAKEN MORE RECENTLY THAN WHAT HAD ACTUALLY OCCURRED. T…
1034932	1	EXAMINATIONS WERE DISCOVERED AT THIS SITE THAT DID NOT PRESENT THE PROPER STUDY DATE IN THE GE PICTURE ARCHIVING AND COMMUNICATION SYSTEM (PACS). THE EXAMINATIONS SHOW THE DATE AT WHICH THEY WERE ACQUIRED INTO THE PACS SYSTEM INSTEAD OF THE DATE, THE STUDY WAS ACTUALLY PERFORMED. THIS SITUATION CAN GIVE THE APPEARANCE THAT THE PT'S IMAGES WERE TAKEN MORE RECENTLY THAN WHAT HAD ACTUALLY OCCURRED. …
1034933	1	THE FACILITY REPORTED THAT A STUDY WAS SENT TO THE GE PICTURE ARCHIVING AND COMMUNICATION SYSTEM (PACS) IN 2007. THE STUDY WAS REPORTED ON AND ARCHIVED AT THAT TIME. THE SAME STUDY WAS SUBSEQUENTLY SENT TO THE PACS SYSTEM AGAIN FOUR DAYS LATER, DUE TO THE ORIGINAL STUDY NOT HAVING ALL THE IMAGES PROFILED INTO IT. AFTER THIS SECOND STUDY WAS RECEIVED INTO THE PACS SYSTEM THE STUDY DATE WAS CHANGED…
1034935	1	EXAMINATIONS WERE DISCOVERED AT THIS SITE THAT DID NOT PRESENT THE PROPER STUDY DATE IN THE GE PICTURE ARCHIVING AND COMMUNICATION SYSTEM (PACS). THE EXAMINATIONS SHOW THE DATE AT WHICH THEY WERE ACQUIRED INTO THE PAC SYSTEM INSTEAD OF THE DATE THE STUDY WAS ACTUALLY PERFORMED. THIS SITUATION CAN GIVE THE APPEARANCE THAT THE PT'S IMAGES WERE TAKEN MORE RECENTLY THAN WHAT HAD ACTUALLY OCCURRED. TH…
1034936	1	THE FACILITY OBSERVED A CARDIAC CATH EXAMINATION THAT DID NOT PRESENT THE PROPER STUDY DATE IN THE GE PICTURE ARCHIVING AND COMMUNICATION SYSTEM (PACS). THE EXAM SHOWED THE DATE AT WHICH IT WAS ACQUIRED INTO THE PACS SYSTEM INSTEAD OF THE DATE THE STUDY WAS ACTUALLY PERFORMED. THIS SITUATION GAVE THE APPEARANCE THAT THE PT'S IMAGES WERE TAKEN 2 DAYS MORE RECENTLY THAN WHAT HAD ACTUALLY OCCURRED. …
1034937	1	THE REPORTED SITUATION IS CURRENTLY UNDER INVESTIGATION. THE SITUATION HAS BEEN DUPLICATED AND WHEN AN INCORRECT PT JACKET APPEARS, THE PACS SYSTEM DOES PROVIDE THE USER WITH A NOTICE IN THE JACKET HEADER THAT THE JACKET DOES NOT MATCH THE CURRENT EXAM. THE PT JACKET, ALTHOUGH NOT MATCHED WITH THE CURRENT EXAM, DOES PROVIDE THE CORRECT INFO TO THE USER ABOUT ITS CONTENTS, INCLUDING THE PT NAME AN…
1035039	0	IT WAS REPORTED THAT DURING A LAP ABDOMINAL HYSTERECTOMY PROCEDURE, THE TIPS BROKE OFF BOTH DEVICES INTO THE PT. THE PIECES WERE RETRIEVED THROUGH THE TROCAR. ANOTHER INSTRUMENT WAS USED TO COMPLETE THE PROCEDURE WITH NO PT CONSEQUENCE. INFO ANTICIPATED, BUT UNAVAILABLE AT THIS TIME.
1035140	1	REPORTER INDICATED THAT HIS VNS THERAPY PROGRAMMING HANDHELD WAS FREEZING DURING INTERROGATION. IT WAS REPORTED THAT TROUBLESHOOTING RESOLVED THE ISSUE, BUT THAT IT KEPT HAPPENING AGAIN. HANDHELD AND ACCOMPANYING SOFTWARE WERE RETURNED TO MANUFACTURER FOR ANALYSIS; HOWEVER, THAT ANALYSIS IS NOT YET COMPLETE. DEVICE MALFUNCTION IS SUSPECTED, BUT DID NOT CAUSE OR CONTRIBUTE TO A DEATH OR SERIOUS IN…
1035145	1	DEVICE MALFUNCTION SUSPECTED, BUT DID NOT CAUSE OR CONTRIBUTE TO A DEATH OR SERIOUS INJURY. INITIAL REPORTER INDICATED THAT THEIR PROGRAMMING WAND WAS NOT WORKING. THE "DATA RECEIVED LIGHT WOULD NOT COME ON." THE POWER LIGHT WOULD COME ON, BATTERIES CHANGES AND HANDHELD NOT PLUGGED INTO THE WALL. GOOD FAITH ATTEMPTS HAVE BEEN MADE FOR PRODUCT RETURN AND SO FAR NO PRODUCT HAS BEEN RETURNED TO THE …
1035147	1	REPORTER INDICATED THAT THE SITE'S DELL HANDHELD COMPUTER BECAME FROZEN FOLLOWING INTERROGATION. IT WAS REPORTED THAT A HARD RESET AND OTHER TROUBLE SHOOTING WERE PERFORMED, BUT THE HANDHELD COMPUTER IS "NOT WORKING."
1035276	1	THE INSTRUMENT HAS BEEN INVESTIGATED. THE FIELD SVC ENGINEER (FSE) EVALUATED THE HANDHELD SCANNER AND PROBLEM COULD NOT BE RECREATED. BARCODE SCANNER IS WORKING AS EXPECTED. THE BARCODE SCANNER LENS WAS CLEANED, TESTED WITHOUT FURTHER PROBLEM, AND WAS RETURNED TO EXPECTED OPERATION.
1035348	0	THE REPORTER STATES THAT THE LANCET DOES NOT RETRACT BACK INTO THE CAP OF THE ACCU-CHEK SOFTCLIX PLUS LANCET DEVICE AFTER FIRING. THE REPORTER WAS ACCIDENTALLY STUCK, BUT DID NOT REQUIRE MEDICAL INTERVENTION. NO ACTION TAKEN OR TREATMENT GIVEN BASED ON THE LANCET DEVICE ISSUE. NO ADVERSE EVENT REPORTED. NEW LANCET DEVICE WITH LANCETS SENT AND RETURN REQUESTED.
1035425	0	THE EXTENSION TUBE DISCONNECTED FROM THE ADAPTER. THE SAMPLE IS NOT AVAILABLE FOR THE INVESTIGATION. ADDITIONAL INFO HAS BEEN REQUESTED FROM THE CUSTOMER. UPON COMPLETION OF THE INVESTIGATION, A SUPPLEMENTAL REPORT WILL BE SUBMITTED.
1035459	1	TESTING ON AN IN-HOUSE ECHO INSTRUMENT WAS PERFORMED FOLLOWING THE SCENARIO THAT WAS IDENTIFIED IN THE COMPLAINT. WHEN PIPETTING FAILURE OCCURS ALONG WITH THE FAILED COLOR CHECK READ FOR ANTI-B REAGENT, THERE IS A FAILURE TO DETECT THE ABSENCE OF ANTI-B REAGENT. THIS CAN LEAD TO GROUP B OR AB BEING MISTYPED AS O OR A, RESPECTIVELY IN THE DONOR, CONFIRM AND PEDIATRIC ASSAYS. THE ROOT CAUSE FOR THE…
1035570	1	IT WAS REPORTED THAT A DELL HANDHELD COMPUTER'S SCREEN WOULD NOT POWER ON. CHARGING THE HANDHELD'S BATTERY DID NOT RESOLVE THE ISSUE. GOOD FAITH ATTEMPTS TO OBTAIN THE PRODUCT FOR ANALYSIS HAVE BEEN UNSUCCESSFUL TO DATE.
1035710	1	ON 4/17/2008, A PRELIMINARY NOTICE WAS SENT TO ALL CLIENTS WITH SUNQUEST LABORATORY INSTRUCTING THEM TO IMMEDIATELY STOP PERFORMING ONLINE FILE CLEANUP ON ANY INSTRUMENT GENERATED ORDER INTERFACE. ONLINE FILE CLEANUP IS A PROCESS THAT CLEANS OUT OLD INSTRUMENT DATA AND SEQUENCE NUMBERS TO PROVIDE ROOM FOR NEW DATA. THE INSTRUMENT GENERATED ORDER INTERFACE IS ROUTINELY USED TO SEND POINT OF CARE T…
1035891	0	UPON COMPLETION OF THE INVESTIGATION, A FOLLOW UP REPORT WILL BE FILED. AFFILIATE REPORTED, THAT THE VALVE PRESSURE WAS VERY HIGH, CAUSING OVER DRAINAGE. AS A RESULT, THE VALVE WAS EXPLANTED AND REPLACED.
1035934	0	PATIENT WAS REVISED BECAUSE CUP WAS TOO VERTICAL AFTER PRIMARY SURGERY. ALSO, THERE WERE CLEAR SIGNS OF METAL DEBRIS IN SOFT TISSUE. THIS COMPLAINT IS STILL UNDER INVESTIGATION. DEPUY WILL NOTIFY THE FDA OF THE RESULTS OF THIS INVESTIGATION ONCE IT HAS BEEN COMPLETED.
1035984	0	PT BROUGHT TO CATH LAB FOR REMOVAL OF MALFUNCTIONING PACEMAKER WITH BATTERY DEPLETION AND ATRIAL AND VENTRICULAR LEAD OVERSENSING AND MALFUNCTION. SINUS NODE DYSFUNCTION. PACEMAKER PULSE GENERATOR WAS REMOVED. ATRIAL LEAD REMOVED IN TOTAL. SIMPLE TRACTION THEN APPLIED TO VENTRICULAR LEAD, BUT FAILED TO FREE LEAD FROM ITS LOCATION. SCAR TISSUE ALONG SUBCLAVIAN VEIN AND SUPERIOR VENA CAVA ENCOUNTER…
1036331	0	INVESTIGATION SUMMARY: THE CUSTOMER STATES THAT THEY ARE HAVING AN ISSUE WITH HEMOGLOBIN (HGB) RECOVERY USING A CELL-DYN 3000CS ANALYZER. APPROXIMATELY TEN PT SAMPLES WERE AFFECTED, HOWEVER, THE CUSTOMER PROVIDED ONLY ONE PT DATA EXAMPLE. THE CUSTOMER HAD CLEANED THE HGB FLOWCELL, EXERCISED VALVE 14 AND CHANGED THE PINCH TUBING FOR VALVES 14 AND 15 WITHOUT RESOLVING THE HGB ISSUE. QC (R&D CONTROL…
1036487	1	REPORTER INDICATED A VNS HP JORNADA HANDHELD COMPUTER WOULD NO LONGER HOLD A CHARGE. THE HP JORNADA COMPUTER HAS BEEN RETURNED AND IS CURRENTLY IN PRODUCT ANALYSIS. DEVICE FAILURE IS SUSPECTED, BUT DID NOT CAUSE OR CONTRIBUTE TO A DEATH OR SERIOUS INJURY.
1036490	1	REPORTER INDICATED THAT HER VNS THERAPY PROGRAMMING HANDHELD WAS "NOT WORKING PROPERLY." FURTHER CLARIFICATION WAS NOT PROVIDED. GOOD FAITH ATTEMPTS ARE CURRENTLY BEING MADE TO OBTAIN ADD'L INFO. DEVICE MALFUNCTION IS SUSPECTED, BUT DID NOT CAUSE OR CONTRIBUTE TO A DEATH OR SERIOUS INJURY.
1036491	1	REPORTER INDICATED THAT HIS VNS THERAPY PROGRAMMING HANDHELD FROZE DURING INTERROGATION. TROUBLESHOOTING DID NOT RESOLVE THE ISSUE. GOOD FAITH ATTEMPTS ARE CURRENTLY BEING MADE TO OBTAIN THE HANDHELD FOR ANALYSIS.
1036492	1	REPORTER INDICATED THAT HIS VNS THERAPY PROGRAMMING HANDHELD WAS FREEZING DURING INTERROGATION. TROUBLESHOOTING RESOLVED THE ISSUE, BUT IT KEPT OCCURRING. GOOD FAITH ATTEMPTS TO OBTAIN THE HANDHELD IN QUESTION ARE CURRENTLY BEING MADE.
1036493	1	DEVICE MALFUNCTION IS SUSPECTED, BUT DID NOT CAUSE OR CONTRIBUTE TO A DEATH OR SERIOUS INJURY. REPORTER INDICATED THAT PT PRESENTED FOR AN OFFICE VISIT WHERE HER SETTINGS WERE FOUND TO BE UNEXPECTED VALUES. PROGRAMMING HISTORY FOR PT HAS BEEN REQUESTED BY MANUFACTURER TO DETERMINE IF AND/OR HOW THE PROGRAMMING HANDHELD CAUSED THIS.
1036891	0	THE DEVICE HAS NOT YET BEEN RETURNED FOR EVAL; THEREFORE, A FAILURE ANALYSIS IS NOT YET AVAILABLE; AT THIS TIME WE ARE UNABLE TO DETERMINE IF THE DEVICE MET SPEC, AND UNABLE TO DETERMINE THE RELATIONSHIP BETWEEN THE DEVICE AND THE CAUSE FOR THIS EVENT. THE COMPLAINANT REPORTED THAT IN 2008, THE CLINICIAN WAS PERFORMING THE THERAPEUTIC IMPLANT OF A VAXCEL IMPLANTABLE PORT IN A FEMALE PT. IT WAS IN…
1037188	1	INITIAL REPORTER INDICATED TO A CO. REP THAT THEIR CONNECTOR TO THEIR HANDHELD IS FRAYED. THE PRODUCT WAS DISCARDED AT THE SITE. A DEVICE MALFUNCTION IS SUSPECTED AGAINST CABLE. DEVICE MALFUNCTION SUSPECTED, BUT DID NOT CAUSE OR CONTRIBUTE TO A DEATH OR SERIOUS INJURY.
1037381	0	DEVICE NOT RETURNED. REPORTEDLY, THE DEVICE WAS EXPLANTED AFTER AN IMPLANT DURATION OF 0 DAYS. THE REASON FOR THE EXPLANT IS UNK, AS NO OTHER DETAILS WERE PROVIDED.
1037413	0	DEVICE NOT RETURNED. REPORTEDLY, THE DEVICE WAS EXPLANTED AT IMPLANT, DUE TO UNK REASON.
1037453	0	EVALUATION: STILL UNDER INVESTIGATION. PHYSICIAN ATTEMPTED BIOPSY OF THE RIGHT ILIAC BONE. MORE THAN A "QUARTER INCH" SHREDDED AND BROKE OFF FROM THE CANNULA. NO BIOPSY WAS OBTAINED. THE SHREDDED PORTION WAS RETRIEVED BY CUTTING DOWN TO THE BONE AND REMOVED WITH FORCEPS. THE PRODUCT WAS DISCARDED AND NOT SENT IN FOR INVESTIGATION.
1037528	0	DEVICE NOT RETURNED. REPORTEDLY, THE DEVICE WAS EXPLANTED AFTER AN IMPLANT DURATION OF 0 DAYS. THE REASON FOR EXPLANT IS DUE TO UNSUCCESSFUL VALVE REPAIR.
1037559	1	REPORTER INDICATED THAT HIS VNS THERAPY PROGRAMMING HANDHELD WAS FREEZING DURING THE INTERROGATION OF PTS' PULSE GENERATORS. GOOD FAITH ATTEMPTS ARE BEING MADE TO OBTAIN THE HANDHELD IN QUESTION FOR PRODUCT ANALYSIS.
1037565	1	IT WAS REPORTED THAT A DELL HANDHELD COMPUTER'S SCREEN WAS CONTINUALLY FREEZING DURING INTERROGATION. TROUBLESHOOTING RESOLVED THE ISSUE EACH TIME, BUT AS IT CONTINUED TO OCCUR, A REPLACEMENT HANDHELD WAS SENT. THE OLD HANDHELD HAS BEEN RETURNED TO THE MFR FOR ANALYSIS.
1037568	1	IT WAS REPORTED THAT A DELL HANDHELD COMPUTER'S SCREEN WAS CONTINUALLY FREEZING DURING INTERROGATION. TROUBLESHOOTING RESOLVED THE ISSUE EACH TIME, BUT AS IT CONTINUED TO OCCUR, A REPLACEMENT HANDHELD WAS SENT. THE OLD HANDHELD HAS BEEN RETURNED TO THE MFR FOR ANALYSIS.
1037613	1	REPORTER INDICATED THE PHYSICIAN'S HAND-HELD COMPUTER IS NO LONGER HOLDING A CHARGE. GOOD FAITH ATTEMPTS TO OBTAIN THE PRODUCT FOR ANALYSIS HAVE BEEN UNSUCCESSFUL TO DATE. DEVICE MALFUNCTION IS SUSPECTED, BUT DID NOT CAUSE OR CONTRIBUTE TO A DEATH OR SERIOUS INJURY.
1037619	1	REPORTER INDICATED THAT COMMUNICATION DIFFICULTIES WERE EXPERIENCED WITH A VNS PROGRAMMING SYSTEM. TROUBLESHOOTING RULED OUT THE WAND AS A SOURCE FOR THE COMMUNICATION ISSUES, THUS INDICATING THAT THE COMMUNICATION ISSUES ARE RELATED TO THE HANDHELD COMPUTER OR SERIAL ADAPTER CABLE. THE DEVICES HAVE BEEN RECEIVED AND ARE CURRENTLY AWAITING ANALYSIS. DEVICE FAILURE IS SUSPECTED, BUT DID NOT CAUSE …
1037620	1	REPORTER INDICATED THAT A VNS DELL HANDHELD COMPUTER FROZE DURING INTERROGATION. AFTER THE EVENT RESOLVED IT WAS INDICATED THAT SUBSEQUENT INTERROGATIONS OF OTHER PATIENTS WOULD REVEAL THE FIRST PATIENT'S INFO. GOOD FAITH ATTEMPTS FOR RETURN OF THE DEVICE HAVE BEEN UNSUCCESSFUL TO DATE.
1037633	0	IT WAS REPORTED THE PATIENT HAD A LOSS OF THERAPEUTIC EFFECT FOLLOWING THE MOST RECENT PROGRAMMING SESSION. THE PATIENT'S SYMPTOMS WERE REPORTED AS AMBULATION CHANGES, NEUROLOGICAL DEFICIT OF AKINESIA, AND SPEECH CHANGES. THE PATIENT'S DEVICE WAS REPROGRAMMED AND THE PATIENT EXPERIENCED IMPROVED MOTOR FUNCTION. THE PATIENT RECOVERED WITHOUT SEQUELA. PLEASE SEE MFR. REPORT #600015320082378.
1037953	0	THE INSTRUMENT WAS RETURNED AND EVALUATED. PER THE CUSTOMER REPORTED COMPLAINT, ENGINEERING CONFIRMED THAT THE MAIN TUBE HAS A 3 INCH LONG SECTION WITH MATERIAL REMOVED. DAMAGED AREA IS LOCATED 2.5 INCHES ABOVE THE TUBE EXTENSION, PARALLEL TO THE TUBE'S LONGITUDINAL AXIS, AND HAS A ROUGH SURFACE FINISH. BASED ON THE LOCATION AND APPEARANCE, THE DAMAGE WAS MOST LIKELY CAUSED BY A CANNULA ACCESSORY…
1038640	1	AFTER LOGGING IN ON AN INFINITY EXPLORER WORKSTATION OF A DEDICATED PT LOCATION INNOVIAN OPENS IN THE "BOARDVIEW" SCREEN INSTEAD OF THE "PATIENTVIEW" SCREEN, APPARENTLY, IT HAS LOST THE PT CONTEXT. THE USER OPENED A PT FILE FROM A DIFFERENT WARD "ICT BED 6) INSTEAD OF "ICC BED 6". AFTER EVALUATING THIS PT'S FILE "ICT BED 6" ON THE SCREEN, THEY DECIDED THAT THE PT ON "ICC BED 6" NEEDED LASIX AND T…
1039268	0	PRODUCT INVOLVED IN INCIDENT WAS RETURNED AND EVALUATED. THE RETURNED PRODUCT PERFORMED WITHIN SPECIFICATION. CALLER INDICATING THE ASSURE 4 METER WAS READING HIGH. 8 AM READING WAS 117 ON A4 METER. PATIENT COMPLAINING OF CHEST PAIN, WAS TAKEN TO THE ER. AT THE ER BLOOD SUGAR READ 40 ON THE ER METER. PATIENT CAME BACK TO THE FACILITY THE SAME DAY. NO OTHER INFO AVAILABLE FROM FACILITY.
1039270	0	PRODUCT INVOLVED IN INCIDENT WAS RETURNED AND EVALUATED. THE RETURNED PRODUCT PERFORMED WITHIN SPECIFICATION. CALLER INDICATING THE ASSURE 4 METER WAS READING HIGH. AT NOON, RESIDENT WAS UNRESPONSIVE, CHECKED BLOOD SUGAR ON A4 METER AND IT READ 93. THEY CALLED 911, RESIDENT TAKEN TO HOSP, PT STOPPED BREATHING. AT ER BLOOD SUGAR WAS LESS THAN 22 ON THE ER'S METER. RESIDENT IS STILL AT THE HOSP. NO…
1040238	0	IN 2008, THE LAY-USER/PT CONTACTED LIFESCAN ALLEGING THAT A ONE TOUCH ULTRA 2 METER WAS TOO DIFFICULT TO USE. THE PT TESTS HER BLOOD GLUCOSE 4 OR MORE TIMES A DAY. SHE TAKES SELF-ADJUSTED INSULIN (UNK TYPE). THE PT INDICATED THAT THE ALLEGED ISSUE STARTED ON THE DAY BEFORE, AT AN UNK TIME. SHE DID NOT TAKE ANY ACTIONS RELATED TO DIABETES TREATMENT AS A RESULT OF THE ALLEGED ISSUE. AT AN UNSPECIFI…
1040631	0	STRAIN RELIEF. MEDWATCH SENT TO FDA ON: 07/MAY/08. THE PRODUCT ASSOCIATED WITH THIS REPORT HAS NOT YET BEEN RETURNED. BASED UPON THE SERIAL NUMBER AND THE IMPLANT DATE PROVIDED BY THE REPORTER, THE CONNECTOR TYPE IS ASSUMED TO BE A STRAIN RELIEF. THE REPORTER OF THE EVENT WAS ASKED TO RETURN THE PRODUCT FOR ANALYSIS. VISUAL EXAMINATION MAY CONFIRM OR DETERMINE ANOTHER CONNECTOR TYPE ASSOCIATED WI…
1040633	1	IT WAS REPORTED THAT WHILE VIEWING AN EXAMINATION ON A PACS (PICTURE ARCHIVING AND COMMUNICATIONS SYSTEM) WORKSTATION, THE SITE REPORTED THAT, IN 20 EXAMPLES THROUGHOUT THE YEAR THE COMPUTERIZED TOMOGRAPHY (CT) EXAM REPORTS ARE BEING ASSIGNED TO INCORRECT EXAMS. THE REPORT INFO MAY BELONG TO OTHER PTS INFO LEADING TO A MISDIAGNOSIS. THIS EVENT IS NOT ISOLATED TO A SINGLE WORKSTATION, RADIOLOGIST …
1040827	1	IT WAS REPORTED THAT A HANDHELD WAS FREEZING DURING INTERROGATION. TROUBLESHOOTING DID NOT RESOLVE THE ISSUE AND THE HANDHELD WAS SUBSEQUENTLY RETURNED TO MFR FOR ANALYSIS. AN ANALYSIS WAS PERFORMED ON THE HANDHELD AND SOFTWARE, AND NO ANOMALIES THAT SUPPORT THE REPORTED COMPLAINT WERE IDENTIFIED. NO ANOMALIES ASSOCIATED WITH THE HANDHELD AND SOFTWARE PERFORMANCE WERE NOTED DURING TESTING USING T…
1041182	1	REPORTER INDICATED A VNS HANDHELD COMPUTER WAS UNRELIABLE. THE VNS HANDHELD COMPUTER, FLASHCARD, AND PROGRAMMING WAND HAVE BEEN REQUESTED FOR RETURN. FURTHER ATTEMPTS FOR INFO ARE IN PROGRESS. DEVICE FAILURE IS SUSPECTED, BUT DID NOT CAUSE OR CONTRIBUTE TO A DEATH OR SERIOUS INJURY.
1041186	1	REPORTER INDICATED THAT THE SCREEN OF HER VNS THERAPY PROGRAMMING HANDHELD WAS FREEZING. HANDHELD AND ACCOMPANYING SOFTWARE WERE SUBSEQUENTLY RETURNED TO MFR FOR PRODUCT ANALYSIS; HOWEVER, THAT ANALYSIS IS NOT YET COMPLETE. DEVICE MALFUNCTION IS SUSPECTED, BUT DID NOT CAUSE OR CONTRIBUTE TO A DEATH OR SERIOUS INJURY.
1041268	0	. IT WAS REPORTED THE PT EXPERIENCED A LOSS OF THERAPEUTIC EFFECT AND A SHOCKING OR JOLTING SENSATION AFTER A FALL. X-RAY REVEALED THE LEAD HAD MIGRATED. THE REST OF THE DEVICE SYSTEM REMAINED INTACT. THE PT WILL BE REIMPLANTED BUT REVISION SURGERY HAD NOT YET BEEN SCHEDULED. ADDITIONAL INFO HAS BEEN REQUESTED, A FOLLOW-UP REPORT WILL BE SUBMITTED WHEN/IF ADDITIONAL INFO BECOMES AVAILABLE. REFER …
1041278	1	REPORTER INDICATED THAT A VNS HANDHELD COMPUTER WAS FREEZING AFTER "INTERROGATION SUCCESSFUL" WAS DISPLAYED. A NEW HANDHELD COMPUTER WAS SENT TO THE SITE. GOOD FAITH ATTEMPTS FOR RETURN OF THE HANDHELD COMPUTER AND FLASHCARD HAVE BEEN UNSUCCESSFUL TO DATE.
1041352	0	CUSTOMER REPORTED THAT THE IMPLANT BEING SUBJECT TO PER FRACTURED DURING SURGERY. THERE IS LIMITED INFORMATION AT THIS TIME. REQUESTS FOR ADDITIONAL INFORMATION HAVE BEEN MADE AND IF RECEIVED WILL BE SUPPLIED ON A SUPPLEMENTAL. CAT # 03821650, XIA LP POLYAXIAL SCREW 6.5 X 50 MM HAS ALSO BEEN REFERENCED BUT IT IS UNKNOWN, WHICH, IF ANY, OF THE DEVICES MAY HAVE CAUSED OR CONTRIBUTED TO THE EVENT.
1045001	0	THIS DEVICE IS DISTRIBUTED OUTSIDE THE US; HOWEVER IT IS SIMILAR TO THE US PROD. THE PROD REMAINS IMPLANTED IN THE PT AND IS NOT AVAILABLE FOR ANALYSIS. ADD'L INFO WILL BE SUBMITTED WITHIN 30 DAYS UPON RECEIPT. IN 2007, THE FEMALE PT HAD ONE CYPHER SELECT STENT IMPLANTED IN THE PROXIMAL LEFT ANTERIOR DESCENDING. THE PT EXPERIENCED UNCONTROLLED HYPERTENSION DURING INDEX PROCEDURE & HAD A POST PROC…
1045083	1	INITIAL REPORTER INDICATED THAT THEIR HP COMPUTER HAD BEEN LEFT UNPLUGGED FROM THE WALL FOR SOME TIME. IT WAS REPORTED THEY WERE HAVING TROUBLE SETTING UP THE MENU. REPORTED THE HP HAD BEEN CHARGING FOR SEVERAL DAYS AND WHEN SHE TRIED TO GO THOUGHT THE SET UP, THE SCREEN FROZE AFTER THE "YES TO ALL" BUTTON WAS PUSHED. SHE SAID "SHE COULD NOT GET PAST THAT SCREEN." SHE TRIED A HARD RESET AND THEN …
1045084	1	INITIAL REPORTER INDICATED TO A THERAPEUTIC CONSULTANT THAT THEIR "HANDHELD COMPUTER IS FREEZING ALL THE TIME, DURING INTERROGATION." THE PHYSICIAN DOES A FLASHCARD REINSERTION AND THE EVENT REOCCURS. THE 7.1 PROGRAMMING SOFTWARE IS AT MANUFACTURE PENDING COMPLETION OF ANALYSIS.
1045085	1	INITIAL REPORTER INDICATED THAT THEIR HP HANDHELD COMPUTER "WAS LOCKING UP AFTER INTERROGATION." THE PRODUCT IS AT THE MFR PENDING COMPLETION OF PRODUCT ANALYSIS.
1045238	1	THE REPORTED SITUATION IS CURRENTLY UNDER INVESTIGATION. IT WAS REPORTED THAT WHILE VIEWING AN EXAMINATION ON A PACS (PICTURE ARCHIVING AND COMMUNICATIONS SYSTEM) WORKSTATION, AND TWO (2) SERIES OF STUDY ARE SHOWN TOGETHER FOR CROSS REFENCING, THE CROSS REFERENCE LINE FOR A PARTICULAR IMAGE IN THE MIDDLE IS NOT REFERENCED. THE SITE STATED THAT, THEY PUT UP SERIES 401 AND 901 (SAG AND AX T2), BOTH…
1045936	0	DEVICE MALFUNCTION: CUFF MISS. TIME OF DEVICE MALFUNCTION: DURING VESSEL CLOSURE. SYMPTOMS/AE: FAILURE TO ACHIEVE HEMOSTASIS. IT WAS REPORTED THAT A PHYSICIAN TRAINED IN THE USE OF THE PROGLIDE DEVICE ATTEMPTED ARTERIOTOMY CLOSURE OF THE FEMORAL ARTERY AFTER AN UNSPECIFIED PROCEDURE. REPORTEDLY, A CUFF MISS OCCURRED. THE DEVICE WAS REMOVED AND HEMOSTASIS WAS ACHIEVED USING A SECOND PROGLIDE DEVIC…
1045960	0	PATIENT UNDERGOING STAGE III EMBOLIZATION OF LEFT FRONTAL AVM, ARTERIO-VENOUS MALFORMATION. THE MICROCATHETER WAS PLACED FROM THE FEMORAL ARTERY UP INTO THE HEAD IN THE AVM. DURING THE GLUING PROCESS, THE MICROCATHETER BECAME ADHERED INTO THE AVM AND WAS UNABLE TO BE REMOVED. THE MICROCATHETER WAS CUT SO THAT 3/4 OF THE MICROCATHETER WAS IN THE PATIENT'S ARTERIAL SYSTEM. THE REMAINING PORTION WIL…
1046054	0	MANUFACTURER REVIEWED X-RAYS OF IMPLANTED DEVICE. X-RAYS REVIEWED BY THE MANUFACTURER, NO GROSS LEAD DISCONTINUITIES VISUALIZED. REPORTER INDICATED THAT A PT WAS HAVING INCREASED SEIZURES. THE SEIZURE INCREASE IS FROM NOT BEING ABLE TO INCREASE TO VNS SETTINGS DUE TO HIGH LEAD IMPEDANCE AT HIGHER SETTING PER THE REPORTER. THE LEAD HAS BEEN IMPLANTED FOR NEARLY NINE YEARS. A LEAD DISCONTINUITY IS …
1046171	1	THE ISSUE INVOLVES THE DEMOGRAPHICS BANNER FUNCTIONALITY IN (B) (4) AND AFFECTS SITES THAT USE (B) (4). WHEN THE USER SELECTS A PT (PATIENT A), THEN SEARCHES FOR AND SELECTS A DIFFERENT PT (PATIENT B), THEN OPENS A CHART TYPE COMPONENT SUCH AS A FLOWSHEET, THE PT NAME DISPLAYED IN THE (B) (6) STATUS BAR MAY NOT MATCH THE PT NAME DISPLAYED IN THE DEMOGRAPHICS BANNER. IN CERTAIN INSTANCES, THE FOLL…
1046327	0	AFTER USE OF THE DEVICE FOR A CARDIOPULMONARY BYPASS PROCEDURE, THE USER OBSERVED THAT THE DEVICE DID NOT SWITCH FROM AC TO BACKUP BATTERY POWER AS EXPECTED. THE UNINTERRUPTIBLE POWER SOURCE CIRCUIT BOARD WAS REPLACED, AND THE DEVICE WAS RESTORED TO SPECIFIED FUNCTION. THERE WAS NO ADVERSE CONSEQUENCE TO THE PT AS A RESULT OF THIS EVENT. EVAL IN PROGRESS, BUT NOT CONCLUDED.
1046511	0	CURRENTLY, IT IS UNK WHETHER OR NOT THE DEVICE MAY HAVE CAUSED OR CONTRIBUTED TO THE EVENT, AS NO PRODUCT HAS BEEN RETURNED. NO CONCLUSION CAN BE DRAWN AT THIS TIME. WE THEREFORE, CONSIDER THIS REPORT COMPLETE TO THE BEST OF OUR KNOWLEDGE. THE CUSTOMER INITIALLY CALLED TO REPORT AN ALARM ON THE INSULIN PUMP. THE CUSTOMER STATED THAT SHE HAD GIVEN A BOLUS BECAUSE HER BLOOD GLUCOSE READING WAS 497 …
1046532	0	THE CUSTOMER'S PRODUCT HAS BEEN REQUESTED BACK FOR AN INVESTIGATION. A FOLLOW-UP REPORT WILL BE FILED ONCE INVESTIGATION RESULTS ARE AVAILABLE. CUSTOMER REPORTED RECEIVING IMPRECISE READINGS ON THEIR FREESTYLE FLASH GLUCOSE METER. CUSTOMER REPORTED RECEIVING READINGS OF 52 MG/DL AND 376 MG/DL WITHIN 10 MINUTES. ALL TESTS WERE PERFORMED ON THE FINGER. THE RESULTS WHEN PLOTTED ON THE PARKS ERROR GR…
1046608	1	DEVICE FAILURE IS SUSPECTED, BUT DID NOT CAUSE OR CONTRIBUTE TO A DEATH OR SERIOUS INJURY. REPORTER INDICATED THAT A DELL HANDHELD COMPUTER WOULD NOT POWER ON, EVEN AFTER CHARGING THE BATTERY. THE DEVICE HAS BEEN RECEIVED AND IS CURRENTLY AWAITING ANALYSIS.
1046614	1	RPTR INDICATED THAT A DELL X5 VNS COMPUTER WAS FREEZING AND THAT "OTHER PATIENTS COME UP". ATTEMPTS FOR FURTHER INFO ARE IN PROGRESS. THE HANDHELD COMPUTER AND FLASHCARD WERE PREVIOUSLY RETURNED PRIOR TO THE SCREEN FREEZING AND "OTHER PATIENTS COME UP" ALLEGATIONS. PRODUCT ANALYSIS OF THE COMPUTER AND FLASHCARD DID NOT IDENTIFY ANY ANOMALIES AND BOTH PRODUCTS PERFORMED PER SPECS.
1046615	1	REPORTER INDICATED THAT VNS PATIENTS HAD BEEN SET TO FACTORY SETTINGS DURING INTERROGATION. REVIEW OF THE PROGRAMMING HISTORY DID NOT IDENTIFY ANY PATIENTS THAT HAD SETTINGS CHANGED TO FACTORY PARAMETERS. HOWEVER, IT WAS IDENTIFIED THAT ONE PATIENT HAD AN INTERRUPTED SYSTEMS DIAGNOSTICS TEST AND WAS LEFT AT 1MA OF CURRENT. THIS WAS NOT CORRECTED UNTIL (B) (6) 2007, APPROXIMATELY TWO WEEKS LATER. …
1046877	0	IN 2008, ABBOTT POINT OF CARE WAS CONTACTED BY A CUSTOMER WHO REPORTED THAT AN I-STAT CARDIAC TROPONIN I CARTRIDGE YIELDED A WHOLE BLOOD RESULT OF 4.82 NG/ML. THE SAMPLE REPEATED (UNKNOWN IF SAME OR DIFFERENT SAMPLE) AN I-STAT CARDIAC TROPONIN I CARTRIDGE YIELDED A PLASMA RESULT OF 0.05 NG/ML. THE SAMPLE (UNKNOWN IF SAME OR DIFFERENT SAMPLE) TESTED USING A LABORATORY SYSTEM YIELDED A RESULT OF 0.…
1046901	0	AN ABBOTT FIELD SERVICE REPRESENTATIVE (FSR) VISITED THE CUSTOMER SITE AND REPLACED THE AIR HEATER INSULATOR, THE MOTOR DRIVER BOARD, AND THE AIR HEATER. THE MOTOR DRIVER PWA BOARD WAS ALSO RESEATED ALONG WITH THE CONNECTIONS TO THE MOTOR DRIVER BOARD, HEATER, INSULATOR AND THERMISTOR. THE CUSTOMER RAN CONTROLS AND ALL WERE IN RANGE. THE FSR VERIFIED AIR TEMPERATURE IN THE INSTRUMENT. BOOM AND TE…
1047204	0	IT WAS REPORTED TO MANUFACTURER THAT THE VNS PATIENT UNDERWENT SURGERY TO "PUT MORE SLACK IN THE LEAD" DUE TO PAIN AT THE NECK SITE. ATTEMPTS TO OBTAIN ADDITIONAL INFORMATION FROM THE PHYSICIAN ARE UNDERWAY. THE PATIENT REPORTS THAT THE SURGERY "HELPED TREMENDOUSLY AND IS NO LONGER HAVE PAIN AT THE IMPLANTATION SITE AND THE LEADS ARE NOT AS VISIBLE IN THE NECK." FURTHER FOLLOW UP WITH THE TREATIN…
1047320	1	WHEN ACCESSING MEDICAL IMAGES FOR A PARTICULAR PT, IMAGES FOR A DIFFERENT PT WERE DISPLAYED. MCKESSON MEDICAL IMAGING COMPANY ENGINEERING EXAMINATION REVEALED A RARE SITUATION ON HORIZON MEDICAL IMAGING 11.0.X SOFTWARE WITH HIERARCHICAL STORAGE MANAGEMENT ON WHICH TWO STUDIES SHARE THE SAME DESTINATION LOCATION, BAG AND SERIES. THE PROBLEM WAS CAUSED BY A HUMAN ERROR IN CONFIGURING THE ARCHIVE CO…
1047694	0	IT WAS REPORTED THAT PT UNDERWENT HIP ARTHROPLASTY IN 2008. ONCE THE FEMORAL HEAD WAS INSIDE THE RINGLOC ACETABULAR LINER, THE LOCKING RING WOULD NOT DISENGAGE TO ALLOW LINER TO GO INTO THE ACETABULAR SHELL. NO FURTHER COMPLICATIONS HAVE BEEN REPORTED. A FAX WAS SENT TO INFORM THE USER FACILITY OF THE EVENT. IN THE EVENT THAT THE USER FACILITY SUBMITS A MEDWATCH REPORT, BIOMET WILL FORWARD A COPY…
1047856	0	IT WAS REPORTED THAT THE PT EXPERIENCED TINGLING SENSATIONS AND WASN'T ABLE TO WALK AS BEFORE. THE CONCENTRATION AND DAILY DOSE OF BACLOFEN BEING ADMINISTERED VIA THE PUMP WERE NOT REPORTED. A FOLLOW-UP REPORT WILL BE SUBMITTED IF ADDITIONAL INFO BECOMES AVAILABLE.
1047865	1	THE ANNOTATIONS FOUND ON AN IMAGE WITH NON SQUARE PIXELS ARE SLIGHTLY MOVED IF THE FIRST OPERATION APPLIED TO THAT IMAGE AFTER APPLYING A CUSTOMER DISPLAY PROTOCOL IS ADJUST WINDOW/LEVEL. MCKESSON MEDICAL IMAGING COMPANY ENGINEERING EXAMINATION REVEALED A SITUATION ON HORIZON MEDICAL IMAGING 11.0.X SOFTWARE ON WHICH THE IP LIBRARY HAS A REFRESH ERROR CAUSING ANNOTATION(S) MOVING IN THE VIEWPORT. …
1047927	0	AWAITING DEVICE RETURN AND EVALUATION. PT RECEIVED A POTENTIAL BURN DURING AN ULTRASOUND PHYSICAL THERAPY TREATMENT. PT WAS BEING TREATED IN THE AREA OF THE GASTRO. THE TREATMENT PARAMETERS INCLUDED THE USE OF THE 5 CM SQUARED ULTRASOUND APPLICATOR WITH THE OUTPUT SETTING AT 1 TO 1.2 WATTS PER CENTIMETER SQUARED, 1 MHZ FREQUENCY, AND THE DUTY CYCLE SET TO 100%. WHEN THE CLINICIAN APPLIED THE APPL…
1047973	0	PT RECEIVED PT-SPECIFIC TOTAL TEMPOROMANDIBULAR JOINTS IN 2007. THIS PT APPEARS TO HAVE DEVELOPED AN ALLERGIC REACTION TO THE IMPLANTS. ADD'L MODEL AND LOT#'S: MODEL CRMCP (LOT 11872), MODEL CFEL (LOT 11869), MODEL CLMCP (LOT 11873).
1047983	0	REVISION SURGERY - FOUNDATION POLY SWAP. UNABLE TO OBTAIN REQUIRED INFO. A FOLLOW-UP REPORT WILL BE SUBMITTED WHEN INFO IS RECEIVED.
1048303	0	THE PRODUCT HAS BEEN RETURNED FOR EVALUATION AND TESTING, HOWEVER, THE ENGINEERING EVALUATION IS NOT YET COMPLETE. PLEASE NOTE ADDITIONAL INFORMATION WILL BE SUBMITTED WITHIN 30 DAYS UPON RECEIPT. COIL KINKED. DURING A TRANS-ARTERIAL EMBOLIZATION (TAE) PROCEDURE WITHIN AN UNKNOWN TARGET LESION, THE FIFTH COIL KINKED AS IT WAS ADVANCED TOWARD THE TARGET LESION. THIS COIL WAS REMOVED WITHOUT DIFFIC…
1048656	0	LIFESCAN HAS REQUESTED THE RETURN OF THE SUBJECT METER FOR EVALUATION, BUT HAS NOT YET RECEIVED IT. IF THE METER IS RETURNED, LIFESCAN WILL EVALUATE IT AND, IF THE METER DOES NOT PASS INSPECTION, LIFESCAN WILL INFORM FDA OF THE RESULTS IN A SUPPLEMENTAL REPORT. THE LAY USER/REPORTER CONTACTED LIFESCAN ALLEGING THAT THE PRODUCT WAS HAVING THE FOLLOWING UNRESOLVED BUTTON ISSUE: NO RESPONSE WITH THE…
1048693	0	COMPLAINANT ALLEGED THAT DURING A ROUTINE SHIFT CHECK BY A CLINICIAN, THE DEVICE POWERED UP WITHOUT DISPLAY. COMPLAINANT INDICATED THAT THERE WAS NO PATIENT INVOLVEMENT IN THE REPORTED MALFUNCTION. ZOLL MEDICAL CORPORATION HAS RECEIVED THE PRODUCT AND WILL BE PROVIDING A FOLLOW-UP REPORT WHEN OUR INVESTIGATION IS COMPLETED.
1048696	0	IT WAS REPORTED THAT THE PATIENT EXPIRED DUE TO UNKNOWN REASONS. DATE OF PATIENT'S DEATH AND IMPLANT DURATION ARE UNKNOWN. NO FURTHER INFORMATION WAS PROVIDED. INFORMATION LEARNED FROM IMPLANT PATIENT REGISTRY. DEVICE NOT RETURNED.
1048889	0	THE USED DEVICE WAS RETURNED AND, UPON VISUAL INSPECTION, IT WAS FOUND TO HAVE SIGNS OF ABRASION AND GALLING ON THE OUTER SHAFT. INSPECTION OF THE INNER SHAFT REVEALED GALLING MARKS AS WELL AND CONTAMINATION BUILD-UP IN THE HUB ON THE INNER SHAFT. INSPECTION OF THE HUB ON THE OUTER SHAFT REVEALED PRESENCE OF METAL SHAVINGS ALONG WITH A CRACK ON THE DISTAL END OF THE HUB. IT WAS CONCLUDED THAT THE…
1049486	0	IT WAS REPORTED THE PATIENT RECEIVED MULTIPLE SHOCKS DUE TO NOISE AND OVERSENSING. THE PLAN IS TO REPLACE THE LEAD. NO FURTHER PATIENT COMPLICATIONS WERE REPORTED AS A RESULT OF THIS EVENT. THE INFORMATION SUBMITTED REFLECTS ALL RELEVANT DATA RECEIVED. IF ADDITIONAL RELEVANT INFORMATION IS RECEIVED, A SUPPLEMENTAL REPORT WILL BE SUBMITTED. THE SPRINT FIDELIS LEAD MODEL IS INCLUDED IN A FIELD ADVI…
1049818	0	THE INFORMATION SUBMITTED REFLECTS ALL RELEVANT DATA RECEIVED. IF ADDITIONAL RELEVANT INFORMATION IS RECEIVED, A SUPPLEMENTAL REPORT WILL BE SUBMITTED. THE SPRINT FIDELIS LEAD MODEL IS INCLUDED IN A FIELD ADVISORY. EVALUATION SUMMARY: NO ANOMALIES FOUND; FULL LEAD RETURNED AND ANALYZED. ASKU
1050143	0	ACCORDING TO THE CAPTURE READY-ID EXTEND AND CAPTURE-READY SCREEN 3 PACKAGE INSERTS, "PASSIVELY ADMINISTERED ANTI-D MAY FAIL TO REACT BY CAPTURE-R READY SCREEN, EVEN THOUGH THE ANTIBODIES ARE DETECTED BY AN ALTERNATIVE TECHNIQUE." CUSTOMER REPORTED CAPTURE R READY ID EXTEND II DID NOT PICK UP A PASSIVELY-AQUIRED ANTI-D. THE SAMPLE DID NOT REACT WITH THE ONE D+ CELL ON THE EXTEND II PANEL.
1050208	0	COMPLAINANT ALLEGED THAT WHILE ATTEMPTING TO TREAT A MALE PT FOR CARDIAC ARREST, THE DEVICE INAPPROPRIATELY SHUT DOWN WHEN TILTED ON ITS SIDE. COMPLAINANT INDICATED THAT THE CLINICIAN OBTAINED ANOTHER DEVICE TO CONTINUE TREATING THE PT. COMPLAINANT INDICATED THAT THE PT SUBSEQUENTLY EXPIRED, HOWEVER, IT WAS NOT A RESULT OF THE REPORTED MALFUNCTION. ZOLL MEDICAL CORP HAS NOT RECEIVED THE DEVICE FO…
1050673	0	IT WAS REPORTED THAT THE PATIENT RECEIVED INAPPROPRIATE THERAPIES. THE R-WAVE AMPLITUDE HAD DECREASE, AS WELL AS THE PACING LEAD IMPEDANCES. X-RAY REVEALED LEAD DISLODGEMENT. AS SUCH, THE LEAD WAS REPOSITIONED. NEW INFORMATION STATED THAT LEAD FRACTURE WAS NOTED VIA X-RAY. LEAD REMAINS IMPLANTED. NO MEDWATCH FORM WAS RECEIVED.
1051257	1	THERE HAVE BEEN NO REPORTS OF PT HARM. THE PRODUCT PROBLEM OBSERVED IN 2008 WAS ASSESSED BY OUR MDR EVALUATION PROCESS TO HAVE BEEN A MALFUNCTION OF THE IMPAX PRODUCT, WHICH IF IT WERE TO RECUR COULD CAUSE OR CONTRIBUTE TO A SERIOUS INJURY. A RADIOLOGIST WAS VIEWING AN ULTRASOUND ON A PT WHEN A MAMMOGRAPHY TECHNOLOGIST CAME IN AND ASKED HIM TO LOOK AT SOME MAMMOGRAPHY FILMS. HE GOT UP FROM HIS WO…
1051313	1	THE ISSUE INVOLVES THE ORDER ENTRY FORMATS IN POWERORDERS AND AFFECTS SITES THAT USE POWERORDERS AND MEDICATION PROFILE. WHEN CREATING THE VOLUME DOSE DETAIL IN THE ORDER ENTRY FORMATS (OEF), THE STRENGTH ORDER FORMATS REQUIRE THE VOLUME DOSE TO HAVE AN "=" SIGN AS A PREFIX LABEL. FAILURE TO ADHERE TO THIS BUILD CAN RESULT IN AN INPATIENT PRESCRIPTION ORDER CONVERTED TO PRODUCE AN OUTPATIENT PRES…
1051315	1	IT WAS REPORTED THAT THERE WAS A MAP SHIFT DURING A DEMO TRAINING. THERE WAS NO PT CONSEQUENCES.
1051368	0	VISUAL INSPECTION OF THE RETURNED SAMPLE DID CONFIRM CUSTOMER REPORTED FAILURE MODE, IN THE FORM OF A BLACK FOREIGN BODY ADHERED TO INNER WALL OF SYRINGE BARREL. FURTHER VISUAL INSPECTION UNDER MICROSCOPE 10X IT WAS UNDETERMINED THE COMPOSITION OF PARTICULATE, INSPECTION YIELDED THAT PARTICULATE WAS NOT PART OF THE ANY MOLDED SUB-ASSEMBLY. THIS CONFIRMED BY FACT THAT NO LOOSE GATE REMNANTS OR FLA…
1051369	0	YUFU REPORTS: THE OBJECT LIKE DUST WAS FOUND TO COME FROM INSIDE OF THE SYRINGE DURING INJECTION. THEY CHECKED THE ROUTE OF THE CONTAMINATION, AND THEY SUSPECTED THE SYRINGE MAY BE. AS THE DUST IS BIG ENOUGH TO FIND EASILY, THEY COULD STOP INJECTION BEFORE SERIOUS PROBLEM OCCURS. DEVICE HISTORY RECORD DOES NOT HAVE EVIDENCE OF ANY ABNORMAL CONDITIONS WITHIN THE MANUFACTURING PROCESS. NONE OF THE …
1051474	1	IT WAS REPORTED THERE WAS A LOSS OF AUDIBLE ALARMS AT MULTIPLE CIC'S SUPPORTING TELEMETRY PTS. NO PT INJURY WAS REPORTED. GE HEALTHCARE'S INVESTIGATION INTO THE REPORTED OCCURRENCE IS STILL ONGOING. A F/U REPORT WILL BE ISSUED WHEN THE INVESTIGATION HAS BEEN COMPLETED.
1051475	1	IT WAS REPORTED THERE WAS A LOSS OF AUDIBLE ALARMS AT MULTIPLE CIC'S SUPPORTING TELEMETRY PTS. NO PT INJURY WAS REPORTED. GE HEALTHCARE'S INVESTIGATION INTO THE REPORTED OCCURRENCE IS STILL ONGOING. A F/U REPORT WILL BE ISSUED WHEN THE INVESTIGATION HAS BEEN COMPLETED.
1051476	1	IT WAS REPORTED THERE WAS A LOSS OF AUDIBLE ALARMS AT MULTIPLE CIC'S SUPPORTING TELEMETRY PTS. NO PT INJURY WAS REPORTED. GE HEALTHCARE'S INVESTIGATION INTO THE REPORTED OCCURRENCE IS STILL ONGOING. A F/U REPORT WILL BE ISSUED WHEN THE INVESTIGATION HAS BEEN COMPLETED.
1051477	1	IT WAS REPORTED THERE WAS A LOSS OF AUDIBLE ALARMS AT MULTIPLE CIC'S SUPPORTING TELEMETRY PTS. NO PT INJURY WAS REPORTED. GE HEALTHCARE'S INVESTIGATION INTO THE REPORTED OCCURRENCE IS STILL ONGOING. A F/U REPORT WILL BE ISSUED WHEN THE INVESTIGATION HAS BEEN COMPLETED.
1051501	0	THE PATIENT WAS BROUGHT TO THE OR FOR A LAPAROSCOPIC-ASSISTED LEFT COLON RESECTION. DURING THE PROCEDURE, THE SURGEON WENT TO USE THE INVOLVED DEVICE AND IT MISFIRED. THE STAPLE CARTRIDGE "FELL OUT" OF THE GUN AND LANDED IN THE PATIENT'S ABDOMEN. THE SURGEON WAS ABLE TO RETRIEVE THE CARTRIDGE AND ACQUIRED A NEW STAPLER/CUTTING DEVICE, WHICH HE USED TO FINISH THE PROCEDURE. NO INJURY TO THE PATIEN…
1051652	0	THE PRODUCT IS NOT AVAILABLE FOR EVALUATION AND TESTING. ADDITIONAL INFORMATION TO BE SUBMITTED 30 DAYS UPON RECEIPT. PLEASE NOTE THAT THIS MEDWATCH REPORT REPRESENTS ONE OF TWO PRODUCTS INVOLVED WITH THIS EVENT WHICH IS ASSOCIATED WITH MFG. REPORT # 9616099-2008-01366 AND 1016427-2008-00152. IMMEDIATELY FOLLOWING POST-DILATION OF THE STENT, THE PATIENT HAD WEAKNESS AND COULD NOT SQUEEZE WITH HER…
1051904	0	THE LAY/USER PT CONTACTED LIFESCAN ALLEGING THAT THE PROD WAS READING INACCURATELY HIGH WHEN A CONTROL SOLUTION TEST WAS DONE. WHEN THE CUSTOMER CARE ADVOCATE (CCA) WALKED THE LAY USER THROUGH CONTROL SOLUTION TEST, THE RESULTS WERE NOT WITHIN THE SPECIFIED CONTROL SOLUTION RANGE BUT WHEN RETESTED WITH A NEW VIAL OF TEST STRIPS, THE RESULTS CAME WITHIN THE SPECIFIED RANGE. DURING THE TROUBLESHOOT…
1052027	0	IT WAS REPORTED THAT DURING A PERCUTANEOUS CORONARY INTERVENTION A BALLOON RUPTURE OCCURRED. A 3.0X15MM QUANTUM MAVERICK MR BALLOON WAS INFLATED TO 12 ATMOSPHERES AND RUPTURED. THERE WAS NO DIFFICULTY INFLATING THE BALLOON. THE BALLOON WAS REMOVED INTACT. THE BALLOON WAS VISIBLE UNDER FLUOROSCOPY. THE PROCEDURE WAS COMPLETED SUCCESSFULLY WITH ANOTHER OF THE SAME DEVICE. THE PT STATUS IS LISTED AS…
1052075	1	INITIAL REPORTER INDICATED THAT THEIR DELL HANDHELD HAD "HANDHELD COMPUTER SCREEN STALLS AFTER INTERROGATION, THE HANDHELD IS MANUALLY TURNED OFF AND THEN BACK ON IN ORDER TO PROCEED TO FOLLOWING SCREEN. THE HANDHELD WAS FUNCTIONING VERY SLOWLY." THE HANDHELD CONTAINED 7.1 PROGRAMMING SOFTWARE. THE PRODUCT IS AT MFR PENDING COMPLETION OF PRODUCT ANALYSIS.
1052078	1	IT WAS REPORTED THAT A DELL HANDHELD COMPUTER'S SCREEN WAS FREEZING. RESETTING THE DEVICE RESOLVES THE ISSUE, BUT IT CONTINUES TO OCCUR. THE PRODUCT HAS BEEN RETURNED TO THE MFR FOR ANALYSIS.
1052080	1	IT WAS REPORTED THAT A DELL HANDHELD COMPUTER'S SCREEN WAS FREEZING AT INTERROGATION. GOOD FAITH ATTEMPTS TO OBTAIN ADD'L INFO HAVE BEEN UNSUCCESSFUL TO DATE.
1052241	1	IT WAS REPORTED TO MFR THAT THE HAND HELD SCREEN WAS BROKEN AND THAT ONLY THREE VERTICAL LINES WERE DISPLAYED WHEN POWERED ON. TROUBLESHOOTING WAS PERFORMED AND THE SCREEN PROBLEM DID NOT RESOLVE. THE SITE HAS DENIED ANY TRAUMA TO THE DEVICE. THE HAND HELD DEVICE WAS RETURNED TO MFR FOR ANALYSIS. THE HANDHELD DEVICE WAS POWERED USING THE RETURNED AC POWER SUPPLY. DURING POWER UP IT WAS IDENTIFIED…
1052253	1	THE SITE HAS ISSUES RELATED TO MISPLACED OR MISSING IMAGES FROM THIS X-RAY SYSTEM. FOR EXAMPLE, THE INCORRECT DATA WAS PRESENTED AS A PT IMAGE. ALSO, THE IMAGE SHOWED A DOUBLE EXPOSURE IMAGE AND NEITHER IMAGE WAS WHAT WAS ACTUALLY TAKEN AS PART OF A TWO PIECE CASSETTE. THE IMAGE SEEMS TO HAVE BEEN LOST. THE INVESTIGATION IS STILL ONGOING ON THIS EVENT. WHEN THE INVESTIGATION IS COMPLETED, A FOLLO…
1052419	1	REPORTER INDICATED THAT A HP JORNADA VNS HANDHELD COMPUTER WAS GIVING SQL ERRORS. THE ERROR READ "VNS THERAPY ERROR, ERROR EXECUTING SQL" FOLLOWED BY "LINES AND LINES OF TEXT". SOFT AND HARD RESETS DID NOT RESOLVE THE ERRORS. THE HANDHELD COMPUTER AND FLASHCARD HAVE BEEN REQUESTED FOR RETURN.
1052564	0	IT WAS REPORTED THAT THE PUMP AND CATHETER WERE REPLACED; NO PATIENT SYMPTOMS PRIOR TO REPLACEMENT WERE REPORTED. THE DEVICES WERE RETURNED FOR ANALYSIS AND IT WAS REQUESTED THAT THE CATHETER TIP BE EXAMINED FOR "POSSIBLE GRANULOMA" AS THE HCP WAS UNCERTAIN IF THERE WAS A CATHETER ISSUE. THE PATIENT RECOVERED WITHOUT SEQUELA. ANALYSIS RESULTS WERE NOT AVAILABLE AT THE TIME OF THIS REPORT. A FOLLO…
1052607	1	COUCH MOVES REPORTED IN PORTAL IMAGE VIEWING WINDOW SHOWED AN UP SHIFT OF 7 MM AND COUCH MOVES WINDOW SHOWED A MOVE OF DOWN 7 MM. THIS REPRESENTS A COMPLETE OPPOSITE SHIFT FROM ONE REPORTING SCREEN TO ANOTHER. THIS IS CURRENTLY SHOWING THIS BEHAVIOR FOR TWO PTS. RECREATING THE PTS' DATA INFO SOLVED THE ISSUE. CUSTOMER DID NOT TREAT PTS BASED ON THE CONFLICTING SHIFTS. ENGINEERING TECHNICIAN WAS A…
1052811	0	PROCEDURE: PNEUMO-RESECTION. ACCORDING TO THE REPORTER: THE LOADING UNIT BENT WHEN THE STAPLER WAS APPLIED. THE JAWS DID NOT CLOSE CORRECTLY ON TISSUE AND STAPLES WHERE NOT CORRECTLY FORMED. THIS LOADING UNIT WAS CHANGED WITH A NEW ONE WITH THE SAME LOT NUMBER AND APPLIED WITH THE SAME RESULTS. A THIRD LOADING UNIT WAS USED, WITH A DIFFERENT LOT NUMBER, AND THE RESULT WAS OK. THE APPLICATION WAS …
1052923	1	INITIAL REPORTER INDICATED THAT THEIR HANDHELD COMPUTER HAD A LOOSE POWER CONNECTOR. THE PRODUCT IS AT MANUFACTURER PENDING COMPLETION OF ANALYSIS. DEVICE MALFUNCTION SUSPECTED, BUT DID NOT CAUSE OR CONTRIBUTE TO A DEATH OR SERIOUS INJURY.
1052924	1	REPORTER INDICATED THAT THERE WERE WIRES STICKING OUT OF HIS VNS THERAPY PROGRAMMING HANDHELD SERIAL CABLE. HE STATED THIS WAS LIKELY DUE TO NORMAL WEAR AND TEAR. SERIAL CABLE WAS RETURNED TO MANUFACTURER FOR ANALYSIS; HOWEVER, THAT ANALYSIS IS NOT YET COMPLETE. DEVICE MALFUNCTION IS SUSPECTED, BUT DID NOT CAUSE OR CONTRIBUTE TO A DEATH OR SERIOUS INJURY.
1052925	1	REPORTER INDICATED THAT HIS VNS THERAPY PROGRAMMING HANDHELD WAS NOT OPERATING PROPERLY. NO OTHER SPECIFICS ARE AVAILABLE TO MFR AT THIS TIME. GOOD FAITH ATTEMPTS FOR FURTHER INFO ARE CURRENTLY BEING MADE. DEVICE MALFUNCTION IS SUSPECTED, BUT DID NOT CAUSE OR CONTRIBUTE TO A DEATH OR SERIOUS INJURY.
1052928	1	REPORTER INDICATED THAT A VNS HANDHELD COMPUTER FROZE ON THE PROGRAMMING SCREEN AND WOULD NOT DISPLAY ANY PARAMETER VALUES. TROUBLESHOOTING WAS REPORTED TO BE UNABLE TO RESOLVE THE EVENT. THE HANDHELD COMPUTER AND FLASHCARD HAVE BEEN RECEIVED, AND ARE CURRENTLY AWAITING ANALYSIS.
1053034	0	BALLOON RUPTURE WITH INITIAL INSERTION AND INFLATION OF THE BALLOON. IT WAS INFLATED ACCORDING TO SPECIFICATIONS PER KIT INSTRUCTIONS. SECOND CATHETER INSERTED; SAME RESULT.
1053063	0	JOURNAL REFERENCE: WIDER C, POLLO C, BLOCH J, BURKHARD PR, VINGERHOETS FJG. LONG-TERM OUTCOME OF 50 CONSECUTIVE PARKINSON'S DISEASE PATIENTS TREATED WITH SUBTHALAMIC DEEP BRAIN STIMULATION. PARKINSONSIM RELAT DISORD 2008;14 (2):114-119. THE AUTHORS DESCRIBE THE LONG-TERM OUTCOME IN 50 CONSECUTIVE ADVANCED PARKINSON'S DISEASE (PD) PATIENTS TREATED WITH SUBTHALAMIC NUCLEUS DEEP BRAIN STIMULATION (S…
1053194	1	INITIAL REPORTER INDICATED THAT THEIR DELL X5 HANDHELD COMPUTER WOULD NOT "COMMUNICATE". THE PROGRAMMING WAND WAS RULED OUT AS A SOURCE OF THE COMMUNICATION ISSUE. THE HANDHELD COMPUTER IS AT MANUFACTURER PENDING COMPLETION OF PRODUCT ANALYSIS. DEVICE MALFUNCTION SUSPECTED, BUT DID NOT CAUSE OR CONTRIBUTE TO A DEATH OR SERIOUS INJURY.
1053269	1	IT WAS REPORTED THAT WHEN A USER IS VIEWING AN EXAMINATION ON A PACS (PICTURE ARCHIVING AND COMMUNICATIONS SYSTEM) WORKSTATION, THE USER'S PERSONAL DDP (DEFAULT DISPLAY PROTOCOL - AN AUTOMATIC WAY THE IMAGES ARE DISPLAYED WHEN THE EXAM OPENS), AND THE CUSTOMER (SITE) DDP FAILS TO AUTO DISPLAY, THE SYSTEM REVERTS BACK TO GE DDP WITHOUT NOTICE. THE USER MAY NOT REALIZE THE EXAM ORDER HAS CHANGED, C…
1053320	1	INITIAL REPORTER INDICATED THAT A HOSPITAL NEEDED A NEW POWER CORD FOR THEIR HP JONADA HANDHELD COMPUTER, BECAUSE IT WAS NOT "HOLDING ITS CHARGE". REPORTED "THE GOLD PRONGS WERE FACING UP, AND THEY TRIED USING DIFFERENT OUTLETS. THE PHYSICIAN THINKS THE PROBLEM IS THE AC ADAPTER CORD BECAUSE IT IS LOOSE." GOOD FAITH ATTEMPTS HAVE BEEN MADE FOR PRODUCT RETURN. DEVICE MALFUNCTION SUSPECTED, BUT DID…
1053609	0	THE COMPLAINANT INDICATED THAT THE DEVICE WILL NOT BE RETURNED FOR EVAL; THEREFORE, A FAILURE ANALYSIS OF THE COMPLAINT DEVICE WOULD NOT BE COMPLETED. A REVIEW OF THE BATCH HISTORY, HISTORICAL TRENDING, AND SIMILAR COMPLAINT TRENDING REVIEW FOR THE PRODUCT FAMILY WILL BE CONDUCTED. IF THERE IS ANY FURTHER RELEVANT INFO FROM THAT REVIEW, A SUPPLEMENTAL MEDWATCH WILL BE FILED. SAME CASE AS MFR REPO…
1053976	0	THE USER FACILITY REPORTS INCIDENT OF A CUT IN THE PUMP SEGMENT TUBING WHICH OCCURRED 1.5 HRS INTO TREATMENT. THE COMPLAINT SAMPLE WAS DISCARDED AT THE TIME OF THE EVENT. DUE TO POTENTIAL FOR CONTAMINATION, THE PATIENT'S BLOOD WAS NOT RETURNED RESULTING IN EBL = 250CC. NO PATIENT INJURY OR NEED FOR MEDICAL INTERVENTION IS REPORTED. THIS REPORT IS BEING FILED AS AN ADVERSE EVENT SOLELY TO COMPLY W…
1054162	0	THE RETURNED CS25 SHOWED SOME DAMAGE TO THE CUT RING. IT IS BELIEVED THAT THIS DAMAGE MAY HAVE CONTRIBUTED TO THE APPARENT FAILURE TO COMPLETELY CUT TISSUE. (IT WAS NOTED DURING VISUAL INSPECTION THAT THE RING SHOWED NO EVIDENCE OF THE KNIFE HAVING CUT IN THE DAMAGED AREA.) IN SPITE OF THIS, WHEN THE PERFORMANCE OF THE DEVICE WAS EVALUATED, IT PERFORMED ACCORDING TO SPECIFICATIONS. THE MANUFACTUR…
1054281	1	DEVICE MALFUNCTION SUSPECTED, BUT DID NOT CAUSE OR CONTRIBUTE TO A DEATH OR SERIOUS INJURY. A FIELD REP REPORTED TO MFR THAT THE SITE'S HANDHELD COMPUTER BATTERY IS COMPLETELY DEPLETED, CHARGING IS NOT POSSIBLE. GOOD FAITH ATTEMPTS ARE BEING MADE FOR PROD RETURN FOR ANALYSIS.
1054282	1	IT WAS REPORTED THAT THE SITE'S HANDHELD COMPUTER "CONTINUES TO FREEZE." A SOFTWARE RESET WAS PERFORMED AND THE EVENT RESOLVES BUT REOCCURS. THE HANDHELD COMPUTER HAD 7.1 PROGRAMMING SOFTWARE. THE HANDHELD AND SOFTWARE ARE AT MFR PENDING COMPLETION OF ANALYSIS.
1054296	1	REPORTER INDICATED THAT AN HP HANDHELD COMPUTER'S SCREEN WAS FREEZING. TROUBLESHOOTING DID NOT RESOLVE THE ISSUE. A NEW HANDHELD HAS BEEN SENT TO THE SITE. GOOD FAITH ATTEMPTS TO OBTAIN THE OLD HANDHELD FOR ANALYSIS HAVE BEEN UNSUCCESSFUL TO DATE.
1054299	1	REPORTER INDICATED A HAND-HELD PROGRAMMING WOULD NOT HOLD A CHARGE DURING SURGERY. THE HAND-HELD DISPLAYED "FULL" CHARGE; HOWEVER, WHEN UNPLUGGED, IT WOULD DIE WITHIN 10 MINUTES. THE HAND-HELD WORKED PROPERLY WHEN PLUGGED INTO THE OUTLET. THE HAND-HELD HAS BEEN RETURNED TO THE MANUFACTURER AND IS PENDING PRODUCT ANALYSIS. DEVICE MALFUNCTION IS SUSPECTED, BUT DID NOT CAUSE OR CONTRIBUTE TO A DEATH…
1054301	1	IT WAS REPORTED TO MANUFACTURER THAT THE SITE'S HANDHELD BECAME FROZEN FOLLOWING INTERROGATION OF VNS PATIENTS' DEVICES. THE FLASHCARD WAS REMOVED AND RE-INSERTED TO RESOLVE THE FROZEN SCREEN. THE SITE REQUESTED A NEW HAND HELD AND FLASHCARD BE SENT TO REPLACE THE NON-WORKING DEVICE. ATTEMPTS TO OBTAIN THE NON-WORKING DEVICE FOR ANALYSIS HAVE BEEN MADE, BUT HAVE BEEN UNSUCCESSFUL.
1054471	0	THE ADVOCATE CALLED FOR HELP WITH THE CUSTOMER'S METER. WHILE TROUBLESHOOTING, HE PERFORMED CONTROL TESTS AND RECEIVED A RESULT OF 254 MG/DL. THE NORMAL CONTROL RANGE WAS 100-138 MG/DL. NO ADVERSE EVENTS WERE ALLEGED. THE TEST STRIPS ARE TO BE RETURNED FOR EVAL. REPLACEMENT TEST STRIPS WERE SENT TO THE CUSTOMER.
1054720	0	INVESTIGATION INTO THIS EVENT WAS UNABLE TO DETERMINE WHETHER A USER-INDUCED TRACKING ERROR OCCURRED. TROUBLESHOOTING ACTIVITIES PERFORMED PREVENTED CHECKING FOR A USER-INDUCED SLIDE TRACKING ERROR. THE MOST LIKELY ROOT CAUSE OF THE EVENT IS A USER-INDUCED SLIDE TRACKING ERROR. THE MOST LIKELY ROOT CAUSE OF THE EVENT IS A USER-INDUCED SLIDE TRACKING ERROR, BUT THIS COULD NOT BE CONFIRMED. THE ROO…
1054732	0	MASK WAS EVALUATED BY RESMED CORP. AND NO PROBLEMS WERE IDENTIFIED. MASK WAS SENT TO RESMED DESIGN AND MANUFACTURING FACILITY FOR FURTHER INVESTIGATION. ON MAY 2, 2008 RESMED RECEIVED A COMPLAINT VIA OUR WEBSITE AND THE PT CLAIMED THAT OUR QUATTRO MASK LEFT A DEEP WOUND ON THE BRIDGE OF HIS NOSE. PT ALSO PROVIDED PICTURES OF THE INJURY.
1054856	1	REPORTER INDICATED THAT HIS VNS THERAPY PROGRAMMING HANDHELD WAS HAVING "SERIOUS ISSUES", THUS INDICATING THAT IT WAS NOT PERFORMING AS INTENDED. FOLLOW-UP WITH THE REPORTING SITE REVEALED THAT THE HANDHELD WAS FREEZING DURING INTERROGATION AND DURING PROGRAMMING. HANDHELD AND ACCOMPANYING SOFTWARE WERE SUBSEQUENTLY RETURNED TO MANUFACTURER FOR ANALYSIS. AN ANALYSIS WAS PERFORMED ON THE HANDHELD …
1054857	1	INITIAL REPORTER INDICATED THAT THEIR HANDHELD COMPUTER SCREEN WOULD "FREEZE" ON THE INTERROGATION SUCCESSFUL SCREEN. A FLASHCARD REINSERTION DID NOT RESOLVE THE ISSUE. THE HANDHELD COMPUTER CONTAINED 7.1 PROGRAMMING SOFTWARE. THE HANDHELD COMPUTER AND SOFTWARE ARE AT MANUFACTURER PENDING COMPLETION OF PRODUCT ANALYSIS.
1054971	0	THE PT STATED THAT, WHILE REMOVING THE INSULIN CARTRIDGE FROM HIS INFUSION DEVICE, THE PLUNGER REMAINED ATTACHED TO THE PISTON ROD IN THE CARTRIDGE CHAMBER. HE SAID THE ENTIRE CONTENTS OF THE INSULIN CARTRIDGE SPILLED INTO THE CHAMBER. HE STATED HE WAS ABLE TO DRY OUT THE CHAMBER AND DETACH THE PLUNGER FROM THE PISTON ROD. PROPER REMOVAL OF THE INSULIN CARTRIDGE FROM THE CHAMBER WAS REVIEWED WITH…
1055335	0	DEVICE NOT RETURNED. NO EVAL WILL BE PERFORMED. IF THE DEVICE OR ADD'L INFO BECOMES AVAILABLE, IT WILL BE REPORTED ON A SUPPLEMENTAL REPORT. THIS EVENT CREATED A SERIOUS INJURY IN THE PAST, AND WILL BE REPORTED AS A MALFUNCTION. IT WAS REPORTED THAT "DID TWO BACK TO BACK SHORT GAMMA NAILS, SAME INSTRUMENTS, BOTH DISTAL CROSSING LOCKING SCREWS WENT POSTERIOR. THEY MISSED THE NAIL. ONE SURGERY WAS …
1055394	0	DEVICE ANALYSIS. THE COMPLAINANT INDICATED THAT THE DEVICE WILL NOT BE RETURNED FOR EVALUATION; THEREFORE, A FAILURE ANALYSIS OF THE COMPLAINT DEVICE COULD NOT BE COMPLETED. A REVIEW OF THE BATCH HISTORY, HISTORICAL TRENDING, AND SIMILAR COMPLAINT TRENDING REVIEW FOR THE PRODUCT FAMILY WILL BE CONDUCTED. IF THERE IS ANY FURTHER RELEVANT INFO FROM THAT TRENDING, A SUPPLEMENTAL MEDWATCH WILL BE FIL…
1055492	0	DURING THE PROCESS OF AN MRI, PATIENT WAS POSITIONED HEAD FIRST WITH CABLES ON PT'S RIGHT. PADS WERE USED TO SEPARATE THE CABLES AND KEEP THEM AWAY FROM THE PT. THE BURN WAS PROXIMAL ANTERIOR FEMUR AT THE CIRCULAR AREAS WITH THE CABLES ENTER THE COIL. THE DEVICE USED WAS A RF. COIL MODEL TORSO XL 4535.671.41882, 000263. PATIENT HAD ON SCRUBS, LEGS WERE NOT CROSSED.
1055515	1	MY PHYSICIAN'S OFFICE BEGAN USING NEXTGEN EMR. THE NURSE ENTERED IN MY SON'S INFO AND THEN HIS HEART RATE. THE SOFTWARE FLAGGED HIS HEART RATE -ALMOST AS A VITAL SIGN MONITORING FUNCTION- AS ABNORMAL AND TOLD THE NURSE TO TAKE ACTION. HOWEVER, MY SON'S HEART RATE WAS NORMAL FOR AN 8 MO INFANT AT 120 BEATS/MIN. THE SOFTWARE SEEMS TO NOT BE PROPERLY VALIDATED AS IT MISGUIDED THE NURSE ON TREATMENT …
1055612	0	. THE PT BEGAN EXPERIENCING FLARE-UPS IN PAIN AND SOME PUMP VOLUME DISCREPANCIES WERE NOTED. THE MOST RECENT VOLUME CHECKS (DATES NOT REPORTED) WERE; ERV OF 13.5ML AND ARV OF 15ML AND ANOTHER TIME THE ERV WAS 6.7 ML AND ARV WAS 9 ML. THEY DECIDED TO DO AN MRI AND A MASS WAS DETECTED AT THE CATHETER TIP. THE PUMP WAS TURNED OFF AND THE PLAN WAS FOR THE ENTIRE SYS TO BE REMOVED. THE MEDICATION IN T…
1055846	0	IN 2008, THE LAY USER/PATIENT CONTACTED LIFESCAN (LFS) ALLEGING HIS ONETOUCH ULTRA METER WAS DISPLAYING AN "ER2" MESSAGE. PER THE ONETOUCH ULTRA OWNER'S BOOKLET, AN "ER2" MESSAGE COULD BE CAUSED EITHER BY A USED TEST STRIP OR A PROBLEM WITH THE METER. THE MEDICAL AFFAIRS SPECIALIST (MAS) SPOKE WITH THE PATIENT ON THE FOLLOWING MONTH AND OBTAINED THE FOLLOWING INFORMATION. THE REPORTER INDICATED T…
1055874	0	PROCEDURE TYPE: FULL LENGTH LEG INCISION FOR CABG. ACCORDING TO THE REPORTER: THE ORIGINAL PROCEDURE WAS PERFORMED IN 2008. THE PT HAD TO HAVE A RE-OPERATION ON FOUR DAYS LATER BECAUSE OF WOUND DEHISCENCE BETWEEN THE GROIN AND THE KNEE. THE SUTURE APPEARED TO BE DISINTEGRATED. THE WOUND WAS RE-SUTURED DURING THE RE-OPERATION. THE PT REMAINED IN THE HOSPITAL FOR THREE EXTRA DAYS TO RECOVER.
1056029	0	ZOLL MEDICAL CORPORATION HAS NOT REC'D THE DEVICE FOR EVAL, AND THIS COMPLAINT IS STILL UNDER INVESTIGATION. COMPLAINANT ALLEGED THAT DURING BIOMED TESTING, THE DEVICE'S PACER OUTPUT INTERMITTENTLY WAS NOT ADJUSTABLE. COMPLAINANT INDICATED THAT THERE WAS NO PT INVOLVEMENT IN THE REPORTED MALFUNCTION.
1056523	0	CUSTOMER REPORTEDLY REC'D RESULTS OF 274 MG/DL AND 131 MG/DL WITHIN 10 MINS ON THE AVIVA SYS. NO ACTIONS TAKEN BASED ON DEVICE RESULTS. NO ADVERSE EVENT REPORTED. REQUESTED RETURN OF SUSPECT DEVICE AND REPLACEMENT WAS SENT.
1056628	1	A CUSTOMER CONTACTED BECKMAN COULTER INC. (BCI) REGARDING TWO PATIENT SAMPLES MISIDENTIFIED BY THE COULTER LH 750 ANALYZER. THE FIRST PATIENT WAS RUN IN THE AUTOMATIC MODE AND THE INSTRUMENT ASSIGNED THE PREVIOUSLY RUN PATIENT'S SAMPLE ID# TO THE PATIENT. THE CUSTOMER RERAN THE PATIENT SAMPLE IN THE AUTOMATIC MODE AND ALSO READ THE BARCODE ID WITH THE HANDHELD SCANNER AND RERAN THE SAMPLE IN THE …
1056630	0	A CUSTOMER CONTACTED BECKMAN COULTER INC. (BCI) REGARDING FALSELY LOW HEMOGLOBIN (HGB) AND FALSELY HIGH PLATELETS (PLT) GENERATED BY THE COULTER LH 500 ANALYZER FOR ONE PATIENT. A PATIENT SAMPLE GAVE 8.5G/DL WHEN TESTED FOR HGB AND UPON REPEAT ON A DIFFERENT INSTRUMENT GAVE A RESULT OF 12.9G/DL. THE PATIENT WAS THEN REDRAWN AND GAVE A RESULT OF 12.8G/DL AND UPON TESTING ON A DIFFERENT INSTRUMENT …
1056816	1	INITIAL REPORTER INDICATED THAT THEIR DELL AXIM HANDHELD COMPUTER "WON'T COME ON". REPORTED ALL CONNECTIONS WERE SECURE AND THE CABLES WERE NOT FRAYED OR WORN. THE HANDHELD COMPUTER IS AT MFR PENDING COMPLETION OF PRODUCT ANALYSIS. DEVICE MALFUNCTION SUSPECTED, BUT DID NOT CAUSE OR CONTRIBUTE TO A DEATH OR SERIOUS INJURY.
1056895	0	LIFESCAN HAS REQUESTED THE RETURN OF THE SUBJECT METER AND TEST STRIPS FOR EVALUATION, BUT HAS NOT YET RECEIVED THEM. IF EITHER THE METER OR STRIPS ARE RETURNED, LIFESCAN WILL EVALUATE IT/THEM AND, IF EITHER THE METER OR STRIPS DO NOT PASS INSPECTION, LIFESCAN WILL INFORM FDA OF THE RESULTS IN A SUPPLEMENTAL REPORT. ON MAY 14, 2008, THE LAY-USER/PATIENT CONTACTED LIFESCAN ALLEGING THAT A ONE TOUC…
1056923	0	ON MAY 26, 2008, THE LAY USER/PATIENT'S FRIEND CONTACTED LIFESCAN (LFS) ALLEGING THE PATIENT'S ONETOUCH ULTRA METER WAS DISPLAYING AN "ER2" MESSAGE. PER THE ONETOUCH ULTRA OWNER'S BROOKLET, AN "ER2" MESSAGE COULD BE CAUSED EITHER BY A USED TEST STRIP OR A PROBLEM WITH THE METER. THE MEDICAL AFFAIRS SPECIALIST (MAS) SPOKE WITH THE PATIENT ON JUNE 5, 2008 AND OBTAINED THE FOLLOWING INFORMATION. THE…
1056958	1	CERNER HAS DISTRIBUTED A PRIORITY REVIEW FLASH NOTIFICATION JUNE 5, 2008 TO ALL POTENTIALLY IMPACTED CLIENT SITES. THE SOFTWARE NOTIFICATION INCLUDES A DESCRIPTION OF THE ISSUE AND AN INTERIM WORKFLOW ADJUSTMENT TO PREVENT THE MALFUNCTION. A SOFTWARE MODIFICATION IS BEING DEVELOPED TO ADDRESS THE ISSUE FOR ALL SITES THAT COULD BE POTENTIALLY IMPACTED. CERNER CORPORATION WILL PROVIDE A FOLLOW-UP R…
1056990	0	PHYSIO-CONTROL CONTINUES TO INVESTIGATE THE REPORTED INCIDENT. IT WAS REPORTED THAT TWICE DURING A CODE, THE DEFIBRILLATOR DUMPED ENERGY INTERNALLY, INSTEAD OF DELIVERING THE ENERGY TO THE ELECTRODES. THE CUSTOMER WAS ABLE TO SHOCK THE PT, BUT THE PT DID NOT SURVIVE.
1057012	0	THE CUSTOMER REPORTED THAT THE BATTERY DID NOT HAVE A SOLID CONNECTION WITH THE DEVICE. THE FACTORY HAS NOT YET RECEIVED THE DEVICE FOR EVAL, AND THIS COMPLAINT IS STILL UNDER INVESTIGATION.
1057050	0	LEFT BREAST REMOVE AND REPLACE. LEFT BREAST PARTIAL CAPSULECTOMY.
1057055	1	SONY ELECTRONICS RECEIVED MEDWATCH UF/IMPORTER REPORT# 5233000000-2008-8004 WHICH WAS FORWARDED TO SONY ELECTRONICS BY FDA. SONY MONITOR WAS MENTIONED IN THE REPORT STATING, "IN ADDITION, THE VIDEO IMAGE ON THE SONY DISPLAY WOULD BECOME DISTORTED THEN BLACKOUT WITH AN ERROR MESSAGE. THE ERROR MESSAGE READS NO RGB CONNECTION. THE VIDEO RETURNS TO NORMAL WHEN THE ABC ENERGY OUTPUT IS TURNED OFF AT …
1057162	1	REPORTER INDICATED A PT WAS UNABLE TO BE INTERROGATED WITH A VNS WAND AND COMMUNICATION ERRORS WERE RECEIVED ON THE HANDHELD COMPUTER. THE WAND HAS BEEN REQUESTED FOR RETURN. ATTEMPTS FOR FURTHER INFO ARE PENDING. DEVICE FAILURE IS SUSPECTED, BUT DID NOT CAUSE OR CONTRIBUTE TO A DEATH OR SERIOUS INJURY.
1057346	1	INITIAL REPORTER INDICATED THAT THEIR DELL HANDHELD COMPUTER WAS FREQUENTLY "FREEZING ON THE INTERROGATION SCREEN." A SOFT RESET DID NOT RESOLVE THE PROBLEM. THE HANDHELD COMPUTER HAD 7.1 PROGRAMMING SOFTWARE. MFR IS PENDING RECEIPT OF THE HANDHELD AND SOFTWARE FOR ANALYSIS.
1057347	1	INITIAL RPTR INDICATED THAT SHE COULD NOT COMPLETE INTERROGATION ON HER NEW X50 HANDHELD COMPUTER. REPORTED "SHE REPLACED THE BATTERIES ON THE WAND, CHECKED ALL CONNECTIONS, MADE SURE THE HANDHELD WAS NOT PLUGGED INTO THE WALL DURING USE, NO EMI." SHE TRIED SOFT RESET, REMOVING THE FLASHCARD, AND A HARD RESET. THE RESETS DID NOT RESOLVE THE SCREEN FREEZE EVENTS. THE HANDHELD AND SOFTWARE ARE AT M…
1057387	0	PER THE 2007 ANNUAL REPORT OF THE NATIONAL JOINT REPLACEMENT REGISTRY OF THE FOREIGN ORTHOPAEDIC ASSOCIATION. RE: INDIVIDUAL PRIMARY CONVENTIONAL TOTAL HIP PROSTHESES WITH HIGHER THAN ANTICIPATED REVISION RATE, THERE HAS BEEN A REVISION REPORTED. INVESTIGATION IS NOT COMPLETE. TRENDS WILL BE EVALUATED. ADDITIONAL INFO HAS BEEN REQUESTED. EVENT DEVICE CODE IS ADDRESSED IN THE PACKAGE INSERT. THIS …
1057589	0	METHOD - DEVICE HISTORY RECORD AND STERILIZATION RECORD WERE REVIEWED. RESULTS - ALL RECORDS WERE REVIEWED AND WERE FOUND TO MEET SPECIFICATIONS. CONCLUSION - NO CONCLUSION CAN BE DRAWN. ANS, INC. HAS LIMITED INFO RELATED TO THE PT'S MEDICAL HISTORY AND IS UNABLE TO FORM AN OPINION AS TO THE RELEVANCY OF THE PT'S HISTORY TO THE EVENT REPORTED. ANS, INC. DEFERS TO THE PT'S PHYSICIAN REGARDING MEDI…
1057622	0	DEVICE WAS NOT RETURNED TO THE MANUFACTURER FOR EVALUATION. DEVICE HISTORY RECORDS WERE REVIEWED. NO DOCUMENTATION WAS FOUND THAT WOULD INDICATE A NON-CONFORMANCE TO SPECIFICATIONS. UNABLE TO DETERMINE THE CAUSE OF THE EVENT. IT WAS REPORTED THAT THE PATIENT UNDERWENT A SPINAL PROCEDURE USING INTERBODY DEVICE. THE IMPLANT BROKE UPON INSERTION. THE PIECES WERE RETRIEVED. THE PROCEDURE WAS COMPLETE…
1057658	0	NO SAMPLES WERE RETURNED AND NO LOT NUMBERS WERE PROVIDED FOR INVESTIGATION. THE ROOT CAUSE OF THE PT EVENT CANNOT BE DETERMINED IN THIS INVESTIGATION. THE SURGEON REPORTED 3 EVENTS IN WHICH THE 23 GAUGE TROCAR WAS TIGHT FITTING WITH THE LIGHT PIPE. CASE ONE AND THREE OF THE EVENTS REPORTED WERE MINOR AND EASILY MANIPULATED TO REMOVE, AS PER THE SURGEON'S DESCRIPTION. THE SECOND CASE HAD MULTIPLE…
1057758	1	INITIAL REPORTER INDICATED THAT THEY GOT AN ERROR MESSAGE ON THEIR HANDHELD THAT WOULD NOT BE EXPECTED. ALL DIAGNOSTIC TESTING ON THE PT'S VNS WAS COMPLETED. THE 7.1 PROGRAMMING SOFTWARE IS AT THE MFR PENDING COMPLETION OF ANALYSIS.
1057759	1	INITIAL REPORTER INDICATED TO MFR CONSULTANT THAT THEIR HANDHELD COMPUTER WOULD NOT HOLD A CHARGE. MFR IS PENDING RECEIPT OF THE PRODUCT FOR ANALYSIS. DEVICE MALFUNCTION SUSPECTED, BUT DID NOT CAUSE OR CONTRIBUTE TO A DEATH OR SERIOUS INJURY.
1057760	1	INITIAL REPORTER INDICATED THAT THEIR HANDHELD COMPUTER WITH 7.1 PROGRAMMING SOFTWARE HAD A SCREEN FREEZE DURING INTERROGATION. A FLASHCARD REINSERTION DID NOT RESOLVE THE ISSUE. MFR IS PENDING RECEIPT OF THE PRODUCT FOR ANALYSIS.
1057764	1	INITIAL REPORTER INDICATED THAT THEIR HP JORNADA HANDHELD COMPUTER WOULD NOT KEEP A CHARGE. REPORTED THE HANDHELD "WAS COMPLETELY DEAD." THE HANDHELD IS AT MANUFACTURE PENDING COMPLETION OF PRODUCT ANALYSIS. DEVICE MALFUNCTION SUSPECTED, BUT DID NOT CAUSE OR CONTRIBUTE TO A DEATH OR SERIOUS INJURY.
1057877	1	WE RECEIVED NOTIFICATION FROM A USER FACILITY THAT A DELAY IN READING IMAGES MAY HAVE CONTRIBUTED TO A PT DEATH. OUR DEVICE, ISITE PACS DID NOT MALFUNCTION, HOWEVER, WHEN THE USER FACILITY ATTEMPTED TO SEND THE IMAGES TO ANOTHER SITE VIA ISITE PACS FOR RADIOLOGIST READING AND DIAGNOSIS, THERE WAS AN EXTREME DELAY DUE TO LATENCY IN THEIR NETWORK. IT WAS REPORTED TO US THAT A PT DIED WHILE WAITING …
1058061	0	THE CUSTOMER REPORTEDLY RECEIVED THE FOLLOWING RESULTS ON THE ACCU-CHEK ADVANTAGE SYSTEM WITHIN 10 MINUTES: 244MG/DL, 26MG/DL AND 220MG/DL. THE CUSTOMER STATES THAT SHE FELT SHAKY AND NERVOUS. SHE DRANK SOME SWEET TEA AND FELT BETTER SHORTLY AFTERWARD. NO ADVERSE EVENT REPORTED. NEW SYSTEM SENT TO CUSTOMER AND RETURN REQUESTED.
1058108	0	REPORTING OF THIS COMPLAINT AT THIS TIME IS BASED ON A PREVIOUSLY FILED SERIOUS INJURY MDR FOR COMPLAINT. AS A RESULT OF THAT INJURY REPORT, A 2-YR REPORTING TIMEFRAME WAS INITIATED FOR TALL COMPLAINTS OF THE SAME TYPE. ALL COMPLAINT FILES FOR THE LADARVISION4000 WERE REVIEWED FOR THIS TYPE OF EVENT STARTING 2007. THIS MDR FILING IS A RESULT OF THAT RETROSPECTIVE REVIEW. EVENT PROBLEM CODES PROVI…
1058257	0	THE DISTRIBUTOR REPORTED THAT THE PUMP EXHIBITED EXCESSIVE NOISE DURING REWIND, THE PUMP WAS RETURNED TO ANIMAS FOR EVAL. EVAL REVEALED A DAMAGED CIRCUIT BOARD. THE PUMP WAS EVALUATED AND FOUND TO HAVE A DAMAGED CIRCUIT BOARD.
1058503	1	A CUSTOMER REPORTED TO BECKMAN COULTER INC. (BCI) THAT DATALINK2000 DATA MANAGER (DL2000) INCORRECTLY REPORTED VALPROIC ACID (VPA) RESULTS TO THE LAB INFO SYSTEM (LIS). SEVERAL SAMPLES WERE TESTED FOR VPA AND ONE PT QUESTIONED THE RESULTS. UPON DATA REVIEW, IT WAS DISCOVERED THAT INCORRECT RESULTS WERE REPORTED FOR 4 SAMPLES: ACTUAL VPA RESULTS AT INSTRUMENT WERE: 87.5UG/ML, 87.1UG/ML, 68.0UG/ML,…
1058531	0	DURING AN ENDOSCOPIC RETROGRADE CHOLANGIOPANCREATOGRAPHY (ERCP), THE PHYSICIAN USED A COOK ENDOSCOPY HOWELL D.A.S.H. SPHINCTEROTOME. (NOTE: THIS SPHINCTEROTOME IS PROVIDED WITH A PRELOADED WIRE GUIDE.) DURING ADVANCEMENT OF THE WIRE GUIDE THROUGH THE SPHINCTEROTOME, THE WIRE GUIDE EXITED THE SIDE OF THE SPHINCTEROTOME CATHETER TUBING NEAR THE DISTAL END. WHEN THE WIRE GUIDE WAS PULLED BACK INTO T…
1058583	1	THE ISSUE IS STILL UNDER INVESTIGATION, AND ADDITIONAL INFO WILL BE PROVIDED WHEN IT BECOMES AVAILABLE. IT WAS REPORTED BY THE CUSTOMER, SOME REPORT EXAMS ARE INADVERTENTLY GETTING MARKED AS DICTATED IN PACS (PICTURE ARCHIVING AND COMMUNICATIONS SYSTEM) WORKSTATION FOR NO APPARENT REASON. PER THE RADIOLOGIST, THEY NEVER DID ANYTHING TO TRIGGER THE DICTATED UPDATE BEYOND VIEWING THE EXAM. THE CUST…
1058601	1	REPORTER INDICATED THAT A DELL X5 HANDHELD COMPUTER'S SCREEN KEPT FREEZING UPON INTERROGATION. TROUBLESHOOTING DID NOT RESOLVE THE ISSUE. A REPLACEMENT HANDHELD WAS SENT TO THE SITE. THE OLD HANDHELD WAS RETURNED; HOWEVER, THE SITE DID NOT RETURN THE OLD FLASHCARD ASSOCIATED WITH THE REPORTED COMPLAINT. PRODUCT ANALYSIS OF THE HANDHELD DID NOT REVEAL ANY ANOMALIES.
1058603	1	IT WAS REPORTED THAT AN (B) (4) HANDHELD COMPUTER'S SCREEN WAS FROZEN ON THE PROGRAMMING SCREEN INT HE OR. TROUBLESHOOTING DID NOT RESOLVE THE ISSUE. A BACKUP HANDHELD COMPUTER WAS AVAILABLE TO SUCCESSFULLY COMPLETE THE OR CASE. A REPLACEMENT HANDHELD HAS BEEN SENT TO THE SITE. GOOD FAITH ATTEMPTS TO OBTAIN ADDITIONAL INFORMATION HAVE BEEN UNSUCCESSFUL TO DATE.
1058606	1	REPORTER INDICATED THAT UPON INITIAL USE OF THE VNS PROGRAMMING SYSTEM, IT WOULD NOT WORK. THE REPORTER INDICATED THE PROBLEM ONLY OCCURRED THAT ONE TIME, AND THERE HAVE BEEN NO MORE PROBLEMS WITH OPERATION OF THE PROGRAMMING SYSTEM SINCE. ADDITIONAL INFORMATION FROM THE SITE INDICATED IT IS DIFFICULT TO VIEW THE NUMBERS CLEARLY ON THE HANDHELD COMPUTER. THE LIGHT ON THE HANDHELD COULD NOT BE ADJ…
1058814	0	CUSTOMER REPORTS LANCET PROTRUDES FROM THE END CAP OF THE SOFTCLIX DEVICE; UNKNOWN IF BEFORE OR AFTER FIRING. NO ACCIDENTAL NEEDLE STICK OCCURRED. NO ADVERSE EVENT REPORTED. REQUESTED RETURN OF SUSPECT DEVICE AND REPLACEMENT WAS SENT.
1058876	0	COMPLAINANT ALLEGED THAT WHILE ATTEMPTING TO TREAT A MALE PATIENT, THE DEVICE CONTINUOUSLY PROMPTED A "PLUG IN CABLE" MESSAGE. THE MEDIC ATTEMPTED TO RESEAT THE ELECTRODES AND THE DEVICE CONTINUED TO GIVE A "PLUG IN CABLE" MASSAGE. COMPLAINANT DID NOT INDICATE THAT THERE WAS ANY ADVERSE EFFECT TO THE PATIENT DUE TO THE REPORTED MALFUNCTION. ZOLL MEDICAL CORPORATION HAS RECEIVED THE PRODUCT AND WI…
1058958	0	IT WAS REPORTED A MOTOR STALL, WITH NO RECOVERY, WAS NOTED IN THE EVENT LOGS FROM THE PUMP. THE LOGS INDICATED A MOTOR STALL HAD OCCURRED IN 2008. TWO DAYS LATER, A WARNING MESSAGE APPEARED IN THE LOGS INDICATING THE "STOPPED PUMP PERIOD MAY EXCEED TUBE SET." THE MOTOR STALL WAS CAUSED BY THE PT HAVING AN MRI. THE ERROR MESSAGE WAS FOUND IN TWO MONTHS LATER, WHEN THE PT WAS SEEN BY THEIR HCP. A M…
1058978	1	THE EVMS PACS HAS A FEATURE THAT ALLOWS USERS TO MARK AN ANCHOR STUDY AS READ, AND THEN MARKS ALL OTHER SERIES IN THAT STUDY/CORRELATED STUDIES AS READ. THIS ALLOWS USERS TO VIEW ALL CASES RELATED TO A STUDY AND CLOSE ALL AS READ FOR ENHANCED WORKFLOW. A WARNING MESSAGE IS PROVIDED TO THE USER THAT ALL STUDIES ARE BEING MARKED AS READ AND THE USER MUST PLACE A CHECK NEXT TO EACH SERIES AND CLICK …
1059171	0	THE REPORTED BLOOD LOSS IS ATTRIBUTED TO CLOTTING OF THE CIRCUIT PREVENTING RINSEBACK OF THE PT'S BLOOD. FACILITY STAFF ATTRIBUTED THE ARTERIAL PRESSURE ALARMS TO ISSUES WITH THE PT'S ACCESS. THERE IS NO EVIDENCE OF A DEVICE MALFUNCTION. THE CYCLER ALARMED APPROPRIATELY. A DIRECT CORRELATION BETWEEN NXSTAGE SYSTEM ONE AND THE REPORTED BLOOD LOSS CANNOT BE ESTABLISHED. NXSTAGE MEDICAL CONSIDERS TH…
1059315	0	AN ELEVATED ADVIA 1650 ISE POTASSIUM (K+) PATIENT SAMPLE RESULT WAS REPORTED TO THE PHYSICIAN AND UPON REPEAT, THE RESULT WAS NORMAL. PATIENT TREATMENT WAS PRESCRIBED BUT UNKNOWN AT THIS TIME. THERE WAS NO REPORT OF ADVERSE HEALTH CONSEQUENCE DUE TO THE DISCORDANT POTASSIUM RESULT. A SIEMENS FIELD SERVICE ENGINEER (FSE) WAS SENT TO THE CUSTOMER SITE. ANALYSIS OF THE INSTRUMENT AND INSTRUMENT DATA…
1059660	0	FORTY-ONE MONTHS AFTER PERCUTANEOUS CORONARY INTERVENTION (PCI) WITH TWO OVERLAPPING CYPHER STENTS, THE PATIENT COMPLAINED OF CHEST PAIN AND WENT TO THE HOSPITAL. CORONARY ANGIOGRAPHY WAS CONDUCTED AND THROMBUS WAS OBSERVED INSIDE THE CYPHER FROM THE PROXIMAL END OF THE STENT. TO TREAT THE THROMBUS, ASPIRATION WAS CONDUCTED WITH A REBIRTH PRO AND PLAIN OLD BALLOON ANGIOPLASTY (POBA) WAS CONDUCTED…
1059696	0	DURING THE FIRING OF A PLCR60B RELOAD VIA AN I60 IN A SMALL BOWEL RESECTION PROCEDURE STAPLES WERE DEPLOYED, BUT THE I60 COULD NOT BE OPENED AFTER FIRING. THE I60 WAS CUT OUT OF THE TISSUE, AND THE TISSUE WAS OVERSEWN. WHEN THE RETURNED I60 WAS TESTED IT MET THE VISUAL AND FUNCTIONAL SPECIFICATIONS FOR THE DEVICE. THE ROOT CAUSE OF THE EVENT OBSERVED DURING THE PROCEDURE COULD NOT BE DETERMINED.
1059729	0	ON 14 MAY 2008, ABBOTT SPINE BECAME AWARE OF THE FOLLOWING EVENT. THIS PT ENROLLED IN 2004, IN A POST MARKETING STUDY. AT APPROXIMATELY 3 WEEKS LATER, THE PT UNDERWENT A TRADITIONAL L5-S1 PROCEDURE. IN 2005, THE PT EXPERIENCED AN INCREASE IN LOW BACK PAIN. THE EVENT OF INCREASE IN LOW BACK PAIN HAD NOT RESOLVED. IN 2007, THE PT UNDERWENT A REVISION SURGERY DUE TO PAIN. INTRA-OPERATIVE DURAL TEAR …
1059775	1	REPORTER INDICATED THAT A (B) (4) HANDHELD COMPUTER WOULD NOT FINISH LOADING THE VNS SOFTWARE. A HARD RESET WAS PERFORMED, AND THEN THE HANDHELD BECAME NONRESPONSIVE. GOOD FAITH ATTEMPTS TO OBTAIN THE PROD FOR ANALYSIS HAVE BEEN UNSUCCESSFUL TO DATE.
1059783	1	IT WAS REPORTED THAT A SITE WAS HAVING AN ISSUE WITH THEIR HANDHELD. THREE GOOD FAITH ATTEMPTS WERE MADE WITH THIS PHYSICIAN TO OBTAIN FURTHER INFORMATION SURROUNDING THIS EVENT; HOWEVER, THESE ATTEMPTS WENT UNANSWERED. .
1059784	1	RECEIVED A REPORT THAT SITE'S PROGRAMMING HANDHELD COMPUTER INTERROGATES; THEN FREEZES FREQUENTLY. THE HANDHELD WILL FUNCTION WHEN RESET BY PHYSICIAN, BUT FREEZES AGAIN AFTER THE INTERROGATION. PHYSICIAN RECEIVED A NEW REPLACEMENT HANDHELD.
1059787	1	REPORTER INDICATED THAT HANDHELD WOULD NOT KEEP A CHARGE. THEY TRIED DIFFERENT OUTLETS AND MADE SURE THE GOLD PRONGS OF THE SERIAL CABLE WERE FACING UP WHEN INSERTING IT INTO THE HANDHELD. THE HANDHELD STAYS POWERED ON FOR A SMALL AMOUNT OF TIME AND THEN SHUTS ITSELF OFF. HANDHELD WAS REPLACED WITH A NEW ONE. GOOD FAITH ATTEMPTS WERE MADE TO GET PROD RETURNED FOR PROD ANALYSIS, BUT HAVE BEEN UNSU…
1059922	1	REPORTER INDICATED A DELL HANDHELD VNS COMPUTER WAS FREEZING DURING INTERROGATION. THE DELL COMPUTER AND FLASHCARD HAVE BEEN REQUESTED FOR RETURN.
1059943	1	REPORTER INDICATED THAT A DELL HANDHELD COMPUTER'S SCREEN WAS FREEZING ALL THE TIME. RESEATING THE FLASHCARD AND RESETTING THE DEVICE RESOLVED THE ISSUE, BUT IT CONTINUED TO OCCUR. A REPLACEMENT HANDHELD WAS SENT TO THE PHYSICIAN. GOOD FAITH ATTEMPTS TO OBTAIN THE OLD HANDHELD FOR ANALYSIS HAVE BEEN UNSUCCESSFUL TO DATE.
1060545	0	DURING THE PROCEDURE, THE ARTHROSCOPIC SHAVER WAS EMITTING METAL SHAVINGS IN THE SURGICAL SITE. NO PATIENT INJURY WAS REPORTED. UPON RECEIPT, THE USED DEVICE WAS VISUALLY INSPECTED AND FOUND TO HAVE SIGNS OF ABRASION AND GALLING ON THE OUTER SHAFT. INSPECTION OF THE INNER SHAFT REVEALED GALLING MARKS ALONG THE SHAFT AND A VISIBLE GOUGE ON THE INNER SHAFT. IT HAS BEEN CONCLUDED THAT THE CAUSE FOR …
1060647	0	SUPPLEMENTAL TO UPDATE: PREVIOUS CODES NO LONGER APPLY OR HAVE BEEN UPDATED. IF INFORMATION IS PROVIDED IN THE FUTURE, A SUPPLEMENTAL REPORT WILL BE ISSUED. THE CONSUMER REPORTED THAT THE HCP SEVERED HIS ARTERY DURING THE IMPLANT SURGERY. THE PATIENT HAD PAIN, ITCHING AND NO PAIN RELIEF AND STATED HE WAS WORSE OF THEN BEFORE THE IMPLANT. FURTHER INFORMATION RECEIVED FROM THE CONSUMER REPORTED THA…
1060683	1	CERNER MILLENNIUM COMPUTER SYSTEM - VERSION 2007.9 - USED HERE AT OUR ORGANIZATION FOR PHYSICIAN MEDICATION ORDERS -CPOE-, NURSING DOCUMENTATION, AND PHARMACY PRESCRIPTION PROCESSING HAS SIGNIFICANT DEFICIENCIES RELATED TO DISPLAYING SMALLER VOLUME VALUES. THE DEFICIENCY IS FELT BY OUR ORGANIZATION TO BE A PT SAFETY CONCERN, WHICH IS WHY THE REPORT IS BEING GENERATED. THE PT SAFETY ISSUES ARE DET…
1060873	0	NO CULTURE WAS TAKEN OF THE INFECTION. THE MEDICAL STAFF AT THE PHYSICIAN'S OFFICE SAW THE PT AFTER SHE WENT TO THE ER AND DID NOT BELIEVE, SHE HAD AN INFECTION. PT TREATED WITH PORTRAIT PSR3 BELIEVED, SHE DEVELOPED AN INFECTION UNDER EACH EYE AND WENT TO HER LOCAL EMERGENCY ROOM FOR TREATMENT. ERYTHROMYCIN WAS PRESCRIBED. THE PT WAS SEEN ON FOUR DAYS LATER, AND THE "INFECTION" APPARENTLY CLEARED…
1061036	0	IT WAS REPORTED THAT THE SURGEON INSERTED A CC4204BF COLLAMER PLATE LENS, AND THE LENS WAS TORN DURING INSERTION. THE LENS WAS REMOVED WITHOUT ANY PT INJURY. EVAL: RESULTS - VISUAL INSPECTION OF THE RETURNED PRODUCT SHOWED THAT A HAPTIC PLATE WAS TORN OFF FROM THE OPTIC AND MISSING AND THERE WAS A CLEAR SURGICAL RESIDUE ON THE LENS. CONCLUSION - AN INVESTIGATION WAS OPENED TO EVALUATE A COMPLAINT…
1061045	0	CALLER REPORTS LANCET PROTRUDES FROM THE END CAP OF THE MULTICLIX DEVICE AFTER FIRING. NO ACCIDENTAL NEEDLE STICK OCCURRED. NO ADVERSE EVENT REPORTED. REQUESTED RETURN OF SUSPECT DEVICE AND REPLACEMENT WAS SENT.
1061288	0	THE LENS HAS NOT BEEN RETURNED FOR EVALUATION. NO DETAILS OF THE INCIDENT OR ANY TREATMENT HAVE BEEN PROVIDED TO DATE BY THE REPORTING PHYSICIAN. METHOD CODE - AN INVESTIGATION OF THE MFG AND PRODUCTION HISTORY FOR THE BATCH DID NOT ESTABLISH ANY CONCLUSIVE EVIDENCE THAT THE LENS COULD HAVE CONTRIBUTED TO OR CAUSED THE CONDITION COMPLAINED OF. A REVIEW OF THE COMPLAINT HISTORY FOR THIS BATCH OF P…
1061506	0	REPORTER ALLEGED OBTAINING A DISCREPANT BLOOD GLUCOSE RESULT OF 450 MG/DL ON THE ADVANTAGE SYSTEM COMPARED BACK TO BACK WITH A RESULT OF 146 MG/DL ON THE NURSE'S SYSTEM WHEN TESTING WAS PERFORMED LESS THAN 10 MINUTES APART. REPORTER INDICATED THAT HE WAS NOT EXPERIENCING ANY HYPERGLYCEMIC SYMPTOMS DURING THE TIME OF TESTING. NO ACTIONS WERE REPORTED TAKEN OR TREATMENT RECEIVED. NO ADVERSE EVENT R…
1061627	1	INITIAL REPORTER INDICATED THAT THEIR HANDHELD COMPUTER WAS NOT "RESPONDING." ADDITIONAL INFO WAS REC'D THAT THE EVENT WAS RELATED TO A SCREEN FREEZE AND RESETTING THE HANDHELD AND TURNING IT OFF DID NOT RESOLVE THE ISSUE. THE HANDHELD COMPUTER CONTAINED 7.1 PROGRAMMING SOFTWARE. THE SOFTWARE IS AT THE MFR PENDING COMPLETION OF PRODUCT ANALYSIS.
1061628	1	INITIAL REPORTER INDICATED THAT "THEIR HANDHELD WOULD NOT HOLD A CHARGE AND IT TAKES ABOUT 10MINS TO ALIGN SCREEN." THE PRODUCT IS AT MFR PENDING COMPLETION OF PRODUCT ANALYSIS. DEVICE MALFUNCTION SUSPECTED, BUT DID NOT CAUSE OR CONTRIBUTE TO A DEATH OR SERIOUS INJURY.
1061755	0	DURING A AAA REPAIR IN 2008, THE TOP CAP WAS BENT AT A 30 DEGREE ANGLE FROM GRAY POSITIONER AND SHEATH. THE PHYSICIAN STRAIGHTENED IT MANUALLY AND IT LOOKED FINE, SO THEY INSERTED THE MAIN BODY INTO THE PT ALL THE WAY UP TO THE RENALS AND IT TOOK A FUNNY BEND AGAIN WHERE THE TOP CAP WAS MEETING THE GRAY POSITIONER. THE DEVICE WAS DEPLOYED ALL THE WAY DOWN TO THE CONTRALATERAL LIMB WITH NO PROBLEM…
1061785	0	IT WAS REPORTED THAT THE CABLE OF THE FENESTRATED BIPOLAR FORCEPS INSTRUMENT "WOULD NOT ENGAGE IN ARM". NO ADD'L INFO WAS PROVIDED. NO PT HARM, ADVERSE OUTCOME OR INJURY WAS REPORTED. THE INSTRUMENT WAS RETURNED AND EVALUATED. PER THE CUSTOMER REPORTED COMPLAINT, ENGINEERING CONDUCTED TESTS AND FOUND THAT THE DA VINCI S SYSTEM INTERMITTENTLY RECOGNIZED THE INSTRUMENT. ENGINEERING DETERMINED A MEC…
1061895	1	IT WAS REPORTED THAT A VNS PROGRAMMING HANDHELD COMPUTER'S DATABASES COULD NOT BE EXPORTED TO VIEWABLE FILES AS THE RESULTING FILES WERE EMPTY. THE DATA ON THE HANDHELD COMPUTER WAS EMAILED TO MFR AND THE DATABASE INFO WAS DETERMINED TO BE CORRUPT. THE HAND HELD AND SOFTWARE FLASHCARD HAVE BEEN RETURNED TO MFR AND ANALYSIS IS UNDERWAY.
1061928	1	INITIAL REPORTER INDICATED THAT THEIR HANDHELD "HANDHELD IS COMPLETELY DEAD." GOOD FAITH ATTEMPTS ARE BEING MADE FOR PRODUCT RETURN FOR ANALYSIS. DEVICE MALFUNCTION SUSPECTED, BUT DID NOT CAUSE OR CONTRIBUTE TO A DEATH OR SERIOUS INJURY.
1061973	0	BOSTON SCIENTIFIC CORPORATION WAS INFORMED THAT DURING A COLONOSCOPY, THE RESOLUTION CLIP DEVICE WOULD NOT DETACH FROM THE SHEATH. THEY USED ANOTHER OF THE SAME DEVICE TO COMPLETE THE CASE. PT IS REPORTED TO BE FINE.
1061983	1	REPORTER INDICATED A VNS PROGRAMMING HANDHELD WAS FROZEN AT THE MAIN SCREEN. TROUBLESHOOTING DID NOT RESOLVE THE ISSUE. THE HANDHELD HAS BEEN RETURNED TO THE MFR AND IS PENDING PRODUCT ANALYSIS. DEVICE MALFUNCTION IS SUSPECTED, BUT DID NOT CAUSE OR CONTRIBUTE TO A DEATH OR SERIOUS INJURY.
1061984	1	DEVICE MALFUNCTION IS SUSPECTED, BUT DID NOT CAUSE OR CONTRIBUTE TO A DEATH OR SERIOUS INJURY. REPORTER INDICATED VNS HANDHELD COMPUTER WAS FREEZING. GOOD FAITH ATTEMPTS TO OBTAIN ADDITIONAL INFORMATION HAVE BEEN UNSUCCESSFUL TO DATE.
1061997	1	IT WAS REPORTED THAT A (B) (4) HANDHELD COMPUTER'S SCREEN WAS FREEZING. RESETTING THE DEVICE ONLY RESOLVED THE ISSUE FOR A "LIMITED AMOUNT OF TIME." IT WAS ALSO REPORTED THAT THE SCREEN WOULD ONLY DISPLAY THE BATTERY CHARGING MESSAGE AND NEVER THE PC POWER REMAINING. GOOD FAITH ATTEMPTS FOR ADDITIONAL INFO HAVE BEEN UNSUCCESSFUL TO DATE. A NEW HANDHELD WAS SENT TO THE SITE, AND THE OLD HANDHELD H…
1062177	0	IT WAS REPORTED TO TYCO HEALTHCARE/KENDALL IN 2008, THAT A CUSTOMER HAD A PROBLEM WITH A DIALYSIS CATHETER. CUSTOMER REPORTS THAT WHILE ATTEMPTING AN INITIAL PLACEMENT OF A DIALYSIS CATHETER, THE INSERTING PHYSICIAN ATTEMPTED TO REMOVE THE GUIDEWIRE FROM THE INNER LUMEN OF THE PRE-CURVED DIALYSIS CATHETER AND THE "J" SHAPED END OF THE GUIDEWIRE BECAME LATCHED TO THE SIDE OF THE CATHETER. THE PHYS…
1062230	1	THE ISSUE INVOLVES THE POWERCHART AND INET INTAKE AND OUTPUT SECOND GENERATION (I&O2G) FLOWSHEET FUNCTIONALITY AND AFFECTS SITES THAT USE INTAKE AND OUTPUT SECOND GENERATION (I&O2G). WHEN THE USER SETS THE FOCUS TO I&O2G FROM POWERCHART AND DOCUMENTS IV RESULTS DEFINED WITHIN A SPECIFIC DATE RANGE WITH HOURLY INTERVALS, INCOMPLETE INTAKE AND OUTPUT RESULTS AND TOTALS MAY BE DISPLAYED FOR THE INTA…
1062456	0	IT WAS REPORTED THAT THE SURGEON INSERTED A SINGLE PIECE COLLAMER LENS MODEL CC4204BF AND REMOVED IT, DUE TO NEEDED A SULCUS LENS AND THE INCISION WAS ENLARGED. FURTHER INFORMATION WAS REQUESTED, BUT NONE FORTH COMING. IF MORE INFORMATION IS RECEIVED, A SUPPLEMENTAL MEDWATCH REPORT FORM WILL BE SENT. EVALUATION CODES: METHOD: A WORK ORDER SEARCH. RESULTS: A LENS SERIAL WORK ORDER SEARCH WAS PERFO…
1062497	0	EXAMINATION WAS NOT POSSIBLE, AS THE DEVICES WERE NOT RETURNED. A COMPLAINT DATABASE SEARCH FINDS NO OTHER REPORTED INCIDENTS AGAINST THE KNOWN/PROVIDED PRODUCT AND LOT CODE SINCE ITS RELEASE FOR DISTRIBUTION. THE INVESTIGATION COULD NOT VERIFY OR IDENTIFY ANY EVIDENCE OF PRODUCT ERROR WITH REGARD TO THE REPORTED EVENT. BASED ON THE INVESTIGATION, THE NEED FOR CORRECTIVE ACTION IS NOT INDICATED. …
1062625	0	ACCOUNT ALLEGES PROBLEMS WITH SIDERAILS NOT LATCHING. TSR INSTALLED THE VERSACARE SIDERAIL INLINE SPRING KIT (PART NUMBER 140865).
1062905	0	THE PATIENT'S INFECTION HAS REPORTEDLY CLEARED. THE EXPLANTED PRODUCTS WERE DISCARDED BY THE MEDICAL FACILITY AND WILL NOT BE RETURNED FOR EVAL. A REVIEW OF THE STERILIZATION RECORDS FOR THE EXPLANTED DEVICES FOUND THEM TO BE SATISFACTORY. THIS IS THE FINAL REPORT. THE PATIENT'S SYSTEM WAS EXPLANTED DUE TO INFECTION.
1062916	0	THE PT WAS A MALE. THE LESION WAS LOCALIZED JUST OVER THE BULB. IT WAS A 70% CALCIFIED LESION. DURING THE PROCEDURE, ONE OF THE MARKER BANDS OF THE ANGIOGUARD EMBOLIC PROTECTION DEVICE DISLODGED IN THE PT. THE MARKER BAND CAUSED A TRANSITORY OCCLUSION OF ONE SMALL CEREBRAL VESSEL. THE PT HAD TRANSITORY PARALYSIS IN THE RIGHT HAND FOR 40 MINUTES. THE PRODUCT IS NOT AVAILABLE FOR ANALYSIS. ADD'L IN…
1062982	1	REPORTER INDICATED THAT PHYSICIAN HAD A PROBLEM DURING THE INITIAL USE OF A NEW HANDHELD. PHYSICIAN TRIED TO INTERROGATE THE DEVICE BUT INTERROGATION FAILED. GOOD FAITH ATTEMPTS WERE MADE WITH THIS PHYSICIAN TO OBTAIN FURTHER INFO SURROUNDING THIS EVENT; HOWEVER, THESE ATTEMPTS WENT UNANSWERED. ATTEMPTS FOR FURTHER INFO ARE IN PROGRESS.
1062986	1	REPORTER INDICATED THAT THE SITE'S (B) (4) HANDHELD COMPUTER BATTERY WOULD NOT CHARGE. IT WAS REPORTED THAT TROUBLESHOOTING HAD BEEN UNSUCCESSFUL. DEVICE FAILURE IS SUSPECTED, BUT DID NOT CAUSE OR CONTRIBUTE TO A DEATH OR SERIOUS INJURY.
1062991	1	REPORTER INDICATED A (B) (4) HANDHELD VNS COMPUTER WAS FREEZING DURING INTERROGATION. THE FLASHCARD WAS REINSERTED AND THE FREEZING RESOLVED.
1062992	1	INITIAL REPORTER INDICATED THAT THEIR HANDHELD COMPUTER WAS "FREEZING AFTER INTERROGATION SUCCESSFUL SCREEN." A SOFT RESET, HARD RESET AND FLASHCARD REINSERTION WAS PERFORMED, BUT DID NOT RESOLVE THE PROBLEM. MFR IS PENDING RECEIPT OF THE PRODUCT FOR ANALYSIS.
1063026	0	THE COMPLAINANT REPORTED THAT THE CLINICIAN WAS PERFORMING A THERAPEUTIC RADIO FREQUENCY ABLATION PROCEDURE ON A 4.5CM TUMOR IN A MALE PT. FOUR PT RETURN GROUNDING PADS WERE APPLIED TO THE PT AND THE PHYSICIAN THEN DEPLOYED THE LEVEEN NEEDLE ELECTRODE TINES FULLY AND SET THE RADIO FREQUENCY GENERATOR POWER FROM 170 WATTS TO 180 WATTS. AT THIS TIME, THE GENERATOR DISPLAYED A "P2" ERROR MESSAGE. TH…
1063447	0	. REPORTING STATUS: SERIOUS INJURY/SURGICAL INTERVENTION/ PERMANENT DAMAGE/HOSPITALIZATION. REPORTING RATIONALE: FAILURE TO CROSS REQUIRING SURGICAL INTERVENTION. DEVICE ISSUE: FAILURE TO CROSS. IT WAS REPORTED THAT THE GRAFTMASTER DEVICE FAILED TO CROSS TO TREAT A PERFORATION LOCATED IN THE PROXIMAL LEFT ANTERIOR DESCENDING ARTERY. THE PT EXPERIENCED PERICARDIAL EFFUSION AND RESPIRATORY DISTRESS…
1063448	0	RETURN OF THE FENESTRATED TRACHEOSTOMY TUBE FOR FAILURE INVESTIGATION HAS BEEN REQUESTED. THE LOT NUMBER WAS PROVIDED AND THE MFR WILL REVIEW THE LOT HISTORY RECORDS. A MFG CAPA IS ALREADY IN PLACE TO ADDRESS CUFF LEAKS. IF THE TUBE IS RETURNED AND FAILURE INVESTIGATION RESULTS PROVIDE SIGNIFICANT INFO, A FOLLOW-UP REPORT WILL BE SUBMITTED. THE MFR'S DIRECTIONS FOR USE STATES UNDER: CAUTION. TO E…
1063534	1	REPORTER INDICATED A VNS PROGRAMMING HANDHELD WOULD "FREEZE AFTER INTERROGATION CHECK MARK CAME UP." TROUBLESHOOTING WOULD TEMPORARILY RESOLVE THE ISSUE. THE HANDHELD HAS BEEN RETURNED TO THE MANUFACTURER AND IS PENDING PRODUCT ANALYSIS.
1063627	0	IT WAS REPORTED TO MANUFACTURER THAT THE VNS PATIENT WAS HAVING SURGERY TO REPLACE THE GENERATOR DUE TO AN UNKNOWN REASON. THE GENERATOR WAS RETURNED TO MANUFACTURER FOR ANALYSIS AND THE RETURN PRODUCT FORM STATED THAT THE REASON FOR THE PRODUCT RETURN WAS DUE TO A "MALFUNCTION". ONLY THE GENERATOR WAS REPLACED DURING THE SURGERY. ANALYSIS OF THE RETURNED GENERATOR IS UNDERWAY. ATTEMPTS TO OBTAIN…
1063631	1	REPORTER INDICATED THAT THEY ARE HAVING PROBLEMS WITH THEIR HANDHELD FREEZING AFTER INTERROGATION. PRODUCT ANALYSIS IS PENDING.
1063632	1	REPORTER INDICATED THAT THEIR HANDHELD WILL NOT HOLD A CHARGE. PENDING PRODUCT RETURN FOR PRODUCT ANALYSIS. CONCLUSION: DEVICE FAILURE IS SUSPECTED, BUT DID NOT CAUSE OR CONTRIBUTE TO A DEATH OR SERIOUS INJURY.
1063651	0	DURING PREPARATION OF THE ORBIT COIL SYSTEM, AN AIR BUBBLE WAS NOTED IN THE HUB. THE PHYSICIAN PURGED THE SYSTEM BY PRESSURIZE THE SYRINGE TO THE BLUE ZONE AND HELD THE POSITION FOR 30 SECOND AND BACK TO THE ORANGE ZONE. AFTER THIS MANIPULATION, THERE WAS AN AIR BUBBLE SEEN IN THE HUB. THE SYRINGE WAS PROPERLY PREPPED AND FREE OF AIR BUBBLES. THE PRODUCT WAS NOT USED ON THE PATIENT, AND THERE WAS…
1063658	1	IT WAS REPORTED THAT A DELL HANDHELD COMPUTER'S SCREEN KEPT FREEZING ON DIFFERENT SCREENS. IT WOULD "FLICKER" AND "FREEZE" AT DIFFERENT SCREENS INCLUDING WHEN VIEWING DEVICE HISTORY/PARAMETER HISTORY. IT WAS ALSO NOTED THAT THE SCREEN WOULD FREEZE WHEN THE PHYSICIAN WOULD TRY TO CHANGE THE PARAMETERS. THE PHYSICIAN INDICATED RESETTING THE DEVICE WILL RESOLVE THE SCREEN FREEZE, BUT IT HAPPENS QUIT…
1063669	1	THE SCOUT LINES AND LOCALIZER CROSSHAIRS WHEN ENABLED ON MULTI PLANAR RECONSTRUCTION (MPR) IMAGES, CREATED BY ISITE UNDER THE FOLLOWING CONDITIONS, WILL DISPLAY AT THE WRONG TRIANGULATION POSITION REPRESENTING THE IMAGE LOCATIONS OF THE OTHER ORTHOGONAL PLANES. THE IMAGE DATA IS ACQUIRED WHEN GANTRY IS TILTED. ISITE SYSTEM PREFERENCE UNDER "MAXIMUM VARIANCE FOR LINKING" IS CONFIGURED WITH MORE TH…
1064170	0	DURING EVALUATION OF A RETURNED HOMECHOICE DEVICE, A BAXTER TECHNICIAN IDENTIFIED A POTENTIAL OVERFILL SITUATION. DURING THERAPY ON (B) (6) 2008, A HOME PATIENT DRAINED 2602ML DURING THE INITIAL DRAIN FOLLOWING A LAST FILL VOLUME OF 2000ML. THE HOME PATIENT'S NURSE DECLINED TO PROVIDE FURTHER INFORMATION REGARDING THIS EVENT. (B) (4). CONTINUED FROM K923065. EVALUATION SUMMARY: THE EVALUATION DID…
1064429	0	THE PUMP PRODUCT WAS RECEIVED BY THE MFR WITH NO DOCUMENTED REASON FOR RETURN; THE CATHETER WAS NOT RETURNED FOR ANALYSIS. THE TYPE OF MEDICATION, CONCENTRATION, AND DAILY DOSE BEING ADMINISTERED VIA THE PUMP WERE NOT REPORTED; THE MFR'S DEVICE TRACKING SYSTEM INDICATES IT WAS MORPHINE. THE DEVICE TRACKING SYSTEM ALSO INDICATES THE PT HAS EXPIRED. RESULTS OF FINAL DEVICE ANALYSIS REVEALED THE CAT…
1064808	0	ADD'L INFO WILL BE SUBMITTED UPON 30 DAYS OF RECEIPT. A 6F, JL4 INFINITI DIAGNOSTIC CATHETER WAS TRAVELING THROUGH A HIGHLY CALCIFIED VASCULATURE AND THE DISTAL TIP OF THE CATHETER (2-3 INCHES) BECAME HUNG UP ON THE AORTIC ARCH AND BROKE OFF. THE PIECE REMAINED AND THERE AND WAS ULTIMATELY REMOVED WITH AN UNK DEVICE. IT WAS NOTED THAT THERE WAS NO REPORT OF ANY RESISTANCE/FRICTION WITH THE PRODUC…
1065032	0	CUSTOMER REPORTED METER RESULTS OF 158 MG/DL AND 85 MG/DL WITHIN 10 MINUTES ON THE AVIVA SYSTEM. CUSTOMER REPORTED NO SYMPTOMS, DID NOT TREAT OR ACT ON RESULTS. NO ADVERSE EVENT REPORTED. A REQUEST WAS MADE FOR THE RETURN OF THE SYSTEM, REPLACEMENT WAS SENT.
1065063	0	DATE SENT: 06/17/2008. INFO ANTICIPATED, BUT UNAVAILABLE AT THIS TIME. IT WAS REPORTED THAT DURING A RADICAL CYSTECTOMY PROCEDURE, IT IS REPORTED THAT THE INSTRUMENT MISFIRED. THE STAPLES REMAINED IN THE CARTRIDGE. THIS OCCURRED WITH TWO CONSECUTIVE CARTRIDGES. BLEEDING OCCURRED DUE TO THESE DIFFICULTIES-PT REQUIRED TRANSFUSION: 4U RBC & 4U FFP. SURGERY WAS PROLONGED 15 MINS. THE CASE WAS FINISHE…
1065080	0	IT WAS REPORTED THAT THE PT EXPERIENCED A DISLOCATION IN 2008. THE EVENT OCCURRED PREOPERATIVELY. THE CAUSATIVE EVENT WAS THE PT WAS STANDING AT A FENCE AND WENT TO TURN AND FELT A POP IN HIS HIP. THE SITE FELT THAT THE EVENT IS DEVICE RELATED AND REPORTED THAT INITIALLY THE IMPLANT WAS AT -4 NECK WHICH WAS IMPINGING, IT WAS CHANGED TO A LONGER NECK ON REVISION. THE PT HAD THE ACETABULAR INSERT A…
1065158	0	EVAL IS ANTICIPATED UPON RECEIPT OF THE DISCREPANT DEVICE. AN ENGINEERING ANALYSIS OF THE SUBJECT DEVICE WILL BE PERFORMED UPON RECEIPT. DEVICE EVAL ANTICIPATED, BUT NOT YET BEGUN. IT HAS BEEN REPORTED TO US THAT DURING THE PROCEDURE, THE OCCLUSION BALLOON DEFLATED UNEXPECTEDLY. THE PHYSICIAN INSERTED THE OCCLUSION BALLOON WIRE INTO THE PATIENT'S RIGHT CORONARY ARTERY. THE PHYSICIAN THEN INFLATED…
1065205	0	IN 2008, THE PT REPORTED HE SPILLED INSULIN INTO HIS INFUSION DEVICE. HE STATED HE PULLED THE CARTRIDGE OUT INCORRECTLY AND SPILLED THE ENTIRE CARTRIDGE OF 315 UNITS INTO THE CARTRIDGE CHAMBER. PROPER REMOVAL OF THE CARTRIDGE WAS REVIEWED WITH THE PT. THE PT WAS ADVISED TO SWITCH TO HIS BACKUP INFUSION DEVICE. THE PT DID NOT REPORT BLOOD GLUCOSE CONCERNS RELATED TO THIS ISSUE. THE PT DID NOT REQU…
1065386	0	IT WAS REPORTED THAT DURING A CORONARY DRUG ELUTING STENTING TREATMENT PROCEDURE, STENT DISLODGEMENT OCCURRED. THE LESION WAS PRE-DILATED WITH A 2.5MM MAVERICK BALLOON. THE PHYSICIAN ATTEMPTED TO PLACE A TAXUS EXPRESS2 3.5X16MM DRUG ELUTING STENT TO THE 80% STENOSED LESION LOCATED IN THE MODERATELY CALCIFIED, SEVERELY TORTUOUS, PROXIMAL TO MID RIGHT CORONARY ARTERY (RCA), BUT WAS UNABLE TO CROSS …
1065510	1	REPORTER INDICATED THAT A VNS DELL X5 HANDHELD COMPUTER WOULD NOT HOLD A CHARGE. THE DELL X5 COMPUTER AND FLASHCARD HAVE BEEN RETURNED AND ARE CURRENTLY IN PRODUCT ANALYSIS. DEVICE FAILURE IS SUSPECTED, BUT DID NOT CAUSE OR CONTRIBUTE TO A DEATH OR SERIOUS INJURY.
1065943	0	BECKMAN COULTER CONTACT DATE: 2008. A CUSTOMER CONTACTED BECKMAN COULTER INC. (BCI) REGARDING FALSE NEGATIVE (-) HCG RESULTS GENERATED BY THE ICON 20 HCG. CUSTOMER STATES THAT LAST TWO BATCHES OF ICON 20 YIELDED FALSE NEGATIVE PT RESULTS. BASED ON AVAILABLE INFO, PTS WERE CLEARLY PREGNANT, SOME MORE THAN 18 WEEKS AND SERUM QUANTITATIVE TEST GAVE POSITIVE (+) RESULT FOR PREGNANCY. THERE IS NO REPO…
1066101	0	LIFESCAN HAS REQUESTED THE RETURN OF THE SUBJECT METER AND STRIPS FOR EVAL, BUT HAS NOT YET RECEIVED THEM. IF EITHER THE METER OR STRIPS ARE RETURNED, LIFESCAN WILL EVALUATE IT/THEM AND, IF EITHER THE METER OR STRIPS DO NOT PASS INSPECTION, LIFESCAN WILL INFORM FDA OF THE RESULTS IN A SUPPLEMENTAL REPORT. IN 2008, THE LAY USER/PATIENT CONTACTED LIFESCAN ALLEGING A "POWER ISSUE" (UNIT POWERS OFF D…
1066108	0	ON JUNE 11, 2008, THE LAY USER/PT CONTACTED LIFESCAN (LFS) ALLEGING THAT HIS ONETOUCH ULTRA METER WOULD NOT POWER ON. THE COMPLAINT WAS CLASSIFIED BASED ON THE CUSTOMER CARE ADVOCATE (CCA) DOCUMENTATION, SINCE THE MEDICAL AFFAIRS SPECIALIST (MAS) WAS UNABLE TO REACH THE PT BY PHONE. THE PT REPORTED THAT HE WAS UNABLE TO TEST HIS BLOOD GLUCOSE SINCE THE ALLEGED ISSUE BEGAN, WHICH WAS THREE DAYS PR…
1066269	0	PROCEDURE: THORACOSCOPIC LOBECTOMY. ACCORDING TO THE REPORTER: THE INSTRUMENT WOULD NOT FIRE. THE SURGEON CHANGED TO ANOTHER CARTRIDGE TO DO THE SURGERY. AFTER FIRING, THE SURGEON FOUND THERE WERE SOME BLEEDING IN THE NUB. THERE WERE MALFORMED STAPLES NOTED. THE SURGEON CONVERTED TO AN OPEN PROCEDURE TO FINISH THE CASE. SURGICAL TIME WAS EXTENDED BY MORE THAN 30MINS. NO TISSUE DAMAGED WAS REPORTE…
1066971	0	IT WAS REPORTED THAT DURING AN ESOPHAGEAL DILATION PROCEDURE, THE CRE BALLOON TORE. THE ESOPHAGEAL DILATION PROCEDURE WAS COMPLETED SUCCESSFULLY. THE PHYSICIAN WAS WITHDRAWING THE BALLOON AND THE BALLOON TORE. THE PROCEDURE ENDED WITH NO PATIENT COMPLICATIONS, AND THE PATIENT STATUS WAS REPORTED AS FINE. THE COMPLAINANT INDICATED THAT THE DEVICE WILL NOT BE RETURNED FOR EVALUATION; THEREFORE A FA…
1067008	0	REPORTER INDICATED THAT A VNS PATIENT WAS UNABLE TO BE INTERROGATED. THE PATIENT HAD PREVIOUSLY BEEN INTERROGATED SEVERAL WEEKS BEFORE, AND HAD BEEN INTERROGATED SUCCESSFULLY SIX MONTHS PREVIOUSLY WHEN THE END OF SERVICE INDICATOR WAS NO. A BATTERY LIFE ESTIMATE PERFORMED YIELDED APPROXIMATELY 1.06 YEARS REMAINING ON THE GENERATOR. FURTHER ATTEMPTS FOR INFORMATION ARE IN PROGRESS.
1067207	0	DURING A TRIAL LEAD PROCEDURE, THE PT SHOWED SIGNS OF A DURA PUNCTURE. THE SURGEON EXPLANTED THE LEADS AND ABORTED THE PROCEDURE. THE PT IS REPORTEDLY DOING WELL. THE EXPLANTED PROD WAS DISCARDED BY THE MEDICAL FACILITY AND WILL NOT BE RETURNED FOR EVAL.
1067225	0	THE CUSTOMER REPORTED THAT THE DEVICE WAS FAILING THE PACER, DEFIB, AND PADS TESTS AND WOULD NOT PASS THE OP CHECK.
1067463	1	REPORTER INDICATED A VNS (B) (4) HANDHELD COMPUTER WAS FREEZING DURING INTERROGATION. THE HANDHELD COMPUTER AND FLASHCARD HAVE BEEN RETURNED AND ARE CURRENTLY IN PRODUCT ANALYSIS.
1067464	1	REPORTER INDICATED A VNS HANDHELD HP JORNADA COMPUTER HAD PROBLEMS "STARTING UP" AND THAT "HALF OF THE SCREEN ON THE HP JORNADA WAS BLANK AND THE OTHER HALF WAS VISIBLE. AFTER A FEW MINUTES, THE ENTIRE SCREEN WOULD DIM AND THEN TURN GRAY". PERFORMING A HARD RESET DID NOT RESOLVE THE EVENT. THE HP JORNADA COMPUTER AND FLASHCARD HAVE BEEN REQUESTED FOR RETURN. DEVICE FAILURE IS SUSPECTED, BUT DID N…
1067466	1	REPORTER INDICATED THAT A DELL HANDHELD COMPUTER'S SCREEN HAD FROZEN ONCE. GOOD FAITH ATTEMPTS TO OBTAIN ADDITIONAL INFO HAVE BEEN UNSUCCESSFUL TO DATE.
1067467	1	REPORTER INDICATED THAT AN HP JORNADA HANDHELD COMPUTER WOULD NOT PERFORM AN INTERROGATION. THE HANDHELD WOULD START THE INTERROGATION AND THEN JUST STOP. THE SCREEN WOULD GO BLANK ("LIKE THE DEVICE HAD DIED"). THE HANDHELD WAS RETURNED TO THE MFR FOR ANALYSIS. PRODUCT ANALYSIS REVEALED NO ANOMALIES THAT WOULD SUPPORT THE REPORTED COMPLAINT.
1067468	1	REPORTER INDICATED THAT A DELL HANDHELD COMPUTER'S SCREEN WAS FREEZING EACH TIME THE PHYSICIAN TRIED TO PROGRAM A VNS SYSTEM. THE SITE RESEATED THE FLASHCARD AND SOMETIMES ALLOWS IT TO RESOLVE ON ITS OWN. GOOD FAITH ATTEMPTS TO OBTAIN ADDITIONAL INFO HAVE BEEN UNSUCCESSFUL TO DATE.
1067469	1	REPORTER INDICATED A HANDHELD KEPT FREEZING AFTER INTERROGATION SUCCESSFUL SCREEN. TROUBLESHOOTING WOULD TEMPORARILY RESOLVE THE EVENT. THE HANDHELD HAS BEEN RETURNED TO THE MFR AND IS PENDING PRODUCT ANALYSIS.
1067494	1	REPORTER INDICATED A PHYSICIAN COULD NOT ALIGN THE SCREEN ON THE VNS HANDHELD PROGRAMMING COMPUTER. TROUBLESHOOTING DID NOT RESOLVE THE ISSUE. THE HANDHELD WAS RETURNED TO THE MANUFACTURER AND IS PENDING PRODUCT ANALYSIS. DEVICE MALFUNCTION IS SUSPECTED, BUT DID NOT CAUSE OR CONTRIBUTE TO A DEATH OR SERIOUS INJURY.
1067498	1	IT WAS REPORTED THAT A SITE WAS HAVING SCREEN FREEZING ISSUES WITH THEIR HANDHELD. PRODUCT IS PENDING ANALYSIS.
1067500	1	IT WAS REPORTED THAT A SITE WAS HAVING PROBLEMS WITH THEIR HANDHELD SCREEN FREEZING. PRODUCT IS PENDING ANALYSIS. GOOD FAITH ATTEMPTS WERE MADE WITH THE PHYSICIAN TO OBTAIN FURTHER INFORMATION SURROUNDING THIS EVENT; HOWEVER, THESE ATTEMPTS WENT UNANSWERED.
1067644	0	ON 29-MAY-2008, STRYKER BIOTECH RECEIVED A REPORT THAT A MALE PATIENT WHO RECEIVED OP-1 IMPLANT ON (B) (6)-2008 FOR A TIBIAL NON UNION COMPLAINED OF PAIN, REDNESS AND SWELLING AT THE WOUND SITE. THE SURGEON REPORTED THAT THE WOUND FAILED TO HEAL COMPLETELY AND THAT A SMALL ABSCESS DEVELOPED AT THE WOUND SITE. THE PATIENT WAS REOPERATED ON (DATE NOT SPECIFIED) TO REMOVE THE EXCESS FLUID AND ALLEVI…
1067933	0	THE CUSTOMER INDICATED THE DEVICE WAS DISCARDED. THE CUSTOMER CONTACT REPORTED CONCURRENT FLOW. THE PRIMARY TUBING SET WAS BEING USED TO DELIVER AN UNSPECIFIED VOLUME OF AN UNSPECIFIED SOLUTION AT A KVO RATE. THE SECONDARY TUBING SET WAS CONNECTED TO THE PRIMARY TUBING SET AND WAS BEING USED FOR PIGGYBACK DELIVERY OF AN UNSPECIFIED ANTIBIOTIC AT AN APPROXIMATE RATE OF 100ML/HR. THE CUSTOMER CONTA…
1068000	1	IT WAS REPORTED THAT THE ITRAK 3000 SYS WAS LOCKED UP PRIOR TO A CASE. NO PT INJURY WAS REPORTED. THE REPORTED ISSUE IS CURRENTLY UNDER INVESTIGATION. A F/U REPORT WILL BE FILED WHEN ADD'L DETAILS BECOME AVAILABLE.
1068033	1	THE USER, A RADIOLOGIST, REPORTED THAT WHEN DICTATING A PT REPORT USING POWERSCRIBE EXTENDS SOFTWARE, DICTATION WAS ENTERED FOR PT B WHEN IT SHOULD HAVE BEEN ENTERED FOR PT A. THE RADIOLOGIST IMMEDIATELY NOTED THE WARNING AND CORRECTED THE DICTATION TO REFLECT PT A'S REPORT. BEFORE THE ADDENDUM COULD BE COMPLETED AND FAXED TO PT A'S OFFICE, PATIENT B'S ATTENDING PHYSICIAN NOTED THE RESULTS FOR PT…
1068465	0	THE DEVICE IS INCLUDED IN THE BRAVO PH CAPSULE AND DELIVERY SYSTEM 9012B1011 (5-PACK) AND 9012B1001 (SINGLE-PACK). FIELD ACTION - FAILURE TO DETACH, PHYSICIAN COMMUNICATION (2007). IT WAS REPORTED THAT WHILE PLACING A BRAVO PH MONITOR, THE CAPSULE WOULD NOT DEPLOY FROM THE DELIVERY SYSTEM. THE CAPSULE FELL OFF OF THE DELIVERY SYSTEM AFTER REMOVAL FROM THE PATIENT. NO SERIOUS INJURY TO THE PATIENT…
1068598	0	THE PATIENT HAD GOOD RESULTS DURING TRIAL STIMULATION. HOWEVER, AFTER THE PERMANENT LEADS WERE PLACED, THE PATIENT EXPERIENCED BACK PAIN AND UNBEARABLY STRONG ELECTRICAL IMPULSES INTO HER LEGS AND FEET WHEN THE STIMULATION WAS TURNED ON. THE PATIENT CONTINUED TO RECEIVE PULSATING SHOCKS AFTER THE STIMULATOR WAS TURNED OFF. THE PATIENT HAD MORE PAIN WITH THE STIMULATOR IN PLACE AND OFF THAN BEFORE…
1068600	0	FOLLOWING DEEP BRAIN STIMULATION PLACEMENT, THE PT DEVELOPED WEAKNESS, HYPERTENSION, AND WORSENING OF PD SYMPTOMS; ALL RESULTS OF AN ACUTE LAUNAR STROKE. THE PT HAD A GREATER THAN NORMAL TOTAL UNIFIED PARKINSON'S DISEASE RATING SCALE (UPDRS) SCORE AND A MARKEDLY LOWER REPEATABLE BATTERY FOR NEUROPSYCHOLOGICAL STATUS (RBANS) SCORE PRIOR TO ENTERING THE STUDY. THIS RAISED THE QUESTION ABOUT WHETHER…
1068621	0	IT WAS REPORTED THAT THE EXPECTED PUMP RESERVOIR VOLUME WAS 3 CCS; 12 CCS WERE ASPIRATED. THE PATIENT EXPERIENCED A SLIGHT INCREASE IN PAIN. PROGRAMMING WAS VERIFIED. NO MOTOR STALLS WERE INDICATED ON THE LOGS. THE PUMP CONTAINED MORPHINE (PF MORPHINE SULFATE), PRIALT (PF ZICONOTIDE) AND FENTANYL. ADDITIONAL TROUBLESHOOTING WAS BEING CONSIDERED. ADDITIONAL INFORMATION HAS BEEN REQUESTED FROM THE …
1068718	0	DURING AN ILEONANAL PULL THROUGH PROCEDURE, THE DEVICE WAS FIRED ON THE RECTUM AND THE DISTAL STAPLE LINE HAD NO STAPLES. THE KNIFE BLADE CUT AND THE RECTUM WAS OPEN. THE STAPLE POCKETS SHOWED UNDERFORMED STAPLE FORMATION AT THE PROXIMAL AND NO STAPLE FORMATION AT THE DISTAL END. THE DEVICE WAS RELOADED WITH A NEW STAPLE CARTRIDGE AND ATTACHED TO AN IDRIVEC. THE DEVICE CALIBRATED, OPENED, CLOSED,…
1069878	1	PHARMACY TECH WAS ABLE TO OVER-RIDE COMPUTER SYSTEM PASSCODE PROTECTION ENABLING HIM TO REMOVE CONTROLLED MEDICATIONS BY CHANGING THEIR STATUS. MCKESSON UNAWARE OF THIS POTENTIAL, ADVISED OF SAME IN 2008. EMPLOYEE TERMINATED FOR DRUG DIVERSION.
1069905	1	A SERIES OF STUDIES WERE DONE ON A PARTICULAR PATIENT. STAFF WERE UNABLE TO LOCATE ONE OF THE STUDIES AFTERWARDS AND IT WAS DISCOVERED IN A DIFFERENT PATIENT'S FILE. THE SECOND PATIENT WAS SCANNED NEARLY A YEAR PRIOR. SINCE STAFF WERE INITIALLY UNABLE TO LOCATE THE STUDY, A REPEAT PROCEDURE WAS NECESSARY. THE VENDOR STATES THAT THE TECHNICIAN MUST HAVE SELECTED THE WRONG PATIENT, BUT THE NUMBER O…
1069998	1	REPORTER INDICATED THAT THE SITE'S HP HANDHELD COMPUTER SCREEN WAS FREEZING WITH "INTERROGATION SUCCESSFUL" DISPLAYED ON THE SCREEN. IT WAS REPORTED THAT THE EVENT TEMPORARILY RESOLVED WHEN THE SOFTWARE FLASHCARD WAS REMOVED AND REINSERTED, BUT THE SITE REQUESTED A NEW HANDHELD COMPUTER DUE TO THE EVENT. PRODUCT ANALYSIS HAS BEEN COMPLETED ON THE RETURNED HANDHELD COMPUTER AND SOFTWARE FLASHCARD …
1069999	1	REPORTER INDICATED THAT THE SITE WAS EXPERIENCING PROBLEMS WITH THEIR PROGRAMMING SYSTEM. TROUBLESHOOTING WAS PERFORMED, AND THE HANDHELD WOULD POWER OFF AUTOMATICALLY WHILE ALIGNING THE HANDHELD'S SCREEN. IT WAS ALSO REPORTED THAT IT TOOK MULTIPLE TAPS ON THE SCREEN WITH THE STYLUS TO PROGRESS TO THE NEXT SCREEN. AFTER SEVERAL ATTEMPTS, THE SITE WAS UNABLE TO ADVANCE THROUGH THE INITIAL SET-UP S…
1070006	1	REPORTER INDICATED THAT THE POWER ADAPTER CORD IS LOOSE AND THE ONLY WAY TO GET THE HANDHELD TO CHARGE IS TO MANUALLY HOLD THE ADAPTER CORD INTO THE WALL OUTLET. A REPLACEMENT HANDHELD WAS SENT TO THE PHYSICIAN. PRODUCT ANALYSIS IS PENDING. DEVICE FAILURE IS SUSPECTED, BUT DID NOT CAUSE OR CONTRIBUTE TO A DEATH OR SERIOUS INJURY.
1070013	0	THE CUSTOMER BECAME AWARE OF A FALSE POSITIVE NON-REPRODUCIBLE VITROS TROP I ES RESULT ON A PT SAMPLE WHEN REPEAT TESTING DID NOT CONFIRM THE INITIAL RESULTS. BIASED RESULTS OF THE DIRECTION AND MAGNITUDE OBSERVED COULD LEAD TO INAPPROPRIATE PHYSICIAN ACTION. THE INITIAL RESULT WAS NOT REPORTED AND THERE WERE NO ALLEGATIONS OF HARM AS A RESULT OF THIS EVENT. THIS REPORT CORRESPONDS TO ORTHO CLINI…
1070018	0	THE CUSTOMER REPORTED RECEIVING AN ERROR 6 DISPLAYING ON THEIR PRECISION XTRA BLOOD GLUCOSE METER. IT WAS THEN ADDITIONALLY IDENTIFIED BY ADC CUSTOMER SERVICE THAT THE DATE AND THE TIME SETTINGS IN THEIR METER WERE NOT PROPERLY SET, AND THEY REPORTED TO BE A USER OF THE PRECISION LINK DATA MANAGEMENT SYSTEM. THERE WAS NO REPORT OF DEATH, SERIOUS INJURY OR MISTREATMENT ASSOCIATED WITH THIS EVENT. …
1070084	0	CUSTOMER REPORTEDLY RECEIVED THE FOLLOWING RESULTS ON THE COMPACT SYSTEM WITHIN 10 MINUTES: 138 MG/DL, 360 MG/DL, AND 139 MG/DL. NO ACTIONS TAKEN BASED ON DEVICE RESULTS. NO ADVERSE EVENT REPORTED. REQUESTED RETURN OF SUSPECT DEVICE, HOWEVER, CUSTOMER NO LONGER HAS THE TEST STRIPS; REPLACEMENT WAS SENT.
1070130	0	THE CUSTOMER REPORTED THAT TWO CORNEAL BURNS HAD OCCURRED. THE SURGEON MADE A 2.6 MM INCISION, AND USED A 0.9 MM TAPERED TIP. THE SURGEON STATED THAT 2 OUT OF THE 5 CASES INVOLVED A CORNEAL BURN, AND THEY HAPPENED ON THE FIRST AND FOURTH CASES. THE BURNS WERE NOTED TO BE MILD. ONE STITCH WAS USED IN ALL 5 PATIENTS, AS THE DOCTOR TYPICALLY USES A STITCH. THE CUSTOMER STATED THE PATIENTS WERE EXPEC…
1070389	0	IT WAS REPORTED TO NOVA BIOMEDICAL THAT A CONSUMER'S BLOOD GLUCOSE METER IS MISSING THE LAST DIGIT FROM THE LCD SCREEN. THE METER IN QUESTION WILL BE RETURNED FOR EVALUATION. NOVA BIOMEDICAL AWAITS THE RETURN OF THE DEVICE FOR EVALUATION. SHOULD ANY SIGNIFICANT FINDINGS BE A RESULT OF THAT INVESTIGATION, A FOLLOW-UP REPORT WILL BE FILED.
1070420	1	DEVICE FAILURE IS SUSPECTED, BUT DID NOT CAUSE OR CONTRIBUTE TO A DEATH OR SERIOUS INJURY. REPORTER INDICATED THAT THEIR HP JORNADA HANDHELD SCREEN KEPT FREEZING. HARD AND SOFT RESETS WERE DONE BUT THEY STILL HAD THE SAME ISSUE. AFTER A HARD RESET WAS PERFORMED THE HANDHELD WOULD TURN OFF. THEN AFTER TAKING BOTH BATTERIES THE SCREEN WOULDN'T RESPOND SO YOU COULDN'T GET PAST THE "SCREEN ALIGN" SCR…
1070421	1	IT WAS REPORTED THAT A PHYSICIAN'S HANDHELD SCREEN WAS FREEZING DURING INTERROGATION. ONCE HE RE-INSERTS THE FLASHCARD, THE ISSUE RESOLVES.
1070432	1	REPORTER INDICATED A VNS PROGRAMMING HANDHELD IS REPEATEDLY FREEZING DURING INTERROGATION. GOOD FAITH ATTEMPTS TO OBTAIN ADDITIONAL INFORMATION. THE HANDHELD HAS BEEN RETURNED TO THE MANUFACTURER AND IS PENDING PRODUCT ANALYSIS.
1070433	1	REPORTER INDICATED A PHYSICIAN RECEIVED AN ERROR MESSAGE ON THE VNS PROGRAMMING HANDHELD. THE MESSAGE STATED "PROGRAM MEMORY LOW" "EXE ERROR". THE HANDHELD WAS RETURNED TO THE MFR AND AN ANALYSIS PERFORMED ON THE HANDHELD REVEALED NO ANOMALIES THAT SUPPORT THE REPORTED COMPLAINT. NO ANOMALIES ON THE DEVICE PERFORMANCE WERE NOTED DURING TESTING USING THE AC ADAPTER OR THE MAIN BATTERY WITH A FULL …
1070437	1	DEVICE MALFUNCTION IS SUSPECTED, BUT DID NOT CAUSE OR CONTRIBUTE TO A DEATH OR SERIOUS INJURY. REPORTER INDICATED A VNS PROGRAMMING HANDHELD WOULD SHOW THE 7.0 SOFTWARE SCREEN WHEN TURNED ON, EVEN THOUGH 7.1 SOFTWARE IS INSTALLED. THE 7.0 SOFTWARE SCREEN WOULD STAY FROZEN UNTIL A RESET WAS PERFORMED. THE HANDHELD HAS BEEN RETURNED TO THE MFR AND IS PENDING PRODUCT ANALYSIS.
1070441	1	REPORTER INDICATED A HANDHELD SCREEN FROZE WHEN A NEW FLASHCARD WAS INSERTED. A HARD RESET WAS PERFORMED WITH THE NEW FLASHCARD IN PLACE. DURING THE HARD RESET A PROMPT TO REMOVE MEMORY FROM RAM WAS RECEIVED, BUT THE PHYSICIAN COULD NOT GET PAST THE PROMPT. GOOD FAITH ATTEMPTS TO OBTAIN ADDITIONAL INFO HAVE BEEN UNSUCCESSFUL TO DATE.
1070443	1	PHYSICIAN REPORTED THAT HE CAN'T GET HIS PROGRAMMING HANDHELD TO TURN ON. HE STATED IT WORKED EARLIER IN THE DAY AND THEN TURNED OFF. HANDHELD HAS BEEN PLUGGED IN FOR SEVERAL DAYS. HE HAS TRIED USING DIFFERENT OUTLETS AND IT STILL WOULD NOT TURN ON. A REPLACEMENT HANDHELD WAS SENT TO THE PHYSICIAN. PRODUCT ANALYSIS IS PENDING.
1070569	0	DURING A COLORECTAL ANASTOMOSIS PROCEDURE THE UNIVERSAL GIA RELOAD STUCK AND MALFUNCTIONED. THE RELOAD HAD TO BE PRIED OPEN TO GET THE RELOAD OFF THE BOWEL. THIS RESULTED IN THE SURGEON HAVING TO RESECT TWO MORE PORTIONS OF SMALL BOWEL. REP. CONTACTED AND SPOKE WITH SURGEON. DEVICE RETAINED AT HOSPITAL.
1070593	0	A HOSPITAL BIOLOGIST IN ANOTHER COUNTRY, CONTACTED BAYER ABOUT A HIGH NEONATAL BLOOD GLUCOSE READING USING THE CONTOUR TS SYSTEM. THE CONTOUR TS GAVE A BLOOD GLUCOSE READING OF .97 G/L (97 MG/DL), WHILE A LAB TEST PERFORMED AT THE SAME TIME GAVE A READING OF .42 G/L (42 MG/DL). THE DIFFERENCE BETWEEN THE READINGS FALLS IN THE "C" ZONE OF THE PARKES ERROR GRID, MAKING THE DIFFERENCE CLINICALLY SIG…
1071057	0	THE CUSTOMER REPORTED THE LIFT COLUMN WILL NOT GO UP OR DOWN. NO PT INJURY WAS REPORTED. THE GE SERVICE REP REPLACED THE POWER SUPPLY.
1071137	0	THE CUSTOMER REPORTED THAT THE MINI C-ARM KEEPS REBOOTING ITSELF AND IT FREEZES UP. NO PT INJURY WAS REPORTED. THE GE SERVICE REP PERFORMED A SBC UPGRADE AND REPLACED THE HARD DRIVE. THE UNIT TESTED FINE.
1071187	1	A GE SERVICE REP PERFORMED AN ON SITE INVESTIGATION. THE BACKPLANE, DICOM, AND STEERING CONNECTOR WERE REPLACED DURING THE SERVICE CALL. THE SYSTEM WAS TESTED AND FOUND TO BE WORKING AS INTENDED, AND PUT BACK INTO SERVICE. IT WAS REPORTED THAT THE 9600 SYSTEM HAD A HEAT WARNING AND WOULD NOT SENT TO PACS. ALSO THE STEERING WAS LOOSE. NO PATIENT INJURY WAS REPORTED.
1071313	0	REPORTER ALLEGED, HE COULDN'T OBTAIN A RESULT ON THE AVIVA SYSTEM FOR SEVERAL DAYS DUE TO AN ERROR THAT KEPT APPEARING AFTER HE DOSED THE STRIP. REPORTER STATED THAT DURING THIS TIME, WHEN HE WAS UNABLE TO OBTAIN A RESULT, HE FELT HYPERGLYCEMIC AND TOOK 10 UNITS OF NOVOLIN R. HE REPORTED THAT HE THEN CALLED THE EMTS, THEY OBTAINED A RESULT OVER 400 MG/DL, AND TOOK HIM TO THE HOSPITAL WHERE HE WAS…
1071634	0	THE COMPLAINT INDICATED THAT THE DEVICE WILL NOT BE RETURNED FOR EVALUATION; THEREFORE A FAILURE ANALYSIS OF THE COMPLAINT DEVICE COULD NOT BE COMPLETED. A REVIEW OF THE BATCH HISTORY, HISTORICAL TRENDING, AND SIMILAR COMPLAINT TRENDING REVIEW FOR THE PRODUCT FAMILY WILL BE CONDUCTED. IF THERE IS ANY FURTHER RELEVANT INFO FROM THAT REVIEW, A SUPPLEMENTAL MEDWATCH WILL BE FILED. IT WAS REPORTED TH…
1071655	0	IT WAS REPORTED THAT THE PATIENT ACCIDENTLY CAME IN CONTACT WITH SMART BOX GANTRY JOYSTICK. GANTRY PIVOT ACTIVATED CW MOTION, L AT 90 DEG. UNTIL C-ARM CAME IN CONTACT WITH PATIENT'S LEG. NO PATIENT INJURY WAS REPORTED. GE HEALTHCARE'S INVESTIGATION INTO THE REPORTED OCCURENCE IS STILL ONGOING. A FOLLOW-UP REPORT WILL BE ISSUED WHEN THE INVESTIGATION HAS BEEN COMPLETED.
1071713	1	REPORTER INDICATED THAT AN HP JORNADA'S HANDHELD SCREEN WAS FREEZING. THE SCREEN WOULD FREEZE WHEN THE HANDHELD WAS POWERED ON. TROUBLESHOOTING WOULD NOT RESOLVE THE ISSUE. THE DEVICE WAS RETURNED TO THE MANUFACTURER FOR ANALYSIS. PRODUCT ANALYSIS REVEALED THAT THE PRODUCT PERFORMED ACCORDING TO SPECIFICATIONS, AND NO ANOMALIES WERE IDENTIFIED THAT COULD SUPPORT THE REPORTED COMPLAINT.
1072100	0	THE INFORMATION SUBMITTED REFLECTS ALL RELEVANT DATA RECEIVED. IF ADDITIONAL RELEVANT INFORMATION IS RECEIVED, A SUPPLEMENTAL REPORT WILL BE SUBMITTED. EVALUATION SUMMARY: NO ANOMALIES FOUND; FULL LEAD ANALYZED.
1072166	0	ASKU THIS EVENT OCCURRED OUTSIDE THE US WHERE THE SAME MODEL IS DISTRIBUTED. ALL INFORMATION PROVIDED IS INCLUDED IN THIS REPORT. IF ADDITIONAL RELEVANT INFORMATION IS RECEIVED, A SUPPLEMENTAL REPORT WILL BE SUBMITTED. PATIENT INFORMATION IS NOT GENERALLY AVAILABLE DUE TO CONFIDENTIALITY CONCERNS. EVALUATION SUMMARY: NO ANOMALIES WERE FOUND.
1072328	0	ASKU THE INFORMATION SUBMITTED REFLECTS ALL RELEVANT DATA RECEIVED. IF ADDITIONAL RELEVANT INFORMATION IS RECEIVED, A SUPPLEMENTAL REPORT WILL BE SUBMITTED. EVALUATION SUMMARY ACTUAL LONGEVITY IS < 80% OF 99.9% LONGEVITY LIMIT. THE DEVICE WAS FULLY FUNCTIONAL, WITH NO HIGH CURRENT DRAIN OR EVIDENCE OF BATTERY PROBLEMS. WITHOUT THE HISTORY OF THE PROGRAMMED SETTINGS THROUGHOUT ITS SERVICE LIFE, TH…
1073060	0	THE LEAD WAS EXPLANTED DUE TO A CAPTURE ANOMALY. THE FIELD EXPERIENCE OF A CAPTURE ANOMALY WAS NOT CONFIRMED. THE LEAD WAS RETURNED IN TWO PARTS. THE LEAD EXHIBITED NORMAL ELECTRICAL CHARACTERISTICS. NO ANOMALIES WERE FOUND RELATED TO THE FIELD REPORT. ALL NOTICEABLE DAMAGE WAS DUE TO THE SURGICAL PROCEDURE.
1073191	0	IT WAS REPORTED THAT DURING A PULSE GENERATOR CHANGE OUT, THE ATRIAL LEAD WAS REPLACED DUE TO A SENSING ANOMALY. ALL INFORMATION PROVIDED BY MANUFACTURER, NO MEDWATCH FORM WAS RECEIVED.
1073217	0	IT WAS REPORTED THAT THE VENTRICULAR LEAD EXHIBITED SENSING AND CAPTURE ANOMALIES. NO MEDWATCH FORM WAS RECEIVED.
1073951	1	REPORTER INDICATED THAT A SITE'S DELL HANDHELD COMPUTER SCREEN APPEARED FROZEN WHILE ATTEMPTING INTERROGATION.
1074098	0	A SYSTEM OPERATOR REPORTS THE SYSTEM DISPLAYED THE MESSAGE, "LASER NOT FIRING" APPROXIMATELY 25% INTO A PROCEDURE. TECH SERVICES ADVISED THE SYSTEM OPERATOR TO BACK OUT OF THE SURGERY SCREEN AND RE-ENTER, WHICH WAS SUCCESSFUL AND THE SURGEON WAS ABLE TO PROCEED. DURING FOLLOW-UP, THE SURGEON STATED THE PT WAS NOT HARMED OR INJURED AND THE PATIENT'S OUTCOME WAS NOT AFFECTED; THE PT WAS DOING FINE …
1074609	0	A GE SERVICE REP PERFORMED AN ON SITE INVESTIGATION. THE MALFUNCTION WAS VERIFIED. REPLACED THE VIDEO CONTROLLER AND BACKPLANE. THE SYSTEM WAS TESTED AND FOUND TO BE WORKING AS INTENDED, AND PLACED BACK INTO SERVICE. IT WAS REPORTED THAT THE IMAGE QUALITY ON THE 9800 SYSTEM IS POOR. THERE WAS NO REPORT OF PT INJURY.
1074763	0	IT WAS REPORTED THAT THE PT WAS HAVING A PUMP REPLACEMENT. THE HCP ATTEMPTED TO ASPIRATE THE CATHETER WITHOUT SUCCESS. THE CATHETER WAS REPLACED AND THE HCP NOTED THAT "THE TIP LOOKED CLOGGED". THE PUMP WAS USED TO DELIVER MORPHINE AND MARCAINE. THE REPORT INDICATES THAT THE PT RECOVERED WITHOUT SEQUELA. THE CATHETER HAS BEEN RETURNED TO THE MFR FOR ANALYSIS, WHICH IS NOT COMPLETE AS OF THE DATE …
1074923	1	IT WAS REPORTED THAT THE 9800 SYSTEM HAD A MA ERROR AND A COMMUNICATION ERROR MESSAGE DISPLAYED. ALSO THERE WAS A PROBLEM SENDING IMAGES TO PACS. NO PT INJURY WAS REPORTED. A GE SERVICE REP PERFORMED AN ON SITE INVESTIGATION. THE ETHERNET CARD WAS REPLACED DURING THE SERVICE CALL. IT WAS RECOMMENDED TO REPLACE THE SINGLE BOARD COMPUTER AND OTHER BOARDS. THE SERVICE CALL WAS CANCELLED BY THE CUSTO…
1075088	1	IT WAS REPORTED THAT THE 9600 SYSTEM WOULD NOT SEND IMAGES TO PACS AND THE POWER CORD NEEDED TO BE REPLACED. NO PT INJURY WAS REPORTED. A GE SERVICE REP PERFORMED AN ON SITE INVESTIGATION. THE POWER CORD WAS REPLACED AND DICOM BOX CALIBRATED DURING THE SERVICE CALL. THE SYSTEM WAS TESTED AND FOUND TO BE WORKING AS INTENDED, AND PUT BACK INTO SERVICE.
1075098	0	THE CUSTOMER REPORTED POOR IMAGE QUALITY. A PT WAS INVOLVED BUT NOT INJURED. THE CUSTOMER BROUGHT IN ANOTHER UNIT TO COMPLETE THE CASE. THE SERVICE REP RESEATED THE BOARD AND CONNECTIONS FUNCTIONAL CHECK. THE SYSTEM IS OPERATING AS INTENDED.
1075136	0	. THE CUSTOMER REPORTED THE SYSTEM IS NOT SAVING IMAGES CORRECTLY. WILL ORDER HARD DRIVE AND REPORT ONCE ON SITE. NO PT INJURY REPORTED.
1075230	1	THE CUSTOMER REPORTED THE SYSTEM WAS RETRIEVING THE WRONG IMAGES. W/S FUNCTIONING SLOWLY. UNABLE TO SAVE IMAGES. PROBLEM DID NOT OCCUR DURING A CASE. NO PT INJURY WAS REPORTED.
1075722	1	IT WAS REPORTED THAT ON (B) (4) 2008 AT AROUND 8:30 AM APPROXIMATELY 4 MONITORS REBOOTED AT THE SAME TIME FOR ABOUT 5 MINUTES. AFTER FIVE MINUTES, THE MONITORS BOOTED UP NORMALLY. NO PATIENT INJURY WAS REPORTED. GE HEALTHCARE'S INVESTIGATION INTO THE REPORTED OCCURRENCE IS STILL ONGOING. A FOLLOW-UP REPORT WILL BE ISSUED WHEN THE INVESTIGATION HAS BEEN COMPLETED.
1075723	1	IT WAS REPORTED THAT IN 2008, AT AROUND 8:30 AM APPROXIMATELY 4 MONITORS REBOOTED AT THE SAME TIME FOR ABOUT 5 MINUTES. AFTER FIVE MINUTES THE MONITORS BOOTED UP NORMALLY. NO PATIENT INJURY WAS REPORTED. GE HEALTHCARE'S INVESTIGATION INTO THE REPORTED OCCURRENCE IS STILL ONGOING. A FOLLOW-UP REPORT WILL BE ISSUED WHEN THE INVESTIGATION HAS BEEN COMPLETED.
1075725	1	IT WAS REPORTED THAT IN 2008 AT AROUND 8:30 AM APPROX 4 MONITORS REBOOTED AT THE SAME TIME FOR ABOUT 5 MINUTES. AFTER FIVE MINUTES THE MONITORS BOOTED UP NORMALLY. NO PT INJURY WAS REPORTED. GE HEALTHCARE'S INVESTIGATION INTO THE REPORTED OCCURRENCE IS STILL ONGOING. A FOLLOW-UP REPORT WILL BE ISSUED WHEN THE INVESTIGATION HAS BEEN COMPLETED.
1075726	1	IT WAS REPORTED THAT IN 2008, AT AROUND 8:30 AM APPROX 4 MONITORS REBOOTED AT THE SAME TIME FOR ABOUT 5 MINS. AFTER FIVE MINS THE MONITORS BOOTED UP NORMALLY. NO PT INJURY WAS REPORTED. GE HEALTHCARE'S INVESTIGATION INTO THE REPORTED OCCURRENCE IS STILL ONGOING. A FOLLOW-UP REPORT WILL BE ISSUED WHEN THE INVESTIGATION HAS BEEN COMPLETED.
1075736	0	IT WAS REPORTED THAT DURING AN ENDOSCOPIC RETROGRADE CHOLANGIOPANCREATOGRAPHY (ERCP) PROCEDURE, WITHDRAWAL DIFFICULTIES OCCURRED. A 10X80 WALLSTENT RX BILIARY STENT WAS DEPLOYED TO TREAT AN UNSPECIFIED STRICTURE IN THE COMMON BILE DUCT. WHILE ATTEMPTING TO REMOVE THE DELIVERY CATHETER, THE CATHETER "GOT CAUGHT" ON THE DEPLOYED STENT. THE PHYSICIAN WAS ABLE TO "JIGGLE" THE CATHETER AND THE CATHETE…
1075747	1	CERNER HAS DISTRIBUTED A PRIORITY REVIEW FLASH NOTIFICATION IN 2008 TO ALL POTENTIALLY IMPACTED CLIENT SITES. THE SOFTWARE NOTIFICATION INCLUDES A DESCRIPTION OF THE ISSUE AND AN INTERIM WORKFLOW ADJUSTMENT TO PREVENT THE MALFUNCTION. A SOFTWARE MODIFICATION HAS BEEN DEVELOPED TO ADDRESS THE ISSUE FOR ALL SITES THAT COULD BE POTENTIALLY IMPACTED. CERNER CORPORATION CONSIDERS THIS ISSUE RESOLVED A…
1075884	0	IN 2008, THE PATIENT REPORTED THAT HE RECEIVED AN E6 (MECHANICAL) ERROR WHILE ATTEMPTING TO BOLUS. HE THEN RECEIVED AN E2 (BATTERY DEPLETED). HE STATED THAT HE NEVER RECEIVED AN A2 (BATTERY LOW) ALARM. HE STATED THAT HAD SEEN A BATTERY SYMBOL ON THE DISPLAY OF THE INFUSION DEVICE. THE PATIENT WAS INSTRUCTED TO INSERT A NEW BATTERY AND THE E6 ERROR CONTINUED. THE PATIENT WAS INSTRUCTED TO REMOVE T…
1075920	1	A GE SERVICE REP PERFORMED AN ON SITE INVESTIGATION. THE POWER SWITCH, CABLES, AND ISD BOARD WERE REPLACED DURING THE SERVICE CALL. THE SYSTEM WAS TESTED AND FOUND TO BE WORKING AS INTENDED AND PUT BACK INTO SERVICE. IT WAS REPORTED THAT THE 9900 SYSTEM WOULD NOT BOOT UP OR TRANSFER IMAGES TO PACS FOLLOWING A CASE. NO PT INJURY WAS REPORTED.
1076256	0	CUSTOMER REPORTED THE SYSTEM HAS A BROKEN HANDLE. NO PT INJURY WAS REPORTED. A GE REP EVALUATED THE SYSTEM AND REPLACED THE ROTATION BRAKE HANDLE. SYSTEM OPERATES AS INTENDED.
1076347	0	A GE SERVICE REP PERFORMED AN ON SITE INVESTIGATION. THE FAILURE COULD NOT BE DUPLICATED. THE CONNECTORS AND BOARDS WERE RE-SEATED AND THE LEFT MONITOR WAS REPLACED DURING THE SERVICE CALL. THE SYSTEM WAS TESTED AND FOUND TO BE WORKING AS INTENDED, AND PUT BACK INTO SERVICE. IT WAS REPORTED THAT THE LEFT MONITOR ON THE 7700 SYSTEM WOULD INTERMITTENTLY FLICKER AND GO BLANK. NO PT INJURY WAS REPORT…
1076516	1	IT WAS REPORTED THAT LOW REFERENCE RANGE FLAGS WERE NOT REPORTED AS EXPECTED IN HL7 MESSAGES. THIS ISSUE WAS DISCOVERED IN THE CUSTOMER'S TEST ENVIRONMENT. THE ISSUE WAS DETERMINED TO BE CAUSED BY A CODE ERROR. THE RANGE FLAG FOR NUMERIC RESULTS WERE INCORRECTLY OVERWRITTEN.
1076536	1	IT WAS REPORTED THAT LOW REFERENCE RANGE FLAGS WERE NOT REPORTED AS EXPECTED IN HL7 MESSAGES. THIS ISSUE WAS DISCOVERED IN THE CUSTOMER'S TEST ENVIRONMENT. THE ISSUE WAS DETERMINED TO BE CAUSED BY A CODE ERROR. THE RANGE FLAG FOR NUMERIC RESULTS WERE INCORRECTLY OVERWRITTEN.
1076537	1	THE CLIENT REPORTED THAT THE RESULT FLAG IS NOT BEING SENT ON RESULTS WITH LOW VALUES. ULTRA REPORTS ARE CORRECT AND ARE DISPLAYING THE CORRECT FLAGS; HOWEVER, THEY ARE NOT DISPLAYING WHEN SENT ELECTRONICALLY TO EXCELLERIS, A THIRD PARTY SOFTWARE. THE ISSUE STARTED TO OCCUR AFTER THE PATCH 3.3.2.27_P4 INSTALLED IN PRODUCTION IN 2008. THE CLIENT'S SQL RECORDS SHOWED THAT REQUESTS WERE SENT BETWEEN…
1076651	1	DEVICE MALFUNCTION IS SUSPECTED, BUT DID NOT CAUSE OR CONTRIBUTE TO A DEATH OR SERIOUS INJURY. REPORTER INDICATED A VNS HANDHELD COMPUTER IS NO LONGER HOLDING A CHARGE. THE HANDHELD HAS BEEN RETURNED TO THE MFR AND IS PENDING PRODUCT ANALYSIS.
1076663	1	REPORTER INDICATED THAT THE SITE WAS HAVING PROBLEMS WITH THE HANDHELD COMPUTER. ATTEMPTS FOR ADDITIONAL INFORMATION HAVE BEEN UNSUCCESSFUL TO DATE. DEVICE FAILURE IS SUSPECTED, BUT DID NOT CAUSE OR CONTRIBUTE TO A DEATH OR SERIOUS INJURY.
1076666	1	REPORTER INDICATED THAT THE SITE'S (B) (4) HANDHELD COMPUTER SCREEN WOULD "FREEZE EVERYTIME THEY TURN THE DEVICE ON" AND THAT INTERROGATING THE DEVICE WOULD TAKE A LONG TIME. IT WAS REPORTED THAT "ALL TROUBLESHOOTING" HAD BEEN PERFORMED. A NEW HANDHELD COMPUTER HAS BEEN SENT TO THE SITE. ATTEMPTS FOR ADDITIONAL INFORMATION HAVE BEEN UNSUCCESSFUL TO DATE.
1076671	1	PHYSICIAN REPORTED THAT HIS HANDHELD WILL NOT MOVE PAST THE "GREEN CHECK MARK SCREEN." HE REINSERTED THE FLASHCARD IN THE HANDHELD AND WAS ABLE TO FINISH THE PROGRAMMING SESSION.
1076674	1	IT WAS REPORTED THAT A SITE'S HANDHELD WAS NO LONGER WORKING. THE HANDHELD WAS FULLY CHARGED. HANDHELD WORKED ON THE FIRST PATIENT AND TURNED OFF ON THE SECOND PATIENT. TROUBLESHOOTING WAS PERFORMED. FLASHCARD WAS RESEATED, SOFT AND HARD RESETS WERE PERFORMED. WHEN SITE SELECTED YES TO UPLOAD ALL THE FILES, THE HANDHELD CRASHED AGAIN AND WAS NOT ABLE TO TURN BACK ON. HANDHELD WAS PLUGGED BACK IN …
1076677	1	PHYSICIAN RECEIVED A NEW DELL X50 HANDHELD REPLACEMENT THAT DID NOT WORK. HANDHELD WAS PLUGGED IN AND IT FUNCTIONED CORRECTLY. WHEN THE HANDHELD WAS UNPLUGGED FROM THE WALL IT WOULD POWER DOWN IMMEDIATELY. A NEW HANDHELD WAS SENT TO THE PHYSICIAN. PRODUCT IS PENDING ANALYSIS. DEVICE FAILURE IS SUSPECTED, BUT DID NOT CAUSE OR CONTRIBUTE TO A DEATH OR SERIOUS INJURY.
1076686	1	IT WAS REPORTED THAT A DELL HANDHELD COMPUTER'S SCREEN CONTINUED TO FREEZE AT THE INTERROGATION STEP. A NEW HANDHELD HAS BEEN SENT TO THE SITE. GOOD FAITH ATTEMPTS TO OBTAIN ADDITIONAL INFORMATION HAVE BEEN UNSUCCESSFUL TO DATE.
1076689	1	IT WAS REPORTED THAT A PROGRAMMING SYSTEM WOULD NOT COMMUNICATE. TROUBLESHOOTING STEPS DID NOT RESOLVE THE ISSUE. A NEW PROGRAMMING WAND WAS SENT TO THE SITE BUT DID NOT RESOLVE THE ISSUE. A NEW HANDHELD COMPUTER HAS BEEN SENT TO THE SITE, AND IT HAS BEEN REPORTED THAT THERE ARE NO MORE PROBLEMS. GOOD FAITH ATTEMPTS TO OBTAIN THE HANDHELD FOR ANALYSIS HAVE BEEN UNSUCCESSFUL TO DATE. DEVICE MALFUN…
1076691	1	IT WAS REPORTED THAT A (B) (4) HANDHELD COMPUTER WOULD NOT TURN ON. TROUBLESHOOTING DID NOT RESOLVE THE ISSUE. THE HANDHELD HAS BEEN RETURNED TO THE MANUFACTURER AND IS UNDERGOING ANALYSIS. DEVICE MALFUNCTION IS SUSPECTED, BUT DID NOT CAUSE OR CONTRIBUTE TO A DEATH OR SERIOUS INJURY.
1076693	1	REPORTER INDICATED A VNS PROGRAMMING HANDHELD SCREEN FROZE. TROUBLESHOOTING DID NOT RESOLVE THE ISSUE. GOOD FAITH ATTEMPTS TO OBTAIN ADDITIONAL INFORMATION HAVE BEEN UNSUCCESSFUL TO DATE.
1076768	1	DEBRIS TRAPPED BETWEEN THE SCREEN AND TOP BEZEL. DEVICE MALFUNCTION OCCURRED, BUT DID NOT CAUSE OR CONTRIBUTE TO A DEATH OR SERIOUS INJURY. REPORTER INDICATED A VNS PROGRAMMING HANDHELD "SCREEN FREEZES A LOT." TROUBLESHOOTING DID NOT CONSISTENTLY RESOLVE THE ISSUE. THE HANDHELD WAS RETURNED TO THE MANUFACTURER AND AN ANALYSIS ON THE HANDHELD IDENTIFIED DEBRIS TRAPPED BETWEEN THE SCREEN AND TOP BE…
1077227	0	LIFESCAN HAS REQUESTED THE RETURN OF THE SUBJECT METER FOR EVALUATION, BUT HAS NOT YET RECEIVED IT. IF THE METER IS RETURNED, LIFESCAN WILL EVALUATE IT AND, IF THE METER DOES NOT PASS INSPECTION, LIFESCAN WILL INFORM FDA OF THE RESULTS IN A SUPPLEMENTAL REPORT. THE LAY USER/PATIENT CONTACTED LIFESCAN (LFS) ALLEGING THAT THE OK BUTTON DOES NOT RESPOND ON THE MAIN MENU. IT ONLY RESPONDS WHEN TURNIN…
1077658	0	DEVICE NOT RETURNED. REPORTEDLY, DEVICE WAS EXPLANTED AT IMPLANT; SURGEON CHOSE A LARGER SIZE DUE TO STENOSIS OF THE HOST VALVE. NO FURTHER DETAILS WERE PROVIDED. SURGEON INDICATED IT IS UNKNOWN IF THE DEVICE IS AVAILABLE FOR RETURN. SURGEON ALSO INDICATED THAT THIS EVENT WAS NOT DEVICE RELATED.
1077938	0	. THE SIDERAIL ON THIS BED WILL NOT LATCH. TSR REPLACED ALL 4 CENTER ARMS ON THIS BED.
1077941	0	THE SIDERAIL ON THIS BED WILL NOT LATCH. TSR REPLACED 3 CENTER ARMS ON THIS BED. .
1078039	0	ONE PATIENT WITH DISCREPANT MYOGLOBIN RESULTS. INITIAL RESULT <21.00 NG/ML, REPEAT 88.74 NG/ML. INITIAL RESULT WAS REPORTED, THE PATIENT WAS NOT ADVERSELY AFFECTED. THE FIELD SERVICE REP WAS UNABLE TO DETERMINE ROOT CAUSE. PERFORMANCE TESTS PERFORMED WITHIN SPECIFICATION.
1078228	0	OBSTRUCTION(NOS) [OBSTRUCTION]. CASE DESCRIPTION: SPONTANEOUS REPORT RECEIVED ON 03-JUL-2008 FROM A SURGEON REGARDING A FEMALE PT, AGE AND INITIALS UNSPECIFIED WITH A MEDICAL HISTORY OF A HYSTERECTOMY ON AN UNSPECIFIED DATE. THE PT HAD RECEIVED SEPRAFILM ON AN UNK DATE AFTER HYSTERECTOMY AND EXPERIENCED ADHESION THAT LED TO OBSTRUCTION (DETAILS NOT PROVIDED). AS OF THE DATE OF RECEIPT OF THIS REP…
1078238	0	IT WAS REPORTED THAT THE PT HAS EXPIRED AFTER AN IMPLANT DURATION OF 1 DAY, DUE TO UNK REASONS. IT IS UNK IF THE DEATH WAS DEVICE RELATED. NO FURTHER DETAILS WERE PROVIDED. INFO LEARNED FROM IMPLANT PATIENT REGISTRY. DEVICE NOT RETURNED.
1078415	0	THIS LEAD WAS RETURNED WITH OOS DOCUMENTATION FROM BIOTRONIK REPRESENTATIVE. PER THE OOS, THE LEAD WAS REPLACED AT THE PHYSICIAN'S REQUEST, BECAUSE IT BECAME DISLODGED. THIS LEAD WAS REPLACED WITH ANOTHER SETROX S 45.
1078420	0	A REVIEW OF THE MANUFACTURING PAPERWORK IS BEING CONDUCTED. AS REPORTED, IN 2004, THIS PATIENT WAS IMPLANTED WITH GORE EXCLUDER AAA ENDOPROSTHESIS. IN 2008 AN ANGIOGRAM REVEALED THAT THE PATIENT HAD MULTIPLE TYPE II ENDOLEAKS. IN 2008, THE PATIENT UNDERWENT A REINTERVENTION IN WHICH MULTIPLE ACCESSORY VESSELS WERE COILED, AND AN ADDITIONAL GORE EXCLUDER AAA ENDOPROSTHESIS COMPONENT WAS IMPLANTED …
1078430	0	THERE IS NO EVIDENCE OF A DEVICE MALFUNCTION. FACILITY STAFF CONFIRMED STENOSIS IN PATIENT'S FISTULA, WHICH HAS SINCE BEEN ADDRESSED. A DIRECT CORRELATION BETWEEN NXSTAGE SYSTEM ONE AND THE REPORTED BLOOD LOSS CANNOT BE ESTABLISHED. NXSTAGE MEDICAL CONSIDERS THIS REPORTED CLOSED. NO ADDITIONAL INFO WILL BE PROVIDED. THIS REPORT IS BEING FILED AS AN ADVERSE EVENT SOLELY TO COMPLY WITH THE FDA'S BL…
1078590	0	CUSTOMER REPORTS GETTING ERROR AFTER BLOOD IS APPLIED WHILE USING THE AVIVA SYS. CUSTOMER REPORTS SHE WAS ADMITTED TO THE HOSP DUE TO A STROKE CAUSED BY HIGH BLOOD SUGAR. CUSTOMER STATES SHE WAS IN THE HOSP FOR 4 DAYS; WAS GIVEN INSULIN. CUSTOMER STATES METER HAD NOT BEEN IN USE FOR A MONTH PRIOR TO THE EVENT DUE TO ERROR MESSAGE. NO CONTROLS WERE RUN. A REQUEST WAS MADE FOR RETURN OF THE SUSPECT…
1078722	0	IT WAS REPORTED THE PATIENT'S INTRATHECAL DRUG DELIVERY PUMP SYSTEM WAS REMOVED DUE TO INFECTION. NO SYMPTOMS OR OUTCOME WERE REPORTED. ADDITIONAL INFORMATION HAS BEEN REQUESTED FROM THE HCP, BUT WAS NOT AVAILABLE ON THE DATE OF THIS REPORT.
1078794	0	THE DEVICE HAS BEEN RECEIVED FOR EVAL, HOWEVER, EVAL IS NOT COMPLETE. A FOLLOW-UP REPORT WILL BE FILED UPON COMPLETION OF THE EVAL OR IF ADDITIONAL INFO BECOMES AVAILABLE. THE FACILITY REP REPORTED "CONSTANT ALARM THEN IT TURNS OFF BY ITSELF" ON A FLOGARD PUMP DURING BIO-MED TESTING. ALTHOUGH BAXTER ATTEMPTED TO OBTAIN INFO, DETAILS WERE NOT AVAILABLE REGARDING ADDITIONAL CONTACT INFO. ACCORDING …
1078840	1	IT WAS REPORTED THAT A DELL HANDHELD COMPUTER'S SCREEN WAS CRACKED AND WOULD NOT POWER ON. IT IS UNKNOWN HOW THE SCREEN BECAME CRACKED. GOOD FAITH ATTEMPTS TO OBTAIN THE PRODUCT FOR ANALYSIS HAVE BEEN UNSUCCESSFUL TO DATE. DEVICE MALFUNCTION IS SUSPECTED, BUT DID NOT CAUSE OR CONTRIBUTE TO A DEATH OR SERIOUS INJURY.
1078842	1	INITIAL REPORTER INDICATED THAT THEIR HANDHELD "WAS NOT WORKING." FURTHER FOLLOWUP AT THE SITE IT WAS DISCOVERED THE SCREEN WAS FROZEN ON THE INTERROGATION SCREEN. IT IS BELIEVED IT SHOWED AND EXPIRED INTERROGATION WARNING. A HARD RESET RESOLVED THE ISSUE. NO PRODUCT WILL BE RETURNED AS EVENT RESOLVED. THE HANDHELD CONTAINED 7.1 PROGRAMMING SOFTWARE. DEVICE MALFUNCTION SUSPECTED, BUT DID NOT CAUS…
1078844	1	INITIAL REPORTER INDICATED THAT HER DELL HANDHELD CONTAINING 7.1 PROGRAMMING SOFTWARE WAS HAVING "FROZEN SCREEN ISSUES BUT NOT ON THE INTERROGATION SCREEN." THE PRODUCT IS AT MANUFACTURER PENDING COMPLETION OF PRODUCT ANALYSIS.
1078845	1	INITIAL REPORTER INDICATED THAT THE CONNECTION WAS LOOSE BETWEEN THEIR HANDHELD AND WAND. THE SERIAL CABLE IS AT MANUFACTURER PENDING COMPLETION OF ANALYSIS. DEVICE MALFUNCTION SUSPECTED, BUT DID NOT CAUSE OR CONTRIBUTE TO A DEATH OR SERIOUS INJURY.
1078846	1	REPORTER INDICATED A VNS HANDHELD COMPUTER WILL ONLY WORK WHEN PLUGGED IN. WHEN TAKEN OFF THE CHARGER, IT WILL TURN OFF IN ABOUT 30 SECONDS. THE HANDHELD HAS BEEN RETURNED TO THE MANUFACTURER AND IS PENDING PRODUCT ANALYSIS.
1078847	1	INITIAL REPORTER INDICATED THAT HER HP JONADA HANDHELD HAS FREEZING ISSUES. THE HANDHELD CONTAINED 7.1 PROGRAMMING SOFTWARE. THE PRODUCT IS AT MANUFACTURER PENDING COMPLETION OF PRODUCT ANALYSIS.
1078944	0	THE REPORTED BLOOD LOSS IS ATTRIBUTED TO AN OBSERVED LEAK IN THE VENOUS TUBING OF THE CARTRIDGE AND TO THE OPERATOR NOT PERFORMING RINSEBACK. THE DISPOSABLE CARTRIDGE WAS NOT RETURNED AS REQUESTED BY NXSTAGE. THE REPORTED LEAK CANNOT BE CONFIRMED. THE CARTRIDGE LOT NUMBER WAS NOT AVAILABLE FROM THE REPORTER. THE USER'S GUIDE INCLUDES THE FOLLOWING WARNING, "THE NXSTAGE CYCLER MAY NOT SENSE SLOW F…
1078971	0	A SPACELABS SERVICE REPRESENTATIVE HAS REPORTED THAT IN 2008, A SPACELABS MODULE 90478 (TELEMETRY RECEIVER) FAILED TO ALARM DURING SIMULATOR TESTING. WE HAVE INITIATED AN INVESTIGATION, WHICH IS STILL UNDERWAY, TO OBTAIN FACTS RELATING TO THE EVENT; DETERMINE WHETHER THERE WAS ANY PRODUCT FAILURE AND, IF SO, THE NATURE OF SUCH FAILURE; DETERMINE THE ROOT CAUSE OR ANY SUCH FAILURE THAT MAY HAVE OC…
1079107	0	PELVIC ORGAN PROLAPSE OCCURRED - DYSPAREUNIA OCCURRED - PELVIC ORGAN PROLAPSE OCCURRED - NOT LABELED. CONCLUSION: NO CONCLUSION CAN BE DRAWN AT THIS TIME. SHOULD ADDITIONAL INFO BE OBTAINED, A SUPPLEMENTAL 3500A FORM WILL BE SUBMITTED ACCORDINGLY. IT WAS REPORTED THAT A PT UNDERWENT AN ANTERIOR PELVIC FLOOR REPAIR PROCEDURE IN LATE 2005. ON AN UNKNOWN DATE, THE PT EXPERIENCED DYSPAREUNIA AND PELV…
1079150	1	IT WAS REPORTED TO MANUFACTURER THAT THE SITE'S HANDHELD SCREEN WAS CONTINUALLY FREEZING BEFORE COMPLETING A SUCCESSFUL INTERROGATION AND INTERMITTENTLY DURING SYSTEM DIAGNOSTICS. THE SITE REQUESTED THAT A NEW DEVICE BE SENT TO REPLACE THE NON-WORKING DEVICE. THE NON-WORKING DEVICE HAS BEEN RETURNED TO MANUFACTURER AND ANALYSIS UNDERWAY.
1079358	1	DEVICE MALFUNCTION IS SUSPECTED, BUT DID NOT CAUSE OR CONTRIBUTE TO A DEATH OR SERIOUS INJURY. RPTR INDICATED THAT THEIR HANDHELD SCREEN WAS FREEZING. PENDING PRODUCT RETURN FOR ANALYSIS.
1079359	1	RPTR INDICATED THAT PHYSICIAN'S HANDHELD WAS NOT HOLDING A CHARGE. SHE STATED IT WOULD "GO DEAD" SHORTLY AFTER IT WAS UNPLUGGED FROM THE WALL. PENDING PRODUCT RETURN. DEVICE FAILURE IS SUSPECTED, BUT DID NOT CAUSE OR CONTRIBUTE TO A DEATH OR SERIOUS INJURY.
1079405	1	REPORTER INDICATED A VNS HANDHELD COMPUTER SCREEN WOULD FREEZE. GOOD FAITH ATTEMPTS TO OBTAIN ADD'L INFO HAS BEEN UNSUCCESSFUL TO DATE. THE HANDHELD HAS BEEN RETURNED TO THE MFR AND IS PENDING PROD ANALYSIS.
1079410	1	DEVICE MALFUNCTION IS SUSPECTED, BUT DID NOT CAUSE OR CONTRIBUTE TO A DEATH OR SERIOUS INJURY. IT WAS REPORTED THAT A DELL HANDHELD COMPUTER'S SERIAL CABLE WAS BROKEN AT THE CONNECTION POINT BETWEEN THE HANDHELD AND THE PROGRAMMING WAND. THE SERIAL CABLE HAS BEEN RETURNED TO THE MANUFACTURER AND IS UNDERGOING ANALYSIS.
1079444	1	INITIAL REPORTER INDICATED THAT "HE'S GETTING FREEZING ON HIS DELL HANDHELD DURING INTERROGATION. HE CAN RESOLVE THE FREEZE BY RESEATING THE FLASHCARD BUT IT'S BECOMING VERY FREQUENT." THE HANDHELD CONTAINED 7.1 PROGRAMMING SOFTWARE. THE PRODUCT IS AT MANUFACTURER PENDING ANALYSIS COMPLETION.
1079458	0	LIFESCAN HAS REQUESTED THE RETURN OF THE SUBJECT METER AND STRIPS FOR EVAL, BUT HAS NOT YET RECEIVED THEM. IF EITHER THE METER OR STRIPS ARE RETURNED, LIFESCAN WILL EVALUATE IT/THEM AND, IF EITHER THE METER OR STRIPS DO NOT PASS INSPECTION. LIFESCAN WILL INFORM FDA OF THE RESULTS IN A SUPPLEMENTAL REPORT. ON JULY 7, 2008, THE LAY-USER'S / PT'S HOME CARE NURSE CONTACTED LIFESCAN (LFS) ALLEGING A "…
1079474	1	A CUSTOMER REPORTED TO BECKMAN COULTER INC. (BCI) THAT TWO SUPPRESSED PATIENT CREATININE (CREM) RESULTS WERE INCORRECTLY REPORTED BY DATALINK2000 DATA MANAGER (DL2000) TO THE LAB INFORMATION SYSTEM (LIS). PATIENT 1: A PATIENT SAMPLE WAS TESTED FOR CREM AND A SUPPRESSED "EA DL" RESULT WAS UPLOADED FROM THE INSTRUMENT TO THE DL2000. THE DL2000 UPLOADED THE RESULT TO THE LIS AS "<0.1". PATIENT 2: PE…
1079546	1	IT WAS REPORTED THAT A DELL HANDHELD COMPUTER WOULD NOT TURN ON DESPITE BEING PLUGGED INTO THE WALL OVERNIGHT. THE POWER LIGHT WAS "NOT LIT UP". ALL CONNECTIONS WERE CHECKED, AND TROUBLESHOOTING WOULD NOT RESOLVE THE ISSUE. THE PRODUCT HAS BEEN RETURNED TO THE MANUFACTURER AND IS UNDERGOING ANALYSIS. DEVICE MALFUNCTION IS SUSPECTED, BUT DID NOT CAUSE OR CONTRIBUTE TO A DEATH OR SERIOUS INJURY.
1079557	1	DEVICE FAILURE IS SUSPECTED, BUT DID NOT CAUSE OR CONTRIBUTE TO A DEATH OR SERIOUS INJURY. PHYSICIAN REPORTED THAT WHILE TRYING TO INTERROGATE A PATIENT'S GENERATOR, HE RECEIVED A MESSAGE THAT SAID "THERE IS AN ERROR ESTABLISHING COMMUNICATION." PHYSICIAN PERFORMED TROUBLESHOOTING STEPS WITH BOTH THE HANDHELD AND PROGRAMMING WAND BUT CONTINUED TO RECEIVED THE SAME MESSAGE. THE PROGRAMMING SYSTEM …
1079559	1	PHYSICIAN REPORTED THAT WHEN SWITCHING ON THE HANDHELD, AN EXCLAMATION POINT APPEARS ON THE SCREEN NEAR THE SIGN OF THE LOUDSPEAKER. AFTER TOUCHING THE EXCLAMATION POINT, THE SIGN DISAPPEARS. WHEN PERFORMING INTERROGATION, IT TAKES SEVERAL MINUTES BEFORE PROGRESSING TO THE NEXT STEP. PHYSICIAN THOUGHT THAT THE SCREEN FROZE, BUT AFTER A FEW MOMENTS HE RECEIVED THE INTERROGATION RESULTS. HANDHELD A…
1079611	0	INTERNAL BLOOD LEAKS CAN OCCUR DUE TO DAMAGE OF THE HOLLOW FIBRES. NO SAMPLE IS AVAILABLE FOR INVESTIGATION. NO FURTHER INFO IS EXPECTED FOR THIS SPECIFIC EVENT AND THE CASE IS CONSIDERED CLOSED. THE ROOT CAUSE OF THIS EVENT CANNOT BE DETERMINED. GAMBRO DOES NOT REGARD THE SUBMISSION OF THIS REPORT AS AN ADMISSION OF LIABILITY. THE CUSTOMER COMPLAINTS BLOOD LEAKAGE DURING THE TREATMENT. THE BLOOD…
1080125	0	COMPLAINANT ALLEGED THAT DURING FUNCTIONAL TESTING, THE DEVICE DISPLAYED "DEFIB DISABLED," "PACER DISABLED," "DEFIB FAULT 76," AND "PACER FAULT 115" MESSAGES. COMPLAINANT INDICATED THAT THERE WAS NO PATIENT INVOLVEMENT IN THE REPORTED MALFUNCTION. ZOLL MEDICAL CORPORATION HAS RECEIVED THE PRODUCT AND WILL BE PROVIDING A FOLLOW-UP REPORT WHEN OUR INVESTIGATION IS COMPLETED.
1080168	0	ZOLL MEDICAL CORPORATION HAS NOT RECEIVED THE DEVICE FOR EVALUATION, AND THIS COMPLAINT IS STILL UNDER INVESTIGATION. COMPLAINANT ALLEGED THAT DURING FUNCTIONAL TESTING, THE DEVICE INAPPROPRIATELY SHUT DOWN. COMPLAINANT INDICATED THAT THERE WAS NO PATIENT INVOLVEMENT IN THE REPORTED MALFUNCTION.
1080467	0	PER BIOTRONIK REPRESENTATIVE, THIS SYSTEM WAS REMOVED DUE TO INFECTION. PER THE OOS, THIS LEAD WAS REPLACED WITH A SELOX JT 45. THE INFECTED SYSTEM: PHILOS II DR, 75965732, MDR: 1028232-2008-00758; SYNOX SX 45-JBP, MDR: 1028232-2008-00759; SYNOX SX 53-BP, MDR: 1028232-2008-00760.
1080578	0	SUBMIT DATE: 7/17/2008. AN INVESTIGATION IS CURRENTLY UNDERWAY. UPON COMPLETION, THE RESULTS WILL BE FORWARDED. IT WAS REPORTED TO TYCO HEALTHCARE/KENDALL THAT A CUSTOMER HAD A PROBLEM WITH AN INSULIN SYRINGE. THE CUSTOMER REPORTS HE TAKES 8 SHOTS A DAY OF PAIN MEDICINE (NOT INSULIN) AND THE CANNULAS ARE BREAKING OFF IN HIS SKIN.
1080593	1	REPORTER INDICATED THAT A VNS DELL HANDHELD COMPUTER WAS FREEZING AFTER "INTERROGATION SUCCESSFUL" WAS DISPLAYED. THE EVENT WAS RESOLVED WITH A SOFT RESET. A NEW HANDHELD COMPUTER WAS SHIPPED TO THE SITE. THE PRODUCT WAS RETURNED TO THE MFR AND IS AWAITING ANALYSIS.
1080638	1	IT WAS REPORTED TO MFR THAT THE PHYSICIAN WAS HAVING PROBLEMS TURNING ON THE HANDHELD DEVICE. WHEN THE DEVICE WAS PLUGGED IN, THE ORANGE LIGHT CAME ON INDICATING THAT THE DEVICE WAS CHARGING BUT IT DID NOT TURN ON LATER. DIFFERENT OUTLETS HAVE BEEN USED TO CHARGE THE DEVICE. ATTEMPTS TO OBTAIN THE NON-WORKING DEVICE FOR ANALYSIS HAVE BEEN MADE, BUT HAVE BEEN UNSUCCESSFUL TO DATE. A NEW DEVICE HAS…
1080639	1	REPORTER INDICATED THAT THE SITE'S DELL HANDHELD COMPUTER SCREEN BECAME FROZEN AFTER INTERROGATION. THE EVENT WAS RESOLVED WITH A SOFT RESET. HANDHELD CONTAINED 7.1 SOFTWARE.
1080759	0	A FEMALE PT WAS ENROLLED IN THE STUDY IN 2007 WITH I-VESSEL DISEASE. THE LESION TREATED WAS IN THE DISTAL LEFT ANTERIOR DESCENDING (LAD) BRANCH. THE LESION WAS PRE-DILATED AND A 2.5 X 13 MM CYPHER SELECT STENT WAS IMPLANTED AT 16 ATM. THE TARGET LESION WAS AN IN-STENT RESTENOSIS OF A PREVIOUSLY IMPLANTED CYPHER STENT. THE DAY OF THE INDEX PROCEDURE THE PT REPORTED EXPERIENCING ANGINA PECTORIS THA…
1081179	0	TAPER II. THE PRODUCT ASSOCIATED WITH THIS REPORT HAS NOT YET BEEN RETURNED. BASED UPON THE SERIAL NUMBER PROVIDED BY THE REPORTER, THE CONNECTOR TYPE IS ASSUMED TO BE A TAPER II. THE REPORTER TO THE EVENT WAS ASKED TO RETURN THE PRODUCT FOR ANALYSIS. VISUAL EXAMINATION MAY CONFIRM OR DETERMINE ANOTHER CONNECTOR TYPE ASSOCIATED WITH THIS REPORT. ALLERGAN HAS NOT RECEIVED THE PRODUCT AT THIS TIME.…
1081219	0	PROCEDURE TYPE: LAP GASTRIC BYPASS. ACCORDING TO THE RPTR: THE SURGEON DID A LAPAROSCOPIC GASTRIC BYPASS ON A 50 OR SO YR OLD WOMAN. THE WOMAN WAS FINE POST- OPERATIVE THE DAY OF THE SURGERY AND THE FOLLOWING DAY. POST-OP DAY 2 THE PT WAS COMPLAINING OF SEVERE ABDOMINAL PAIN. SHE WAS FOUND TO HAVE A LOOP OF SMALL INTESTINE STUCK IN THE FACIAL DEFECT OF A VERSASTEP 5-12MM PORT WHICH WAS NOT CLOSED…
1081496	0	THE PUMP HAS NOT BEEN RETURNED TO ANIMAS FOR EVAL. ANIMAS HAS CONDUCTED A REVIEW OF THE DEVICE HISTORY RECORD FOR THIS PUMP AND IT WAS OPERATING WITHIN REQUIRED SPECIFICATIONS AT THE TIME OF RELEASE. THE PT IS CURRENTLY SUFFERING FROM SHINGLES AND HAS BEEN EXPERIENCING ELEVATED BLOOD GLUCOSE LEVELS DURING THE OUTBREAK. THE PT REMAINED ON INSULIN PUMP THERAPY DURING THE EMERGENCY ROOM TREATMENT AN…
1081541	1	REPORTER INDICATED VNS HANDHELD OCCASIONALLY PRODUCED THE ERROR MESSAGE "LOW BATTERY", EVEN AFTER BEING PLUGGED IN OVERNIGHT. IT WAS REPORTED THE ONLY WAY THE HANDHELD COULD BE UTILIZED WAS TO KEEP IT PLUGGED INTO THE WALL OUTLET. THE PHYSICIAN STATED THE "BATTERY REMAINING" INDICATOR READ 75% AND WAS STILL NOT ABLE TO USE THE HANDHELD." THE HANDHELD HAS BEEN RETURNED TO THE MFR AND IS PENDING PR…
1081543	1	REPORTER INDICATED VNS HANDHELD IS NOT FUNCTIONING. NO SPECIFIC MALFUNCTION WAS IDENTIFIED. GOOD FAITH ATTEMPTS TO OBTAIN ADD'L INFO HAVE BEEN UNSUCCESSFUL TO DATE.
1081546	1	IT WAS REPORTED THAT A PHYSICIAN WAS NOT ABLE TO INTERROGATE A PT WITH ONE OF THEIR PROGRAMMING SYSTEMS. THE POWER LIGHT AND THE DATA RECEIVED LIGHT WAS NOT LIT WHEN USING THE PROGRAMMING WAND. THEY USED ANOTHER PROGRAMMING SYSTEM AND IT WORKED. THE SERIAL ADAPTER CABLE WAS SWITCHED OUT AND ATTACHED TO THE MALFUNCTIONING HANDHELD AND WAND. A SUCCESSFUL INTERROGATION WAS ABLE TO BE PERFORMED ON A …
1081547	1	IT WAS REPORTED THAT PHYSICIAN'S PROGRAMMING SYSTEM CANNOT PERFORM INTERROGATIONS. COMPANY REP WAS PRESENT AND ALSO TRIED INTERROGATING ON HIS DEMONSTRATION GENERATOR, USING THE SUSPECT PROGRAMMING SYSTEM. INTERROGATION WAS NOT SUCCESSFUL. TROUBLESHOOTING WAS PERFORMED ON THE PROGRAMMING HANDHELD AND WAND. INTERROGATION WAS ATTEMPTED AGAIN, AND WENT THROUGH SUCCESSFULLY. ALTHOUGH THE TROUBLESHOOT…
1081549	1	CONCLUSIONS: DEVICE FAILURE OCCURRED, BUT DID NOT CAUSE OR CONTRIBUTE TO A DEATH OR SERIOUS INJURY. IT WAS REPORTED THAT PHYSICIAN'S WAND WAS HAVING PROBLEMS COMMUNICATING WITH THE HANDHELD. A NEW PROGRAMMING WAND WAS RECEIVED AND COMMUNICATION ISSUES HAVE RESOLVED. PRODUCT ANALYSIS WAS PERFORMED ON THE PROGRAMMING WAND. THE SERIAL DATA CABLE, WHICH PRODUCED COMMUNICATION ERRORS, HAD AN INTERMITT…
1081551	1	INITIAL REPORTER INDICATED THAT THE SITES DELL X5 HANDHELD THEY CURRENTLY HAVE "IS NOT WORKING." REPORTED THE HANDHELD HAD A FROZEN SCREEN. THE HANDHELD CONTAINED 7.1 PROGRAMMING SOFTWARE. MFR IS PENDING RECEIPT OF THE PRODUCT FOR ANALYSIS.
1081554	0	IT WAS REPORTED THAT DIAGNOSTIC TESTING RESULTED IN HIGH LEAD IMPEDANCE. X-RAYS WERE SENT TO THE MFR FOR REVIEW. NO OBVIOUS LEAD DISCONTINUITIES WERE VISUALIZED. NO ANOMALIES WERE IDENTIFIED THAT COULD BE CONTRIBUTING TO THE HIGH LEAD IMPEDANCE. GOOD FAITH ATTEMPTS TO OBTAIN ADD'L INFO HAVE BEEN UNSUCCESSFUL TO DATE. REVISION SURGERY IS LIKELY. MFR REVIEWED X-RAYS OF IMPLANTED DEVICE. RESULTS: X-…
1081555	1	IT WAS REPORTED TO MFR THAT THE SITE'S HANDHELD SCREEN WAS CONTINUALLY FREEZING FOLLOWING SUCCESSFUL INTERROGATION. THE SITE REQUESTED THAT A NEW DEVICE BE SENT TO REPLACE THE NON-WORKING DEVICE. THE NON-WORKING DEVICE HAS BEEN RETURNED TO MFR AND ANALYSIS IS UNDERWAY.
1081557	1	IT WAS REPORTED THAT A DELL HANDHELD COMPUTER'S SCREEN WAS FREEZING AFTER INTERROGATION. TROUBLESHOOTING WAS PERFORMED, BUT THE HANDHELD CONTINUED TO FREEZE AFTER INTERROGATION. A NEW HANDHELD WAS SENT TO THE SITE. GOOD FAITH ATTEMPTS TO OBTAIN THE PRODUCT FOR ANALYSIS HAVE BEEN UNSUCCESSFUL TO DATE.
1081559	1	DEVICE MALFUNCTION IS SUSPECTED, BUT DID NOT CAUSE OR CONTRIBUTE TO A DEATH OR SERIOUS INJURY. REPORTER INDICATED THAT HIS HANDHELD COMPUTER WENT "BAD". A REPLACEMENT HANDHELD WAS SENT TO THE SITE. GOOD FAITH ATTEMPTS TO OBTAIN ADD'L INFO AND THE PRODUCT FOR ANALYSIS HAVE BEEN UNSUCCESSFUL TO DATE.
1081560	1	IT WAS REPORTED THAT A (B) (4) HANDHELD COMPUTER'S SCREEN DISPLAYED THE FOLLOWING ERROR MESSAGE AFTER INTERROGATION: "ERROR EXECUTING SQL STATEMENT." A REVIEW OF THE MANUFACTURING RECORDS FOR THE HANDHELD AND FLASHCARD REVEALED THE FLASHCARD WAS MANUFACTURED AND DISTRIBUTED TWO YEARS PRIOR TO THE HANDHELD DISTRIBUTION. THIS INDICATES THAT THE FLASHCARD WAS USED IN A DIFFERENT MODEL HANDHELD. USIN…
1081652	0	CURRENTLY, IT IS UNKNOWN WHETHER OR NOT THE DEVICE MAY HAVE CAUSED OR CONTRIBUTED TO THE EVENT AS NO PRODUCT HAS BEEN RETURNED. NO CONCLUSION CAN BE DRAWN AT THIS TIME. WE THEREFORE CONSIDER THIS REPORT COMPLETE TO THE BEST OF OUR KNOWLEDGE. THE CUSTOMER STATED, SHE WAS HOSPITALIZED DUE TO HYPERGLYCEMIA. THE REPORTED BLOOD GLUCOSE READING WAS 553 MG/DL. THE CUSTOMER STATED THAT DURING THE WEEK PR…
1081788	0	PER MDRF, THIS SYSTEM WAS REMOVED FOR INFECTION: PHILOS II DR, MDR 1028232-2008-00779. SETROX S 53, MDR 1028232-2008-00780. SETROX S 45, MDR 1028232-2008-00781.
1081929	1	INITIAL REPORTER INDICATED THAT THEIR (B) (4) HANDHELD WILL TURN ON BUT THE SCREEN IS FROZEN. THE HANDHELD CONTAINED (B) (4) PROGRAMMING SOFTWARE. GOOD FAITH ATTEMPTS ARE BEING MADE FOR THE PRODUCT RETURN.
1081930	1	INITIAL REPORT INDICATED THAT THEIR DELL HANDHELD CONTAINING 7.1 SOFTWARE "SCREEN WAS FREEZING. IT FROZE AFTER INTERROGATION SUCCESSFUL BEEP, BUT DID NOT DISPLAY THE PATIENT DATA. PULLING THE CARD ALLOWED THE DEVICE TO CONTINUE." THE PRODUCT IS AT THE MANUFACTURER, PENDING COMPLETION OF ANALYSIS.
1081941	1	REPORTER INDICATED THAT A SITE'S (B) (4) HANDHELD COMPUTER SCREEN WAS FREEZING AND OPERATING SLOWLY DURING INTERROGATION.
1081943	1	REPORTER INDICATED THAT COMMUNICATION COULD NOT BE ESTABLISHED WITH A TEST GENERATOR WHEN USING A SITE'S PROGRAMMING WAND. WHEN ANOTHER HANDHELD COMPUTER WAS ATTACHED TO THE WAND, COMMUNICATION STILL COULD NOT BE ESTABLISHED INDICATING THAT THE WAND WAS A LIKELY SOURCE OF THE PROBLEM. THE WAND BATTERIES WERE CHANGED, CONNECTIONS WERE CHECKED, AND THERE WAS NOT BELIEVED TO BE ANY EMI. THE WAND HAS…
1081945	1	INITIAL REPORTER INDICATED THAT THE SITE'S DELL X5 HANDHELD SCREEN ALIGN WOULD NOT COMPLETE. A RESET DID NOT RESOLVE THE PROBLEM. MANUFACTURER PENDING RECEIPT OF PRODUCT FOR ANALYSIS. DEVICE MALFUNCTION SUSPECTED, BUT DID NOT CAUSE OR CONTRIBUTE TO A DEATH OR SERIOUS INJURY.
1081947	1	DEVICE FAILURE IS SUSPECTED, BUT DID NOT CAUSE OR CONTRIBUTE TO A DEATH OR SERIOUS INJURY. REPORTER INDICATED THAT A SITE'S HP HANDHELD COMPUTER WOULD NOT POWER ON. IT WAS REPORTED THAT THE SITE ATTEMPTED TROUBLESHOOTING WHICH INCLUDED RESEATING THE FLASHCARD AND RESETTING THE COMPUTER, BUT THE HANDHELD STILL COULD NOT BE TURNED ON. A NEW HANDHELD COMPUTER HAS BEEN SENT TO THE SITE.
1081957	1	REPORTER INDICATED A HANDHELD PROGRAMMING COMPUTER SCREEN FROZE DURING INTERROGATION. TROUBLESHOOTING RESOLVED THE ISSUE.
1082064	0	HILL-ROM GENERAL MANAGER WAS NOTIFIED BY HOSPITAL STAFF THAT SOMEONE SAW SMOKE EMITTING FROM BED. NO INJURIES WERE REPORTED BECAUSE OF THIS INCIDENT. A HILL-ROM TECHNICIAN COULD NOT LOCATE ANY WITNESS TO THE ALLEGED SMOKE. TECHNICIAN FOUND U10 ON MOTOR CONTROL BOARD WITH EVIDENCE OF OVERHEATING, HE ALSO FOUND LOGIC POWER CONNECTOR ON MOTOR CONTROL BOARD WAS DISASSEMBLED WITH THE WIRES OUT OF THE …
1082112	0	EVAL SUMMARY: THE EVAL DID NOT CONFIRM ANY FAILURE OR MALFUNCTION OF THE DEVICE THAT WOULD HAVE CAUSED OR CONTRIBUTED TO THIS OVERFILL DISCOVERED DURING EVAL. BASED ON A REVIEW OF THE AVAILABLE THERAPY LOG DATA, THE EVAL HAS DETERMINED THE PROBABLE CAUSE OF THIS OVERFILL TO BE: INSUFFICIENT DRAIN AND MULTIPLE CYCLES ADVANCED TO FILL WHEN SLOW/NO FLOW CONDITION OCCURRED ABOVE THE MINIMUM DRAIN VOL…
1082184	0	UNK AS LOT NUMBER IS UNK. EVALUATION: UNFORTUNATELY, NO PRODUCT WAS RETURNED TO ASSIST IN OUR INVESTIGATION. AT THIS TIME, WE ARE UNABLE TO DETERMINE WITH CERTAINTY WHY THIS INCIDENT MAY HAVE OCCURRED. HOWEVER, WE HAVE NOTIFIED THE APPROPRIATE PERSONNEL AND WILL CONTINUE TO MONITOR THIS DEVICE. THE CHEST DRAIN WAS PLACED WITHOUT COMPLAINT, BUT LATER, THE MOLDED END OF THE CHEST DRAIN (THAT WAS AT…
1082425	1	IT WAS REPORTED THAT THERE HAS BEEN A LOCATION SHIFT (CATHETER MOVEMENT) ON THIS CARTO SYSTEM WHILE THE CASE WAS IN PROGRESS. THERE WAS NO PT INJURY REPORTED. PT FULLY RECOVERED WITH EXCELLENT PROGNOSIS. THE COMPLAINT WAS REPORTED UNDER THE CARTO SYSTEM. HOWEVER, THE DOCTOR BELIEVED THIS WAS CATHETER RELATED CASE. THE CATHETER HAS BEEN DISCARDED BY THE FACILITY. THE CATHETER WAS BELIEVED TO BE A …
1082496	0	JOURNAL REFERENCE: ROTH TJ, VANDERSTEEN DR, HOLLATZ P, INMAN BA, REINBERG YE. SACRAL NEUROMODULATION FOR THE DYSFUNCTIONAL ELIMINATION SYNDROME: A SINGLE CENTER EXPERIENCE WITH 20 CHILDREN. J UROL. 2008;180(1):306-311. RECENT ADVANCES IN NEUROMODULATION HAVE DEMONSTRATED PROMISE IN TREATING CHILDREN WITH THE DYSFUNCTIONAL ELIMINATION SYNDROME REFRACTORY TO MEDICAL MANAGEMENT. SACRAL NERVE STIMULA…
1082522	1	INFORMATIONAL: ERROR TRAPPING CAN BE HANDLED USING ONE OF TWO DIFFERENT METHODOLOGIES BASED ON A SETTING IN THE SUNQUEST LABORATORY SYSTEM. THIS SETTING IS POINTING TO ONE OF THE FOLLOWING: IF SET TO "ZT1", THEN THE OLD ERROR TRAPPING IS USED. IF SET TO "ZT2", THEN THE NEW ERROR TRAPPING IS USED. SETTING ERROR TRAPPING TO ZT2 WAS HANDLED VIA A CONVERSION UTILITY THAT WAS RUN AS PART OF THE PROCES…
1082579	1	THE DISCORDANT RESULTS WERE DUE TO AN IMPROPER SETTING OF THE REPORTING DECIMALS IN THE LAS CENTRALINK SOFTWARE BY THE OPERATOR. THE INSTRUMENT IS PERFORMING WITHIN SPECIFICATIONS. NO FURTHER EVALUATION OF THE DEVICE IS REQUIRED. DISCORDANT RESULTS WERE OBTAINED ON FOURTEEN SAMPLES FOR TOXM. THE FALSE POSITIVE RESULTS WERE RELEASED TO THE PHYSICIANS. IT IS UNKNOWN IF THERE WAS ANY ADVERSE PATIENT…
1082588	0	CALLER STATES THE LANCET DOES NOT RETRACT INTO THE SOFTCLIX PLUS LANCET DEVICE. NO ADVERSE EVENT REPORTED. REQUESTED RETURN OF SUSPECT DEVICE AND REPLACEMENT WAS SENT.
1082600	0	IN 2008, THE DISTRIBUTOR REPORTED THAT DURING SURGERY THE PRONG BROKE ON THE DRIVER. THE SURGEON WAS ABLE TO FINISH THE CASE WITH ANOTHER DRIVER IN THE KIT. NO FURTHER INFO IS AVAILABLE. PRODUCT IS AN INSTRUMENT AND IS NOT IMPLANTABLE. EVALUATION IS PENDING.
1083152	1	DEVICE FAILURE IS SUSPECTED BUT DID NOT CAUSE OR CONTRIBUTE TO A DEATH OR SERIOUS INJURY. PHYSICIAN WAS UNSUCCESSFUL TRYING TO INTERROGATE PT WITH THEIR PROGRAMMING SYS. A CYBERONICS' REP WAS PRESENT DURING THIS OFFICE VISIT. THE REP TRIED USING HER OWN PROGRAMMING SYS AND WAS ONLY ABLE TO SUCCESSFULLY INTERROGATE ON A DEMONSTRATION GENERATOR AND NOT ON THE PT. TROUBLESHOOTING WAS PERFORMED. THE …
1083207	1	REPORTER INDICATED THAT THE SITE'S DELL HANDHELD COMPUTER SCREEN WAS FREEZING. THE HANDHELD COMPUTER HAS BEEN RETURNED TO MANUFACTURER FOR ANALYSIS, AND A NEW HANDHELD COMPUTER HAS BEEN SEND TO THE SITE.
1083314	0	AN ON-SITE VISIT HAS BEEN SCHEDULED TO MEET WITH THE STAFF INVOLVED IN THE INCIDENT TO GATHER AS MUCH INFO AS POSSIBLE ABOUT THE EVENT AND COMPLETE AN INITIAL VISUAL INSPECTION. A FOLLOW UP REPORT WILL BE FILED UPON COMPLETION OF THE EVALUATION, OR IF ADDITIONAL INFO BECOMES AVAILABLE. IN 2008, BAXTER REC'D A REPORT THAT A COLLEAGUE TRIPLE CHANNEL PUMP CAUGHT FIRE ON THE SAME DAY, WHILE IN STORAG…
1083348	0	EVAL RESULTS AND CONCLUSION: DEVICE NOT INSPECTED WHEN REMOVED FROM PACKAGING. A 3.5 MM DIAMETER X 15MM LENGTH ENDEAVOR MX2 DRUG-ELUTING CORONARY STENT DELIVERY SYSTEM WAS IMPLANTED INTO A PT FOR THE TREATMENT OF AN UNKNOWN LESION. LESION MORPHOLOGY IS UNK. UNKNOWN IF VESSEL WAS PRE-DILATED. IT WAS REPORTED THAT THE DEVICE WAS ADVANCED TO THE LESION SITE AND WHEN THE PHYSICIAN INFLATED THE BALLOO…
1083437	0	SYMPTOMS/AE: INFECTED ACCESS SITE PSEUDOANEURYSM TREATED WITH DEBRIDEMENT. TIME OF SYMPTOMS/AE: 7 DAYS AFTER VESSEL CLOSURE. THE FOLLOWING EVENT WAS NOTED THROUGH A PERIODIC ARTICLE REVIEW THAT 1004 PTS UNDERWENT PERCUTANEOUS CORONARY INTERVENTIONS FOLLOWED BY ARTERIOTOMY CLOSURE OF THE COMMON FEMORAL ARTERY (CFA) WITH A PROSTAR DEVICE. THE PT UNDERWENT A ROTATIONAL ATHERECTOMY AND ANGIOPLASTY; V…
1083548	1	A HOSPITAL FACILITY REPORTED ON JUNE 27, 2008, THAT A PT SUFFERING FROM DEMENTIA ARRIVED IN THE EMERGENCY DEPARTMENT APPROX THREE MONTHS PRIOR. THE PT HAD A MEDICATION ORDER PLACED BY A PHYSICIAN ON A CUSTOM ORDER ENTRY SCREEN AND RECEIVED A MEDICATION TO WHICH HE WAS ALLERGIC RESULTING IN AN ALLERGIC REACTION REQUIRING STANDARD TREATMENT. HE FULLY RECOVERED AND WAS DISCHARGED FROM THE HOSPITAL W…
1083564	0	BAXA WAS NOTIFIED ON 06/25/2008 THAT A PATIENT HAD RECEIVED A TPN BAG CONTAINING A HIGHER-THAN-DESIRED QUANTITY OF TRACE ELEMENTS. THE BAG WAS INFUSED FOR 18 HOURS AND THEN REMOVED ONCE THE ISSUE WAS DISCOVERED. THE PATIENT'S BLOOD WORK INDICATED HIGHER-THAN-EXPECTED LEVELS OF ZINC AND CHROMIUM. HOWEVER, NO ADDITIONAL MEDICAL INTERVENTION WAS NEEDED. THE PATIENT IS IN STABLE CONDITION AND DID NOT…
1083974	1	IT WAS REPORTED THAT A PT HAD A VFIB/VTACH-LIKE RHYTHM THAT NEVER ALARMED AS VFIB, VTACH OR ASYSTOLE. STAFF DISCONNECTED THE PT FROM TELEMETRY, CONNECTED A ROVING DASH TO VERIFY DATA AT THE BEDSIDE, AND DEFIBRILLATED THE PT. NO PT INJURY REPORTED. GE HEALTHCARE'S INVESTIGATION INTO THE REPORTED OCCURRENCE IS STILL ONGOING. A FOLLOW-UP REPORT WILL BE ISSUED WHEN THE INVESTIGATION HAS BEEN COMPLETE…
1084072	0	IT WAS REPORTED THAT THE 9900 SYSTEM HAD GRAINY IMAGES. NO PT INJURY WAS REPORTED. A GE SERVICE REP PERFORMED AN ON SITE INVESTIGATION. THE FAILURE COULD NOT BE DUPLICATED. THE SYSTEM WAS IN MAG2 MODE. THE SYSTEM WAS CHANGED TO NORMAL MODE DURING THE SERVICE CALL. THE SYSTEM WAS TESTED AND FOUND TO BE WORKING AS INTENDED, AND PUT BACK INTO SERVICE.
1084426	0	USER FACILITY WAS UNABLE TO SUPPLY THE LOT NUMBER OF THE DEVICE USED, CONSEQUENTLY, THE MFR DATE OF THE DEVICE IS UNK. THE COMPLAINANT DID NOT REPORT THE LOT NUMBER OF THE DEVICE INVOLVED IN THIS EVENT. IN LIEU OF A REPORTED LOT NUMBER, A SHIP HISTORY REPORT (SHR) WAS PERFORMED, WHICH INDICATED THAT THE LAST THREE LOTS SHIPPED TO THIS CUSTOMER WERE 11691220, 11723037, AND 11672416. THE DEVICE HIS…
1085033	1	DEVICE FAILURE SUSPECTED, BUT DID NOT CAUSE OR CONTRIBUTE TO A DEATH OR SERIOUS INJURY. A MANUFACTURER REPRESENTATIVE WAS AT A PHYSICIAN'S OFFICE TO SHOW HIM HOW TO USE THE PROGRAMMING SYSTEM. WHEN SHE USED HER PROGRAMMING WAND, THE DATA RECEIVED LIGHT ON THE HANDHELD DEVICE WOULD FLASH BUT THE DATA WOULD NOT GO THROUGH. TROUBLESHOOTING STEPS WERE TAKEN AND THE ISSUE WAS NOT RESOLVED. PRODUCT RET…
1085036	1	REPORTER INDICATED THAT THE PATIENT PRESENTED FOR AN OFFICE VISIT WHERE HER SETTINGS WERE FOUND TO BE AT UNEXPECTED VALUES. PROGRAMMING HISTORY FOR THE PATIENT HAS BEEN REQUESTED BY THE MANUFACTURER TO DETERMINE IF AND/OR HOW THE PROGRAMMING HANDHELD CAUSED THE EVENT.
1085040	1	IT WAS REPORTED THAT A PROGRAMMING SYSTEM WOULD BE RETURNED. THE SITE DID NOT MAKE ANY ALLEGATIONS ON THE SYSTEM. IT WAS JUST AN EXTRA ONE THAT THEY HAD. HOWEVER, THE HANDHELD WOULD NOT TURN ON; EVEN WHEN IT WAS PLUGGED INTO THE WALL BY THE CYBERONICS' REPRESENTATIVE. THE POWER LIGHT DID NOT ILLUMINATE EITHER. PRODUCT ANALYSIS WAS PERFORMED ON THE PROGRAMMING WAND. IT PERFORMED ACCORDING TO SPECI…
1085052	1	PRELIMINARY INFORMATION ON THE PROBLEM: PROBLEM: DURING IN-HOUSE TESTING, AN ISSUE WAS DISCOVERED IN BLOOD ORDER PROCESSING (BOP/BOPW) WHEN AT LEAST TWO TESTS ARE ADDED TO A UNIT IN THE COMPATIBILITY TESTING WINDOW; THE FIRST TEST IS RESULTED AND THEN DELETED WITHIN THE SAME ENTRY SESSION. THE SYSTEM DELETES THE TEST CODE, BUT RETAINS THE RESULTS. THE RESULTS ARE THEN ASSOCIATED WITH THE TEST TO …
1085053	1	FOR BOP, THE FOLLOWING WORKFLOW SCENARIOS ARE GIVEN BELOW FOR CLARITY; HOWEVER, THERE ARE OTHER WORKFLOWS IN WHICH THE PROBLEM MAY OCCUR. WORKFLOW 1: CAX IS UTILIZED. WHEN THE ACCESSION NUMBER IS ENTERED USING BOP/BOPW, THE QUALITY ASSURANCE FAILURE "UNIT COMPATIBILITY REACTION ENTRY DOES NOT MATCH SYSTEM INTERPRETATION" IS NOT GENERATED WHEN "SAVE" IS SELECTED UNDER THE FOLLOWING CONDITIONS: ON …
1085067	1	THE REPORTED ISSUE IS CURRENTLY UNDER INVESTIGATION. A FOLLOW UP REPORT WILL BE FILED WHEN ADDITIONAL DETAILS BECOME AVAILABLE. IT WAS REPORTED THAT THE 9800 SYSTEM HAD AN IRIS POTENTIOMETER ERROR MESSAGE, AND WOULD NOT SEND IMAGES TO PACS DUE TO THE DAMAGED CONNECTOR ON THE BACK OF THE WORKSTATION. NO PT INJURY WAS REPORTED.
1085261	0	A GE REP EVALUATED THE SYSTEM AND REPLACED THE JOYSTICK CONSOLE. SYSTEM OPERATES AS INTENDED. CUSTOMER REPORTED THE JOYSTICK HAS BROKEN. NO PT INJURY WAS REPORTED.
1085369	1	THIS MDR IS BEING SUBMITTED LATE, AS THIS ISSUE WAS IDENTIFIED DURING A RETROSPECTIVE REVIEW OF COMPLAINT FILES. THIS ACTIVITY IS BEING COMPLETED AS PART OF A CORRECTIVE ACTION TAKEN PURSUANT TO AN FDA INSPECTION CONDUCTED AT THE FACILITY IN APRIL 2008. NON-SUPPORTED SPECIAL CHARACTERS WERE USED IN DDP NAMES. UPON INVESTIGATION, IT WAS DISCOVERED THAT THE CUSTOMER HAD USED SPECIAL CHARACTERS IN T…
1085370	1	IT WAS DETERMINED THAT THE CUSTOMER INSTALLED CONFIGURATION DID NOT ADEQUATELY ADDRESS IMAGE DISPLAY REDUNDANCY. CUSTOMER COULD HAVE CONTINUED SURGERY BY: REVIEW FROM ANOTHER WORKSTATION, SENDING DIRECTLY TO VARIAN OR EXPORTING IMAGES TO CD MEDIA FOR VIEWING. DUE TO A COMMUNICATION ERROR BETWEEN THE PACS SYSTEM AND THE FACILITY'S VARIAN BRACHYVISION, A PROCEDURE HAD TO BE CANCELLED AND RESCHEDULE…
1085400	0	A POLYFLEX ESOPHAGEAL STENT WAS USED DURING A PROCEDURE TO TREAT AN ANASTOMOTIC FISTULA AT THE GASTROESOPHAGEAL JUNCTION IN A MALE PT (WEIGHT UNKNOWN) IN 2008. ACCORDING TO THE COMPLAINANT, THE PHYSICIAN WAS NOT ABLE TO PLACE THE STENT AS HE FEARED THAT HE WOULD ENLARGE THE FISTULA. IN THE PROCESS OF ABORTING THE STENT PLACEMENT PROCEDURE, THE PT ASPIRATED A SIGNIFICANT AMOUNT OF BLOOD. THE PT AL…
1085472	0	THE CUSTOMER REPORTED THE INTERCONNECT CABLE CONNECTOR WAS DAMAGED. NO PT INJURY WAS REPORTED. THE GE SERVICE REP REPAIRED THE INTERCONNECT CONNECTOR. HE CHECKED AND VERIFIED PROPER OPERATION OF THE MACHINE.
1085543	1	IT WAS REPORTED THAT WHEN A USER IS VIEWING AN EXAMINATION ON A PACS (PICTURE ARCHIVING AND COMMUNICATIONS SYSTEM) WORKSTATION, THE USER'S PERSONAL DDP (DEFAULT DISPLAY PROTOCOL-AN AUTOMATIC WAY THE IMAGES ARE DISPLAYED WHEN THE EXAM OPENS), AND THE CUSTOMER (SITE) DDP FAILS TO AUTO DISPLAY, THE SYSTEM REVERTS BACK TO GE DDP WITHOUT NOTICE. THE USER MAY NOT REALIZE THE EXAM ORDER HAS CHANGED, CAU…
1085546	1	THIS MDR IS BEING SUBMITTED LATE, AS THIS ISSUE WAS IDENTIFIED DURING A RETROSPECTIVE REVIEW OF COMPLAINT FILES. THIS ACTIVITY IS BEING COMPLETED AS PART OF A CORRECTIVE ACTION TAKEN. AN INVESTIGATION IS BEING CONDUCTED TO DETERMINE ROOT CAUSE. A FOLLOW UP MDR WILL BE SUBMITTED, UPON COMPLETION OF THE INVESTIGATION. IT WAS REPORTED THAT WHEN A USER IS VIEWING AN EXAMINATION ON A PACS (PICTURE ARC…
1085547	1	IT WAS REPORTED THAT WHILE A RADIOLOGIST WAS DICTATING A REPORT FOR PATIENT A IN DICTATE MODE IN THE RA1000, THE USER SWITCHED TO PATIENT B IN BROWSE MODE. THE USER COMMENCED DICTATION FOR PATIENT B WHICH WAS INCORRECTLY APPLIED TO PATIENT A'S RECORD. IT WAS REPORTED THAT PATIENT A WAS SUBSEQUENTLY MISDIAGNOSED AS A RESULT OF THE INCORRECT DICTATION. THERE WAS NO REPORT OF ANY UNNECESSARY TREATME…
1085549	1	THE REPORTED ISSUE WAS DUPLICATED THROUGH INTERNAL INVESTIGATION. IT WAS FOUND THAT THE PACS SYSTEM DOES PROVIDE THE USER WITH A NOTICE IN THE JACKET HEADER THAT THE JACKET DOES NOT MATCH THE CURRENT EXAM WHEN AN INCORRECT PATIENT JACKET APPEARS. THE PATIENT JACKET, ALTHOUGH NOT MATCHED WITH THE CURRENT EXAM, DOES PROVIDE THE CORRECT INFORMATION TO THE USER ABOUT ITS CONTENTS, INCLUDING THE PATIE…
1085550	1	THE SITE RADIOLOGIST REPORTED THAT THE DEVICE DISPLAYED INFORMATION OF A DIFFERENT PATIENT WHEN A PATIENT JACKET (A DROP DOWN LIST CONTAINING A LIST OF THE PATIENT'S EXAMS) WAS OPENED. THE ISSUE RECURRED AFTER THE PATIENT JACKET WAS CLOSED AND REOPENED. NO INJURY OR MISDIAGNOSIS WAS REPORTED. THE REPORTED ISSUE WAS DUPLICATED THROUGH INTERNAL INVESTIGATION. IT WAS FOUND THAT THE PACS SYSTEM DOES …
1085551	1	THE SITE RADIOLOGIST REPORTED THAT THE DEVICE DISPLAYED INFORMATION OF A DIFFERENT PATIENT WHEN A PATIENT JACKET (A DROP DOWN LIST CONTAINING A LIST OF THE PATIENT'S EXAMS) WAS OPENED. THE ISSUE RECURS AFTER THE PATIENT JACKET WAS CLOSED AND REOPENED. NO INJURY OR MISDIAGNOSIS WAS REPORTED. THE REPORTED ISSUE WAS DUPLICATED THROUGH INTERNAL INVESTIGATION. IT WAS FOUND THAT THE PACS SYSTEM DOES PR…
1085552	1	THE REPORTED ISSUE WAS DUPLICATED THROUGH INTERNAL INVESTIGATION. IT WAS FOUND THAT THE PACS SYSTEM DOES PROVIDE THE USER WITH A NOTICE IN THE JACKET HEADER THAT THE JACKET DOES NOT MATCH THE CURRENT EXAM WHEN AN INCORRECT PATIENT JACKET APPEARS. THE PATIENT JACKET, ALTHOUGH NOT MATCH WITH THE CURRENT EXAM, DOES PROVIDE THE CORRECT INFORMATION TO THE USER ABOUT ITS CONTENTS, INCLUDING THE PATIENT…
1085553	1	THE SITE REPORTED THAT THE DEVICE WAS DISPLAYING AN INCORRECT PATIENT JACKET (A DROP DOWN LIST CONTAINING A LIST OF THE PATIENT'S EXAMS). NO INJURY OR MISDIAGNOSIS WAS REPORTED. THE REPORTED ISSUE WAS DUPLICATED THROUGH INTERNAL INVESTIGATION. IT WAS FOUND THAT THE PACS SYSTEM DOES PROVIDE THE USER WITH A NOTICE IN THE JACKET HEADER THAT THE JACKET DOES NOT MATCH THE CURRENT EXAM, WHEN AN INCORRE…
1085554	1	THE REPORTED ISSUE WAS DUPLICATED THROUGH INTERNAL INVESTIGATION. IT WAS FOUND THAT THE PACS SYSTEM DOES PROVIDE THE USER WITH A NOTICE IN THE JACKET HEADER THAT THE JACKET DOES NOT MATCH THE CURRENT EXAM WHEN AN INCORRECT PATIENT JACKET APPEARS. THE PATIENT JACKET, ALTHOUGH NOT MATCH WITH THE CURRENT EXAM, DOES PROVIDE THE CORRECT INFORMATION TO THE USER ABOUT ITS CONTENTS, INCLUDING THE PATIENT…
1085555	1	THE SITE REPORTED THAT THE DEVICE DISPLAYED INFORMATION FROM A DIFFERENT PATIENT, WHEN A PATIENT JACKET (A DROP DOWN LIST CONTAINING A LIST OF THE PATIENT'S EXAMS) WAS OPENED. IT WAS REPORTED THAT THE ISSUE RECURRED AFTER THE PATIENT JACKET WAS CLOSED AND REOPENED. NO INJURY OR MISDIAGNOSIS WAS REPORTED. THE REPORTED ISSUE WAS DUPLICATED THROUGH INTERNAL INVESTIGATION. IT WAS FOUND THAT THE PACS …
1085556	1	MULTIPLE SITE RADIOLOGISTS REPORTED THAT THE REPORT BUTTON IN THE IMAGE WINDOW CAUSED AN INCORRECT REPORT TO BE DISPLAYED. A REPORT FOR ANOTHER PATIENT WAS INSTEAD DISPLAYED. NO INJURY OR MISDIAGNOSIS WAS REPORTED. THE REPORTED ISSUE WAS DUPLICATED THROUGH INTERNAL INVESTIGATION. IT WAS FOUND THAT THE PACS SYSTEM DOES PROVIDE THE USER WITH A NOTICE IN THE JACKET HEADER THAT THE JACKET DOES NOT MA…
1085557	1	THE SITE REPORTED THAT THE APPLICATION WOULD INTERMITTENTLY OPEN THE REPORT PALLET WITH A REPORT THAT WAS HIGHLIGHTED IN THE BROWSE WORKLIST WITHOUT REQUEST. THE RESULTING REPORT DID NOT MATCH THE EXAM THAT WAS BEING VIEWED. NO INJURY OR MISDIAGNOSIS WAS REPORTED. THE REPORTED ISSUE WAS DUPLICATED THROUGH INTERNAL INVESTIGATION. IT WAS FOUND THAT THE PACS SYSTEM DOES PROVIDE THE USER WITH A NOTIC…
1085559	1	THE MDR IS BEING SUBMITTED LATE, AS THIS ISSUE WAS IDENTIFIED DURING A RETROSPECTIVE REVIEW OF COMPLAINT FILES. THIS ACTIVITY IS BEING COMPLETED AS PART OF A CORRECTIVE ACTION. ON MAY 6, 2008 A LETTER WAS SENT TO CUSTOMERS NOTIFYING THEM OF A POTENTIAL PATIENT SAFETY ISSUE INVOLVING INCORRECT STUDY DATE AND TIME, INFORMATION BEING DISPLAYED IN THE REPORT SCREEN AND TITLE. IT WAS COMMUNICATED THAT…
1085560	1	WHEN RE-SENDING IMAGES TO THE PICTURE ARCHIVING & COMMUNICATION SYSTEM (PACS) AFTER THE STUDY HAS BEEN CLOSED, THE NEWLY CREATED UNSPECIFIED MERGE ONLY EXAMINATION HAD THE STUDY DATE/TIME SET TO THE TIME, THE RESEND WAS SENT INTO THE PACS INSTEAD OF THE ORIGINAL STUDY DATE TIME. NO INJURY OR MISDIAGNOSIS WAS REPORTED. THE INCORRECT STUDY DATE/TIME CAN CAUSE CONFUSION IN ORDINARY PRACTICE, WHEREBY…
1085562	1	THIS MDR IS BEING SUBMITTED LATE, AS THIS ISSUE WAS IDENTIFIED DURING A RETROSPECTIVE REVIEW OF COMPLAINT FILES. THIS ACTIVITY IS BEING COMPLETED AS PART OF A CORRECTIVE ACTION TAKEN PURSUANT TO AN FDA INSPECTION CONDUCTED IN APRIL 2008. ON MAY 6, 2008, A LETTER WAS SENT TO CUSTOMERS NOTIFYING THEM OF A POTENTIAL PATIENT SAFETY ISSUE INVOLVING INCORRECT STUDY DATE AND TIME INFORMATION BEING DISPL…
1085563	1	THIS MDR IS BEING SUBMITTED LATE, AS THIS ISSUE WAS IDENTIFIED DURING A RETROSPECTIVE REVIEW OF COMPLAINT FILES. THIS ACTIVITY IS BEING COMPLETED AS PART OF A CORRECTIVE ACTION TAKEN PURSUANT TO AN FDA INSPECTION CONDUCTED AT THE FACILITY IN 2008. THE FOLLOWING MONTH, A LETTER WAS SENT TO CUSTOMERS NOTIFYING THEM OF A POTENTIAL PATIENT SAFETY ISSUE INVOLVING INCORRECT STUDY DATE AND TIME INFORMAT…
1085564	1	THIS MDR IS BEING SUBMITTED LATE, AS THIS ISSUE WAS IDENTIFIED DURING A RETROSPECTIVE REVIEW OF COMPLAINT FILES. THIS ACTIVITY IS BEING COMPLETED AS PART OF A CORRECTIVE ACTION TAKEN PURSUANT TO AN FDA INSPECTION CONDUCTED AT THE FACILITY IN 2008. THE FOLLOWING MONTH, A LETTER WAS SENT TO CUSTOMERS NOTIFYING THEM OF A POTENTIAL PATIENT SAFETY ISSUE INVOLVING INCORRECT STUDY DATE AND TIME INFORMAT…
1085565	1	THIS MDR IS BEING SUBMITTED LATE, AS THIS ISSUE WAS IDENTIFIED DURING A RETROSPECTIVE REVIEW OF COMPLAINT FILES. THIS ACTIVITY IS BEING COMPLETED AS PART OF A CORRECTIVE ACTION TAKEN PURSUANT TO AN FDA INSPECTION CONDUCTED AT THE FACILITY IN 2008. THE FOLLOWING MONTH, A LETTER WAS SENT TO CUSTOMERS NOTIFYING THEM OF A POTENTIAL PATIENT SAFETY ISSUE INVOLVING INCORRECT STUDY DATE AND TIME INFORMAT…
1085567	1	THIS MDR IS BEING SUBMITTED LATE, AS THIS ISSUE WAS IDENTIFIED DURING A RETROSPECTIVE REVIEW OF COMPLAINT FILES. THIS ACTIVITY IS BEING COMPLETED AS PART OF A CORRECTIVE ACTION TAKEN PURSUANT TO AN FDA INSPECTION CONDUCTED AT THE FACILITY IN APRIL 2008. ON MAY 6, 2008, A LETTER WAS SENT TO CUSTOMERS NOTIFYING THEM OF A POTENTIAL PATIENT SAFETY ISSUE INVOLVING INCORRECT STUDY DATE AND TIME INFORMA…
1087203	0	REPORTER ALLEGED OBTAINING A DISCREPANT BLOOD GLUCOSE RESULT OF 357 MG/DL BACK TO BACK WITH A RESULT OF 148 MG/DL ON THE AVIVA SYSTEM WHEN TESTING WAS PERFORMED LESS THAN 10 MINUTES APART. NO ACTIONS WERE REPORTED TAKEN OR TREATMENT RECEIVED. NO ADVERSE EVENT REPORTED. A REQUEST WAS MADE FOR THE RETURN OF THE SUSPECT DEVICE AND REPLACEMENT PRODUCT WAS SENT.
1089583	0	THE HILL-ROM TECH FOUND THAT THE SIDERAILS WOULD NOT LATCH PROPERLY. HE REPLACED THE LATCH SPRINGS AND ASSOCIATED HARDWARE TO RESOLVE THE ISSUE.
1090583	0	PT HAS MEDTRONIC 6949 DEFIB LEAD FRACTURE - CAUSING INAPPROPRIATE SHOCKS TO PT.
1090723	0	FINAL DEVICE ANALYSIS FOR THE 7427, BOTH 7489 AND 3093 REVEALED NO ANOMALIES FOUND. THERE WERE NO DEVICE FAILURES. IT WAS REPORTED THAT THE PATIENT'S IPG WOULD CONTINUOUSLY NOT STAY ON THE PROGRAMMED SETTINGS AND SHUT OFF. THE PATIENT HAD THE ENTIRE SYSTEM REPLACED. FURTHER INFORMATION IS BEING REQUESTED FROM THE HCP.
1092846	0	IN 2008, THE LAY USER/PATIENT CONTACTED LIFESCAN (LFS) ALLEGING A PROCESSOR ISSUE WITH THE ONETOUCH ULTRA METER. THE COMPLAINT WAS CLASSIFIED BASED ON THE CUSTOMER CARE ADVOCATE'S (CCA) DOCUMENTATION. THE PATIENT STATED THAT THE ALLEGED ISSUE WITH THE SUBJECT METER BEGAN EARLY MARCH IN THE AFTERNOON. DURING THAT TIME, HE REPORTEDLY WAS GETTING "THREE DASHES" ON THE SUBJECT METER. THE PATIENT REPO…
1095393	0	AN IMPLANTED NFIX II ROD WAS NOTED AS BROKEN POST OPERATIVE. PT IS ASYMPTOMATIC. PT HAS NO PAIN, REGULARLY LIFTS WEIGHTS EVEN AFTER ROD WAS FOUND BROKEN AT 12 MONTHS POST IMPLANT. NO REVISION IS PLANNED. NO INVESTIGATION COULD BE PERFORMED, NO CONCLUSION COULD BE DRAWN AS NO DEVICE WAS RETURNED.
1095963	0	CUSTOMER REPORTED THE LEFT MONITOR IS GOING BLANK. NO PT INJURY WAS REPORTED. A GE REP EVALUATED THE SYSTEM AND RESEATED THE PCB'S IN THE WORKSTATION. SYSTEM OPERATES AS INTENDED.
1096066	0	CUSTOMER REPORTED NO FLUORO IMAGE FROM THE SYSTEM. THE SYSTEM ALSO, WENT TO MAX TECHNIQUE AND A POPPING NOISE WAS HEARD FROM THE XRAY TUBE. COMPLAINTS OF THE VIDEO PIN BEING PUSHED BACK INTO THE LEMO CONNECTOR WAS ALSO REPORTED. NO PT INJURY WAS REPORTED. A GE REP CLEANED AND REGREASED THE HIGH VOLTAGE CABLE AT THE ENDS. ALSO, THE LEMO CONNECTOR WAS REPLACED. THE SYSTEM NOW OPERATES AS INTENDED.
1096209	1	REPORTER INDICATED THAT THE SITE'S DELL HANDHELD COMPUTER SCREEN HAS FROZEN WITH "INTERROGATION SUCCESSFUL" DISPLAYED ON THE SCREEN THE PAST THREE TIMES IT HAD BEEN USED IN THE OPERATING ROOM. IT WAS REPORTED THAT RE-INSERTING THE FLASHCARD OR PERFORMING A SOFT RESET TEMPORARILY RESOLVED THE PROBLEM. A NEW HANDHELD WAS SENT TO THE SITE AT THE REQUEST OF THE PHYSICIAN. PRODUCT ANALYSIS HAS BEEN CO…
1096210	1	REPORTER INDICATED THAT THE SITE'S (B) (4) HANDHELD COMPUTER SCREEN BECAME FROZEN DURING INTERROGATION. IT WAS REPORTED THAT TROUBLESHOOTING INCLUDED TURNING OFF THE HANDHELD, BUT THE PROBLEM DID NOT RESOLVE. A NEW HANDHELD COMPUTER AND SOFTWARE FLASHCARD HAS BEEN SENT TO THE SITE, AND MANUFACTURER'S PRODUCT ANALYSIS IS PENDING.
1096214	1	DEVICE FAILURE IS SUSPECTED, BUT DID NOT CAUSE OR CONTRIBUTE TO A DEATH OR SERIOUS INJURY. REPORTER INDICATED THAT THE DELL HANDHELD COMPUTER SCREEN WOULD NOT TURN ON, AND REMAINED BLACK. AFTER CHARGING AND RESETTING THE COMPUTER, THE FIRST SCREEN DISPLAYING "CYBERONICS" WOULD APPEAR BUT DID NOT ADVANCE. IT WAS REPORTED THAT FURTHER RESETS, REMOVING THE BATTERY AND FLASHCARD DID NOT RESOLVE THE E…
1096217	1	INITIAL REPORTER INDICATED THAT "THEY COULD NOT GET ANY CONTACT WITH THEIR WAND BUT WHEN THEY CHANGED TO THEIR OTHER HANDHELD COMPUTER IT WAS WORKING AGAIN." SITE WAS ABLE TO PERFORM INTERROGATION, PROGRAMMING AND REINTERROGATION ON A DEMO GENERATOR AND "IT WAS WORKING CORRECTLY." THE DELL HANDHELD CONTAINED 7.1 PROGRAMMING SOFTWARE. THE PRODUCT IS AT MANUFACTURE PENDING COMPLETION OF PRODUCT ANA…
1096285	1	THE CUSTOMER REPORTED THAT WHEN THE CLINICAL USER SELECTED THE MULTIPRINT FUNCTION OF THE PHILIPS TELEMONITORING SYSTEM'S CLINICAL USER INTERFACE REPORT MODULE TO PRINT DAILY INFORMATION, OTHER PATIENT DATA FROM A SITE NOT SELECTED WAS PRINTED. THE CUSTOMER REPORTED THIS COMPLAINT TO PHILIPS AND IT IS UNDER INVESTIGATION.
1096776	0	A CUSTOMER REPORTED RECEIVING AN ERROR 6 DISPLAYING ON THEIR PRECISION XTRA BLOOD GLUCOSE METER. IT WAS THEN ADDITIONALLY IDENTIFIED BY ADC CUSTOMER SERVICE THAT THE DATE AND TIME SETTINGS IN THEIR METER WERE NOT PROPERLY SET, AND THEY REPORTED TO BE A USER OF THE PRECISION LINK DATA MANAGEMENT SYSTEM. THERE WAS NO REPORT OF DEATH, SERIOUS INJURY OR MISTREATMENT ASSOCIATED WITH THIS EVENT. THERE …
1097561	1	THE ISSUE INVOLVES THE TASK LIST FUNCTIONALITY IN CARENET, AND AFFECTS USERS THAT UTILIZE THE TASK LIST TO VIEW AND DOCUMENT PT ACTIVITIES. WHEN ENCOUNTER SECURITY IS TURNED ON AND THE USER DOCUMENTS AN ACTIVITY IN TASK LIST, UTILIZING THE PREVIOUS OR NEXT ARROWS TO SELECT ANOTHER PT CHART, THE SINGLE PT TASK LIST DISPLAYS TASKS FOR INCORRECT PT. CLINICIANS MAY VIEW AND DOCUMENT A PT'S ACTIVITY I…
1098158	0	THE PRODUCT REMAINS IMPLANTED IN THE PATIENT, AND IS NOT AVAILABLE FOR ANALYSIS. ADDITIONAL INFORMATION WILL BE SUBMITTED WITHIN THIRTY DAYS UPON RECEIPT. THE MALE PATIENT RECEIVED A PRECISE STENT IN THE LEFT INTERNAL CAROTID ARTERY. DURING THE INDEX PROCEDURE, THE PATIENT EXPERIENCED A TRANSIENT ISCHEMIC ATTACK. NEUROLOGICAL DEFICIT INCLUDED DYSARTHRIA AND EXPERIENCED AMAUROSIS FUGAX. THE PATIEN…
1098526	1	INITIAL REPORTER INDICATED THAT THE SITES HP JONADA HANDHELD "CAUSES LOTS OF PROBLEMS." THE HANDHELD WAS CONNECTED TO ANOTHER PROGRAMMING WAND "IT JUST WON'T DO ANYTHING." THE HANDHELD WOULD NOT COMPLETE AN INTERROGATION. THE HANDHELD CONTAINED 7.1 PROGRAMMING SOFTWARE AND IS AT THE MANUFACTURE PENDING COMPLETION OF PRODUCT ANALYSIS.
1098545	1	REPORTER INDICATED A HANDHELD VNS COMPUTER WAS FREEZING DURING INTERROGATION. ALL ATTEMPTS TO THE REPORTER FOR ADD'L INFO HAVE BEEN UNSUCCESSFUL TO DATE. .
1099720	0	THE COMPLAINANT REPORTED THAT IN 2008, THE PHYSICIAN WAS PREPARING THE DEVICE FOR A THERAPEUTIC IMPLANT IN A PT, BUT FOUND THAT THERE WAS A TEAR IN THE DISTAL PORTION OF THE STENT. THE COMPLAINANT INDICATED THAT THE PHYSICIAN OBTAINED ANOTHER OF THE SAME DEVICE AND SUCCESSFULLY IMPLANTED INTO THE PT. THE COMPLAINANT REPORTED THAT THERE WAS NO ADVERSE EFFECT ON THE PT AS A RESULT OF THE REPORTED M…
1099727	0	IT IS REPORTED THAT THE POLYETHYLENE BAG PACKAGING WAS ADHERED TO THE IMPLANT. SURGEON CHOSE NOT TO IMPLANT. EVAL SUMMARY: PREVIOUSLY ADDRESSED SUPPLIER ISSUE. EVAL CODES: THIS FEMORAL COMPONENT WAS PACKAGED WITH A RAW MATERIAL LOT OF POLYETHYLENE BAGS THAT WAS PREVIOUSLY IDENTIFIED AS HAVING THE POTENTIAL TO ADHERE TO HIGHLY POLISHED SURFACES, WHICH MAY LEAVE A RESIDUE AND IN SOME CASE A PORTION…
1100513	0	A PHYSICIAN USED A SPINEJET MICRORESECTOR ACCESS SET NEEDLE, DILATOR AND CANNULA TO PROVIDE ACCESS FOR A SPINEJET MICRORESECTOR TO PERFORM A PERCUTANEOUS DISCECTOMY ON L5-S1. THE PHYSICIAN REPORTED THAT IT WAS A ROUTINE PERCUTANEOUS DISCECTOMY PROCEDURE USING A RIGHT SIDE APPROACH WITH A/P AND LATERAL FLUOROSCOPY VIEWS USED TO CONFIRM DEVICE PLACEMENT. BLOOD WAS NOTED IN THE WASTE LINE DURING THE…
1100884	0	LIFESCAN HAS REQUESTED THE RETURN OF THE SUBJECT METER AND STRIPS FOR EVALUATION, BUT HAS NOT YET RECEIVED THEM. IF EITHER THE METER OR STRIPS ARE RETURNED, LIFESCAN WILL EVALUATE IT/THEM AND, IF EITHER THE METER OR STRIPS DO NOT PASS INSPECTION, LIFESCAN WILL INFORM FDA OF THE RESULTS IN A SUPPLEMENTAL REPORT. ON AUGUST 1, 2008, THE LAY USER/REPORTER CONTACTED LIFESCAN (LFS) ALLEGING THAT A ONET…
1101947	1	IT WAS REPORTED TO THE MFR THAT THE SITE'S HANDHELD SCREEN WAS CONTINUALLY FREEZING FOLLOWING SUCCESSFUL INTERROGATIONS. RESEATING THE FLASHCARD RESOLVED THE SCREEN FREEZE EVENT.
1101965	0	IT WAS REPORTED TO THE MANUFACTURER THAT THE VNS PATIENT WAS PENDING A BATTERY REPLACEMENT PROCEDURE BECAUSE DIAGNOSTICS PERFORMED SHOWED THAT THE GENERATOR'S OUTPUT STATUS WAS AT LIMIT AND ERI STATUS WAS NO. X-RAYS TAKEN OF THE PATIENT'S GENERATOR AND LEAD WERE REVIEWED. NO GROSS DISCONTINUITIES IN THE LEAD WERE VISUALIZED ON PORTION OF THE LEAD BODY ASSESSED. NO OBVIOUS ANOMALIES WERE OBSERVED …
1103147	0	USER ALLEGES A LEVEL 1 HOTLINE HL-90 BLOOD, AND IV FLUID WARMING DEVICE AUDIBLY ALARMED. THE WATER LEVEL IN THE DEVICE'S HEATED WATER-BATH RESERVOIR WAS NOTED TO BE BELOW THE MINIMUM LEVEL MARKER. BLOOD APPEARED TO BE PRESENT IN THE RESERVOIR. AN INTERMITTENT BACK-FLOW OF BLOOD FROM THE PT TO THE DEVICE WAS ALSO OBSERVED. NO ADVERSE OUTCOME TO PT.
1104273	0	EIGHT MONTHS POST INDEX PROCEDURE, THE PT WAS TAKEN TO THE HOSP DUE TO AN ACUTE MYOCARDIAL INFARCTION. CORONARY ANGIOGRAPHY WAS CONDUCTED AND THROMBUS WAS OBSERVED INSIDE THE IMPLANTED CYPHER STENT PROXIMALLY. TO TREAT THE THROMBUS, BALLOON ANGIOPLASTY WAS CONDUCTED. PHYSICIAN'S COMMENT: THE POSSIBLE CAUSE OF THE THROMBOTIC EVENT WAS THE STENT WAS UNDER-DILATED. IN 2005, THE PT HAD A STENT ELECTI…
1104377	0	ADDITIONAL INFORMATION HAS BEEN REQUESTED AND IF RECEIVED, WILL BE PROVIDED ON A SUPPLEMENTAL REPORT. SAME PATIENT EVENT AS MDR 8031020-2008-00064. THE NURSE, REPORTED THAT THE TIP OF THE PRODUCT BROKE DURING THE IMPLANTATION. THEN THE TIP OF THE THREADED GUIDE WIRE BROKE TOO. THE BROKEN PARTS STAYED IN THE PATIENT BONE.
1104417	0	THE EVENT WAS REPORTED THAT A PATIENT UNDERWENT A GYNECOLOGICAL PROCEDURE ON AN UNKNOWN DATE. DURING THE PROCEDURE, THE LIGHTS ON THE MOTOR DRIVE UNIT WERE FLASHING WHEN GRABBING TISSUE. THE SURGEON TRIED A SECOND HAND PIECE, AND ENCOUNTERED RESISTANCE REMOVING THE HAND PIECE FROM THE MOTOR DRIVE UNIT. THE PROCEDURE WAS SUCCESSFULLY COMPLETED WITH THE SECOND HAND PIECE, WITH NO ADVERSE PATIENT CO…
1104666	0	IT WAS REPORTED THAT THE SURGEON INSERTED A CC4204BF COLLAMER PLATE LENS AND THE LENS CRACKED UPON INSERTION. THE LENS WAS REMOVED WITHOUT ANY PATIENT INJURY. EVAL: RESULTS: VISUAL INSPECTION OF THE RETURNED PRODUCT SHOWED THAT THE OPTIC WAS TORN AND THERE WAS A CLEAR SURGICAL RESIDUE ON THE LENS. CONCLUSION: AN INVESTIGATION WAS OPENED TO EVALUATE A COMPLAINT TREND ASSOCIATED WITH LENS TEARS THA…
1104736	0	THE CUSTOMER REPORTEDLY OBTAINED A "HI" (GREATER THAN 600 MG/DL) AND 176 MG/DL ON THE ACCU-CHEK ADVANTAGE SYSTEM WITHIN A TEN MIN TIMEFRAME. NO ACTIONS TAKEN OR TREATMENT RENDERED BASED ON THE RESULTS. NO ADVERSE EVENT REPORTED. NEW SYSTEM SENT TO CUSTOMER AND RETURN REQUESTED.
1105247	1	IT WAS REPORTED THAT WHEN VIEWING RESULTS IN PATIENT VIEWER (A DISPLAY FUNCTION WITHIN THE SOFTWARE APPLICATION) AND A COAGULATION RESULT IS OUTSIDE OF A LINEARITY LIMIT (HIGH OR LOW), THEN ALL OF THE RESULTS PROCESSED AFTER THIS WILL SHOW THE SAME RESULT AS THE RESULT WITH THE OUT OF LINEARITY LIMIT. IT WAS REPORTED THAT PRINTED REPORTS DISPLAY ACCURATE LAB VALUES. THERE WAS NO REPORT OF DEATH O…
1105284	1	IT WAS REPORTED THAT DURING A VNS PROGRAMMING SESSION, THE SITE COULD NOT GET THE "LIGHT TO COME ON." WHEN THEY FINALLY DID GET THE LIGHT TO COME ON, THE HANDHELD COMPUTER WOULD NOT TURN OFF. GOOD FAITH ATTEMPTS TO OBTAIN ADDITIONAL INFORMATION HAVE BEEN UNSUCCESSFUL TO DATE. DEVICE MALFUNCTION IS SUSPECTED, BUT DID NOT CAUSE OR CONTRIBUTE TO A DEATH OR SERIOUS INJURY.
1105288	1	IT WAS REPORTED THAT A SITE'S HANDHELD WOULD FREEZE AT THE INTERROGATION SCREEN AND WAS NEVER ABLE TO GET PAST IT. A REPLACEMENT HANDHELD WAS SENT TO THE SITE AND THEY WERE STILL NOT ABLE TO INTERROGATE. THEY'VE ONLY BEEN ABLE TO INTERROGATE SUCCESSFULLY ONCE. TROUBLESHOOTING WAS PERFORMED. THE HANDHELD WAS USED UNPLUGGED, THE PROGRAMMING WAND BATTERY WAS CHECKED AND THEY ENSURED THERE WAS NO ELE…
1105324	1	DEVICE MALFUNCTION IS SUSPECTED, BUT DID NOT CAUSE OR CONTRIBUTE TO A DEATH OR SERIOUS INJURY. IT WAS REPORTED THAT A PHYSICIAN'S HANDHELD LOSES POWER IN ABOUT TWO DAYS. A REPLACEMENT HANDHELD WAS SENT TO THE PHYSICIAN. PRODUCT RETURN AND ANALYSIS IS PENDING.
1105328	1	REPORTER INDICATED A VNS HANDHELD SCREEN FREEZE DURING INTERROGATION SUCCESSFUL SCREEN. THE EVENT RESOLVED AFTER THE PHYSICIAN "TINKERED" WITH THE HANDHELD AND PLUGGING IT IN TO THE OUTLET. GOOD FAITH ATTEMPTS TO OBTAIN ADDITIONAL INFO HAVE BEEN UNSUCCESSFUL TO DATE.
1105329	1	REPORTER INDICATED A VNS HANDHELD IS FREEZING AND A REPLACEMENT WAS PROVIDED. GOOD FAITH ATTEMPTS TO OBTAIN ADDITIONAL INFO HAVE BEEN UNSUCCESSFUL DATE.
1105331	1	REPORTER INDICATED A VNS HANDHELD BATTERY COULD NOT BE CHARGED. THE HANDHELD HAS BEEN RETURNED TO THE MANUFACTURER AND IS PENDING PRODUCT ANALYSIS. GOOD FAITH ATTEMPTS TO OBTAIN ADDITIONAL INFO HAVE BEEN UNSUCCESSFUL TO DATE.
1105332	1	REPORTER INDICATED A VNS HANDHELD SCREEN FREEZES A LOT DURING INTERROGATION SUCCESSFUL SCREEN. TROUBLESHOOTING TEMPORARILY RESOLVES THE EVENT. THE HANDHELD WAS RETURNED TO THE MANUFACTURER AND IS PENDING PRODUCT ANALYSIS. GOOD FAITH ATTEMPTS TO OBTAIN ADDITIONAL INFO HAVE BEEN UNSUCCESSFUL TO DATE.
1105723	0	CUSTOMER REPORTS FALSE POSITIVE RESULTS IN THE WEAK D TESTS AND DAT TESTS ON ECHO. A SERVICE VISIT WAS MADE. AN ADJUSTMENT WAS MADE TO THE WASHING STEP. THE TUBE COMING FROM THE PUMP WAS NOT TIGHTENED AND THERE WAS LEAKING. THE RESULTS IMPROVED AFTERWARDS.
1106563	0	THE PATIENT WAS REVISED BECAUSE OF DISASSOCIATION OF THE POLY FROM THE METAL BACKED PATELLA. EVALUATION WAS NOT POSSIBLE, AS THE PRODUCT WAS NOT RETURNED. THE INVESTIGATION WAS LIMITED TO THE INFO PROVIDED, AS THE PRODUCT CODE AND LOT NUMBERS REQUIRED TO REVIEW THE DEVICE HISTORY RECORDS AND COMPLAINT HISTORY WERE NOT PROVIDED. THE INVESTIGATION COULD NOT VERIFY OR DRAW ANY CONCLUSIONS ABOUT THE …
1106566	0	AS REPORTED TO AGA MEDICAL, DURING AN ATRIAL SEPTAL DEFECT (ASD) CLOSURE, THE AMPLATZER SEPTAL OCCLUDER DETACHED FROM THE SCREW HUB/DELIVERY CABLE WITHIN THE SHEATH. A PORTION OF THE DEVICE WAS IN THE SHEATH (CONNECTING WAIST AND RIGHT ATRIAL DISC) WHILE THE LEFT ATRIAL DISC WAS OUTSIDE THE SHEATH. AFTER REATTACHING THE DEVICE TO THE DELIVERY CABLE AND RETRACTING THE DEVICE INTO THE SHEATH, IT AG…
1106572	1	(B) (4). (B) (4). DURING INTERNAL ROUTINE TESTING, IT WAS FOUND THAT UNDER CERTAIN CIRCUMSTANCES, EDITING TEXT IN THE REPORT MAY PREVENT NEW PHRASES FROM POPULATING THE REPORT. THIS OCCURS WHEN REPORT TEST IS MANUALLY MODIFIED AND ADDITIONAL PHRASES ARE SUBSEQUENTLY ADDED AS A RESULT OF WORKSHEET INTERACTIONS. AS A CONSEQUENCE, SOME PHRASES THAT FOLLOW IN THE SPECIFIC SECTION OF THE MANUALLY EDIT…
1108600	0	LIFESCAN HAS REQUESTED THE RETURN OF THE SUBJECT METER FOR EVAL, BUT HAS NOT YET RECEIVED IT. IF THE METER IS RETURNED, LIFESCAN WILL EVALUATE IT AND, IF THE METER DOES NOT PASS INSPECTION, LIFESCAN WILL INFORM FDA OF THE RESULTS IN A SUPPLEMENTAL REPORT. IN 2008, THE LAY USER/PATIENT CONTACTED LIFESCAN ALLEGING THE ONE TOUCH ULTRA LINK METER PROMPTED AN ERROR 5 MESSAGE. THE PT TOOK 18.5 UNITS OF…
1108706	0	IN 2008- REPORTER ALLEGED THAT THE INTELL DRIVE IS STUCK IN REVERSE. CUSTOMER STATED THAT WHEN THE SWITCH IS ACTIVATED THE BED GOES INTO REVERSE. NO INJURIES REPORTED AT THIS TIME. AT ABOUT FIVE DAYS LATER, TORN PUSH HANDLE COVER ON LEFT SIDE, CAUSES DRIVE SWITCH TO STAY ENGAGED AFTER USE, REPLACED DAMAGED PUSH HANDLE.
1109223	1	IT WAS REPORTED THAT THE 9900 SYSTEM WOULD NOT RETRIEVE IMAGES FROM PACS. NO PT INJURY WAS REPORTED. A GE SERVICE REP PERFORMED AN ON SITE INVESTIGATION. THE PACS SETTING WERE RESET DURING THE SERVICE CALL. THE SYSTEM WAS TESTED AND FOUND TO BE WORKING AS INTENDED AND PUT BACK INTO SERVICE.
1109326	1	THE CUSTOMER REPORTED THE SYSTEM WOULD NOT BOOT AFTER THE CASE WAS FINISHED WHILE TRYING TO SEND IMAGES TO PACS. IT GETS STUCK 3/4 OF THE WAY. NO PT INVOLVED.
1109679	0	DISCREPANT RESULTS (ACCURACY) COMPARISON OF INRATIO TEST WITH LAB RESULTS PROVIDED BY END-USER AT TIME COMPLAINT WAS FILED: DATE: 2008; LAB: 1.5; MEAN: > 5.0; CONFIDENT LIMIT: COULD NOT BE DETERMINED. CALCULATION CANNOT BE PERFORMED TO DETERMINE THE MEAN AND CONFIDENT LIMIT SINCE THE CUSTOMER DID NOT PROVIDE EXACT LAB TESTING RESULTS. THE CUSTOMER HAS SAID >5.0 FOR THE LAB RESULTS WHEN CALLED IN.…
1110003	1	THE CUSTOMER REPORTED THE TOUCHSCREEN WAS NOT WORKING, THE IMAGE DID NOT TRANSFER TO PACS, THE IMAGES SAVED UNDER DIFFERENT PT NAMES. ALSO, THE SYSTEM WAS SLOW WITH PROCESSING. A PT WAS INVOLVED, BUT NOT INJURED.
1110084	0	CUSTOMER REPORTED THE SYSTEM WILL NOT FLUORO. NO PT INJURY WAS REPORTED. A GE REP EVALUATED THE SYSTEM AND RECONNECTED THE CAMERA CABLE. SYSTEM OPERATES AS INTENDED.
1111164	0	THE SIDERAIL WOULD NOT LATCH PROPERLY. HILL-ROM TECH CLEANED AND LUBRICATED THE SIDERAIL CENTER ARM ASSEMBLY TO RESOLVE THE ISSUE.
1111827	1	IT WAS REPORTED THAT WHEN A RADIOLOGIST WAS DICTATING A PT REPORT USING POWERSCRIBE EXTENDS SOFTWARE, DICTATION WAS ENTERED FOR PT B WHEN IT SHOULD HAVE BEEN ENTERED FOR PT A. IT WAS NOTED THAT THE REPORT WAS STOPPED BEFORE REACHING THE PHYSICIAN, AND NO TREATMENT WAS PERFORMED ON THE INCORRECT PT. THERE WAS NO REPORT OF DEATH OR SERIOUS INJURY ASSOCIATED WITH THIS INCIDENT. THE FACILITY (B)(6) H…
1111877	1	INITIAL REPORTER INDICATED THEY WERE HAVING PROBLEMS WITH THEIR DELL X50 HANDHELD CONTAINING 7.1 PROGRAMMING SOFTWARE INTERROGATING PT'S. THE BATTERY WAS CHANGED IN THE WAND AND THE HANDHELDS WERE CHARGED. THE HANDHELD AND SOFTWARE WERE RETURNED FOR PRODUCT ANALYSIS. AN ANALYSIS WAS PERFORMED ON THE RETURNED HANDHELD AND THE CAUSE FOR THE REPORTED COMPLAINT WAS ASSOCIATED WITH A DEFECTIVE SERIAL …
1111879	1	DEVICE MALFUNCTION SUSPECTED, BUT DID NOT CAUSE OR CONTRIBUTE TO A DEATH OR SERIOUS INJURY. INITIAL REPORTER INDICATED THAT THE SITE'S HANDHELD COMPUTER WITH 7.1 PROGRAMING SOFTWARE WOUND NOT HOLD A CHARGE. THE PRODUCT IS AT MFR PENDING COMPLETION OF PRODUCT ANALYSIS.
1111890	0	THE RESPIRATORY THERAPY (RT) TEAM LEADER REPORTED THE PATIENT WAS IN THE ER ON A MONITOR. THE MONITORING INDICATED THE PATIENT'S OXYGEN SATURATION WAS DECREASING. IT WAS UNKNOWN WHAT LEVEL THE OXYGEN SATURATION DECREASED TO. NURSING RESPONDED TO THE PATIENT AND REPORTED THE PATIENT WAS DISCONNECTED FROM THE PATIENT CIRCUIT, AND THERE WAS NO ALARM EMITTED FROM THE VENTILATOR. HOSPITAL RISK MANAGEM…
1112046	0	DATE SENT: 08/08/2008. INFORMATION ANTICIPATED, BUT UNAVAILABLE AT THIS TIME. IT WAS REPORTED THAT DURING A HAND ASSISTED LOW ANTERIOR RESECTION, THE DEVICE FIRED UNFORMED STAPLES AND THE ANASTOMOSIS HAD TO BE HANDSEWN. THERE WAS NOT ADVERSE CONSEQUENCE TO THE PATIENT.
1112305	0	THE SIDERAIL WOULD NOT LATCH PROPERLY. A HILL-ROM TECH PERFORMED MOD 349 TO RESOLVE THE ISSUE.
1113179	0	IN 2008, THE LAY USER/PATIENT CONTACTED LIFESCAN (LFS) ALLEGING THAT THE ONETOUCH ULTRAMINI METER HAD AN "INACCURACY ISSUE." THE COMPLAINT WAS CLASSIFIED BASED ON THE CUSTOMER CARE ADVOCATE'S (CCA) DOCUMENTATION. THE PATIENT STATED THAT THE ALLEGED ISSUE BEGAN ON TWO DAYS EARLIER AT 11:30PM DURING THAT TIME, THE PATIENT REPORTEDLY OBTAINED INACCURATE HIGH READINGS ON THE SUBJECT METER. AT AN UNSP…
1117926	0	BOSTON SCIENTIFIC CRM RECEIVED INFO THAT THE RIGHT VENTRICULAR LEAD HAD INTERMITTENT LOSS OF CAPTURE AT 3.5V @ 1MS AND THE LEAD EXHIBITED NOISE WITH ISOMETRICS AND POCKET MANIPULATION AFTER 1.7 MONTHS IN SVC. THE LEAD WAS ELECTIVELY EXPLANTED AND WILL BE RETURNED FOR ANALYSIS. THE LEAD WAS EXTRACTED WITHOUT ISSUES. NO ADVERSE PT EFFECTS WERE REPORTED.
1118706	0	A MALE PT UNDERWENT AAA REPAIR IN 2008. THE MAIN BODY GRAFT AND TWO ILIAC LEG GRAFTS WERE PLACED WITHOUT COMPLICATIONS. THE ZENITH WAS PLACED WITHIN AN HOUR OF CUT DOWN. ON THE FINAL RUN, THE PHYSICIAN NOTED A POSSIBLE PROXIMAL TYPE I ENDOLEAK. THE INTERVENTIONAL RADIOLOGIST ON STAFF WAS CALLED IN AND HE STATED THAT HE THOUGHT THERE MAY BE A TEAR IN THE MAIN BODY GRAFT. WITH LATERAL VIEWS, HE DEC…
1119283	1	REPORTER INDICATED HER VNS HANDHELD COMPUTER WILL NOT HOLD A CHARGE, EVEN AFTER BEING CHARGED FOR SEVERAL DAYS. THE PHYSICIAN WAS UNABLE TO OPERATE THE HANDHELD WHILE PLUGGED IN TO THE OUTLET DUE TO EMI. GOOD FAITH ATTEMPTS TO OBTAIN THE PRODUCT HAVE BEEN UNSUCCESSFUL TO DATE. DEVICE MALFUNCTION IS SUSPECTED, BUT DID NOT CAUSE OR CONTRIBUTE TO A DEATH OR SERIOUS INJURY.
1119286	1	DEVICE FROM RESERVE SAMPLE EVALUATED. THE PROBLEM WAS REPORTED FROM A CUSTOMER WHO WAS COMPARING MEASUREMENT DATA PROVIDED BY ISITE IN CORRELATION TO A KNOWN OBJECT. IN THIS EVENT ISITE REPORTED DIMENSIONAL DISCREPANCIES IN THE ORDER OF MAGNITUDE OF 1.5 X AND 2X. THE ROOT CAUSE OF THE PROBLEM STEMS FROM THE KNOWLEDGE THAT THE FUJI MODALITY WAS SENDING DICOM MEASUREMENT (B) (4), (B) (4) IN LIEU OF…
1119287	1	A DEFECT HAS BEEN IDENTIFIED; A BEHAVIOR IN ISITE SING THE CONFERENCE PRESENTATION STATE (CPS) - WHERE THE PATIENT DATA ON THE CANVAS PAGE ARE NOT SYNCHRONIZED WITH THE IMAGE DATA IN THE VIEWER - INCORRECT DATA WILL BE DISPLAYED - DATA FROM DIFFERENT PATIENTS. A CONFERENCE PRESENTATION STATE IS SAVED WHEN GROUPING IMAGES TO PRESENT IN A CONFERENCE TO AID A DIAGNOSIS OR TO USE AS A TRAINING TOOL. …
1119524	0	THE DEVICE HAS NOT BEEN RECEIVED FOR ANALYSIS. UPON RECEIPT AND COMPLETION OF THE FAILURE ANALYSIS OF THE COMPLAINT DEVICE, IF THERE IS ANY FURTHER RELEVANT INFORMATION FROM THAT REVIEW, A SUPPLEMENTAL MEDWATCH WILL BE FILED. IT WAS REPORTED THAT DURING A CORONARY STENTING TREATMENT PROCEDURE, THE GUIDEWIRE STUCK ON THE STENT DELIVERY SYSTEM (SDS). TE PHYSICIAN SUCCESSFULLY PLACED A PROMUS 2.5X18…
1119687	1	USER EXPERIENCED ERRONEOUS URINE BUN RESULTS. ONE PATIENT SAMPLE GENERATED A RESULT OF 651 MG/DL WHICH WAS DISPLAYED ON THE DATA MONITOR, BUT A RESULTS OF 3 MG/DL WAS SENT TO THE LABORATORY INFORMATION SYSTEM. THE USER REPEATED THE SAMPLE AND GENERATED A RESULT OF 663 MG/DL WHICH WAS DISPLAYED ON THE DATA MONITOR, BUT A RESULT OF 3 MG/DL WAS AGAIN SENT TO THE LABORATORY INFORMATION SYSTEM. THE SA…
1119848	1	IT WAS REPORTED THAT A PHYSICIAN WAS HAVING SCREEN FREEZING WITH THEIR HANDHELD. A NEW HANDHELD WAS SENT TO THE PHYSICIAN. THEY CONTINUED TO HAVE THE SAME PROBLEMS AS BEFORE. FURTHER INVESTIGATION REVEALED THAT THERE WAS NO SCREEN FREEZING ISSUE, IT WAS A COMMUNICATION PROBLEM WITH THEIR PROGRAMMING WAND. A DIFFERENT WAND WAS USED AND IT INTERROGATED SUCCESSFULLY. PRODUCT RETURN AND ANALYSIS IS P…
1119849	1	DEVICE MALFUNCTION IS SUSPECTED, BUT DID NOT CAUSE OR CONTRIBUTE TO A DEATH OR SERIOUS INJURY. PHYSICIAN REPORTED THAT THEIR PROGRAMMING HANDHELD WORKS INTERMITTENTLY. CYBERONICS REPRESENTATIVE PERFORMED. TROUBLESHOOTING AND IT STILL WOULD NOT WORK. SOMETIMES IT WILL WORK IF THE PRODUCT IS HELD A CERTAIN WAY AND THE HANDHELD CORD IS MOVED. A REPLACEMENT HANDHELD WAS SENT TO THE PHYSICIAN. PRODUCT…
1119850	1	PHYSICIAN REPORTED HIS HANDHELD WAS FREEZING. IT WAS SUCCESSFULLY INTERROGATE ONCE THE HANDHELD WAS RESET, HOWEVER, WHEN THEY TRIED HITTING THE MENU BUTTON TO RUN DIAGNOSTICS, YOU HAD TO HIT THE BUTTON 4-5 TIMES BEFORE THE MENU SCREEN WOULD APPEAR. PHYSICIAN DID NOT THINK THE PROBLEM WAS WITH THE ALIGNMENT OF THE SCREEN BECAUSE HE MADE SURE IT WAS CORRECT. THE HANDHELD WOULD NOT RESPOND WHEN YOU …
1119854	1	REPORTER INDICATED THAT THE SITE'S (B) (4) HANDHELD VNS COMPUTER "WILL NOT WORK AT ALL TIMES" AND SOMETIMES THE SCREEN FREEZES DURING INTERROGATION. THE EVENT WAS RESOLVED AFTER A SOFT RESET. THE COMPUTER AND FLASHCARD HAVE BEEN REQUESTED FOR RETURN BUT HAVE NOT BEEN RECEIVED TO DATE.
1120323	0	EVALUATION SUMMARY: THE DEVICE IS AN AUTOMATIC EXTERNAL DEFIBRILLATOR, AND THE ACTUAL DEVICE INVOLVED WAS EVALUATED. THE INVESTIGATION REVEALED THAT THE CAUSE OF THE ERROR CODE WAS DUE TO A CRACKED SOLDER JOINT ON THE PREAMP CIRCUIT BOARD, CAUSING THE LOSS OF REQUIRED SIGNALS. RESOLDERING OF THE JOINT RESOLVED THE ISSUE. ONCE REPAIRS WERE COMPLETED, THE DEVICE PASSED TESTING AND RETURNED TO THE C…
1120604	0	IT WAS REPORTED THAT THE DEVICE WOULD NOT POWER ON. THERE WAS NO PATIENT USE ASSOCIATED WITH THIS EVENT. PHYSIO-CONTROL EVALUATED THE DEVICE, AND VERIFIED THE REPORTED FAILURE. PHYSIO REPLACED THE POWER PCB ASSEMBLY, AND THEN OBSERVED PROPER OPERATION THROUGH FUNCTIONAL AND PERFORMANCE TESTING. THE DEVICE WAS RETURNED TO THE CUSTOMER FOR USE. PHYSIO-CONTROL FURTHER EVALUATED THE REPLACED ASSEMBLY…
1120923	1	REPORTER INDICATED A VNS HANDHELD COMPUTER SCREEN FROZE DURING AN IMPLANT SURGERY. THE BACK UP COMPUTER WAS UTILIZED AND THE PATIENT WAS SUCCESSFULLY IMPLANTED. GOOD FAITH ATTEMPTS TO OBTAIN ADDITIONAL INFORMATION HAVE BEEN UNSUCCESSFUL TO DATE.
1122167	1	ADD'L 510(K)# K042999. IT WAS REPORTED THAT THE CATHETER ICON MOVED BY 1 CM DURING POINT ACQUISITION.
1123786	1	IT WAS REPORTED TO MANUFACTURER THAT THE SITES HANDHELD SCREEN WAS FREEZING ON THE INTERROGATION SUCCESSFUL SCREEN. A RESET WAS PERFORMED WHICH TEMPORARILY RESOLVED THE FROZEN SCREEN, HOWEVER, THE EVENT CONTINUED TO OCCUR AND THE SITE RECEIVED A NEW HANDHELD IN REPLACEMENT. THE NON-WORKING HAND HELD AND SOFTWARE HAVE BEEN RETURNED TO THE MANUFACTURER AND ANALYSIS IS UNDERWAY.
1123788	1	REPORTER INDICATED THAT THE SITE'S (B) (4) HANDHELD VNS COMPUTER WAS "LOCKING UP ON INITIAL INTERROGATION" MAKING IT DIFFICULT TO COMPLETE DEVICE INTERROGATION. PRODUCT HAS BEEN REQUESTED, BUT NOT RETURNED TO THE MANUFACTURER TO DATE.
1123789	1	REPORTER INDICATED THE HANDHELD SERIAL ADAPTER CABLE WAS CAUSING THE PROGRAMMING WAND TO NOT HAVE A GOOD CONNECTION. IT WAS REPORTED THE CABLE WAS VISIBLY KINKED. TROUBLESHOOTING DID NOT RESOLVE THE ISSUE. THE WAND WAS RETURNED TO THE MANUFACTURER AND PRODUCT ANALYSIS REVEALED NO PERFORMANCE ANOMALIES. THE SERIAL ADAPTER WAS MISPLACED; THEREFORE, WILL NOT BE RETURNED TO THE MANUFACTURER. SUBSEQUE…
1123790	1	REPORTER INDICATED A VNS HANDHELD COMPUTER WILL NOT POWER ON AT ALL, DESPITE BEING CHARGED A WHILE. TROUBLESHOOTING DID NOT RESOLVE THE ISSUE. THE PRODUCT HAS BEEN RETURNED TO THE MANUFACTURER AND IS PENDING PRODUCT ANALYSIS. CONCLUSION: DEVICE MALFUNCTION IS SUSPECTED, BUT DID NOT CAUSE OR CONTRIBUTE TO A DEATH OR SERIOUS INJURY.
1123811	0	THE GENERATOR WAS EXPLANTED DUE TO END OF SERVICE AND RETURNED TO MANUFACTURER FOR ANALYSIS. ANALYSIS CONFIRMED THE END OF SERVICE CONDITION. ADDITIONALLY DURING THE ANALYSIS, THE R35 RESISTOR WAS FOUND TO BE OUT OF SPECIFICATION. THE CAGED MODULE WAS FOUND TO EXHIBIT AN OUT -OF-LIMIT (HIGH) PULSING CURRENT. ANALYSIS INDICATES THAT DURING MANUFACTURING OF THE GENERATOR, THE R35 RESISTOR (A SELECT…
1123853	1	DEVICE FAILURE IS SUSPECTED, BUT DID NOT CAUSE OR CONTRIBUTE TO A DEATH OR SERIOUS INJURY. IT WAS REPORTED THAT A SITE IS HAVING PROBLEMS WITH THEIR HANDHELD. WHEN THE NURSE TRIED TO TURN IT ON NOTHING WOULD HAPPEN. SHE ALWAYS KEEPS IT PLUGGED INTO THE WALL AND CHARGED. SHE TRIED TO TURN IT ON AND NOTHING WOULD MAKE IT TURN ON. CHECKED CONNECTIONS TO VERIFY THEY ARE ALL CONNECTED. A DIFFERENT OUT…
1123855	1	IT WAS REPORTED THAT A PHYSICIAN IS HAVING PROBLEMS WITH THEIR HANDHELD. ATTEMPTS FOR FURTHER INFORMATION ARE IN PROGRESS. DEVICE FAILURE IS SUSPECTED, BUT DID NOT CAUSE OR CONTRIBUTE TO A DEATH OR SERIOUS INJURY.
1123926	0	CUSTOMER REPORTS BACK TO BACK TESTING ON THE SAME METER WHILE USING THE AVIVA SYSTEM WITH RESULTS OF 368MG/DL AND 140MG/DL. NO QUALITY CONTROLS WERE RUN. NO ADVERSE EVENT REPORTED. CUSTOMER NO LONGER HAS STRIPS; A REPLACEMENT WAS SENT.
1124725	0	THE HILL-ROM TECHNICIAN FOUND THAT THE SIDERAILS WOULD NOT LATCH PROPERLY. HE REPLACED THE LATCH SPRINGS AND ASSOCIATED HARDWARE TO RESOLVE THE ISSUE.
1125718	0	PROCEDURE: LOBECTOMY. ACCORDING TO THE REPORTER: THE STAPLES DID NOT DEPLOY STAPLES WHEN FIRED. WHEN THE TISSUE WAS CUT 100ML OF BLOOD LOSS WAS NOTED. SUTURING WAS DONE TO RESOLVE THE ISSUE. NO FURTHER PT DETAILS WERE PROVIDED.
1127045	0	TECH - CUSTOMER REPORTS RH INTERMEDIATE SIDERAIL NOT LATCHING. CLEANED AND LUBED LATCH ASSEMBLY. SIDERAIL LATCHES NORMALLY.
1127143	0	SIDERAILS WILL NOT LATCH. TECH REPLACED THE SPRINGLINE KIT TO CORRECT THIS ISSUE.
1128168	0	DURING A LAPCHOLE THE SCREW THAT HOLDS THE JAWS OF THE GRASPING INSTRUMENT CAME OUT AND HAD TO BE RETRIEVED. THE INSTRUMENT WAS BRAND NEW. THE SCREW WAS FOUND IN THE SUCTION CANISTER.
1128635	0	OPERATOR REPORTS A LEAK COMING FROM THE DEIONIZED WATER BOTTLE INTO THE ANALYZER WITH A SMALL AMOUNT LEAKING ONTO THE FLOOR. NO ONE WAS HARMED. NO PATIENT SAMPLES WERE INVOLVED. THE FIELD SERVICE REPRESENTATIVE DETERMINED THE CAUSE TO BE A LEAKING WATER BOTTLE AND REPLACED THE BOTTLE. THE FIELD SERVICE REPRESENTATIVE VERIFIED ANALYZER OPERATION.
1128796	0	CUSTOMER REPORTED A BROKEN ROTATIONAL BRAKE HANDLE. NO PT INJURY WAS REPORTED. A GE REP EVALUATED THE SYSTEM, AND REPLACED THE HANDLE. SYSTEM OPERATES AS INTENDED.
1129187	0	UPON COMPLAINT REVIEW, IT WAS DETERMINED THAT IS A REPORTABLE EVENT FOR SIDERAIL NOT LATCHING. REPLACEMENT IN LINE SPRING KIT INSTALLED, WHICH RESOLVED THE PROBLEM. BED SIDERAILS WOULD NOT LATCH. THERE WERE NO INJURIES IN THIS EVENT.
1129749	0	DURING OUR EXAMINATION OF THE RETURNED DEVICE WE WERE ABLE TO CONFIRM THE REPORT; HOWEVER, WE WERE NOT ABLE TO DETERMINE WITH CERTAINTY THE ROOT CAUSE OF THE EVENT. OUR QUALITY CONTROL DEPARTMENT VERIFIES THE CORRECT BOND LENGTH OF THIS DEVICE AND THAT THERE ARE NO SIGNS OF DEFECTS. THEY ALSO VERIFY THAT THE BALLOON MATERIAL HAS FLAT, STRAIGHT, AND UNIFORM FOLDS. WE RECOMMEND TO REFERENCE THE "IN…
1129824	0	THE PATIENT REPORTED THAT THE PUMP WAS RESETTING ITSELF WITHOUT INTERVENTION. THE PUMP HAS NOT BEEN RETURNED TO ANIMAS FOR EVALUATION. ANIMAS HAS CONDUCTED A REVIEW OF THE DEVICE HISTORY RECORD FOR THIS PUMP AND IT WAS OPERATING WITHIN REQUIRED SPECIFICATIONS AT THE TIME OF RELEASE. IF THE DEVICE IS RETURNED, AN EVAL SHALL BE COMPLETED AND A SUPPLEMENTAL REPORT WILL BE FILED. NO CONCLUSIONS CAN B…
1130243	0	SIDERAILS NOT LATCHING. TSR INSTALLED INLINE SPRING KIT (PART NUMBER 140865) AND THE SIDERAILS LATCHED PROPERLY.
1131905	0	IT WAS REPORTED THAT THE DEVICE WAS EXPLANTED APPROX AFTER IMPLANT DURATION OF 2 MONTHS, DUE TO UNKNOWN REASONS. NO FURTHER DETAILS WERE PROVIDED. INFO LEARNED FROM IMPLANT PT REGISTRY. DEVICE NOT RETURNED.
1132427	1	IT WAS REPORTED THAT AN EVENT OCCURRED IN (B) (6) WHERE RECONSTRUCTED 3D IMAGE DATA INTERMITTENTLY COULD NOT BE VIEWED WITH THEY SYNGO IMAGING WORKPLACE. THERE WERE NO REPORTED INJURIES ASSOCIATED WITH THIS EVENT. ON (B) (6) 2008, A CUSTOMER COMPLAINT WAS SUBMITTED TO THE DCU (DESIGNATED COMPLAINT UNIT) STATING THAT PARTICULAR 3D RECONSTRUCTED IMAGE DATA OF EXAMINATIONS SPORADICALLY CAN NOT BE OP…
1132724	1	REPORTER INDICATED THAT A DELL VNS HANDHELD COMPUTER SCREEN BECAME FROZEN AFTER INTERROGATION. THE EVENT WAS RESOLVED WITH A SOFT RESET. ALL ATTEMPTS TO THE REPORTER FOR ADDITIONAL INFORMATION HAVE BEEN UNSUCCESSFUL TO DATE.
1132728	1	IT WAS REPORTED THAT AN (B) (4) COMPUTER WAS PRODUCING AN ERROR MESSAGE WHEN TRYING TO INTERROGATE A MODEL 103 DUMMY GENERATOR. THE SAME ERROR MESSAGE WAS NOT OBSERVED WHEN INTERROGATING A MODEL 102 DUMMY GENERATOR. RESETTING THE HANDHELD DID NOT RESOLVE THE ERROR MESSAGE. THE HANDHELD HAS BEEN RETURNED TO THE MANUFACTURER AND IS UNDERGOING ANALYSIS.
1132731	1	INITIAL REPORTER INDICATED TO A THERAPEUTIC CONSULTANT THAT THEY HAD BEEN HAVING ISSUES WITH THEIR HANDHELD FOR THE LAST FEW MONTHS. THE HANDHELD WILL "NOT HOLD A CHARGE" DESPITE HAVING GONE THROUGH ALL THE TROUBLESHOOTING STEPS. THE PRODUCT IS AT THE MANUFACTURER PENDING COMPLETION OF PRODUCT ANALYSIS. DEVICE MALFUNCTION SUSPECTED BUT DID NOT CAUSE OR CONTRIBUTE TO A DEATH OR SERIOUS INJURY.
1132732	1	IT WAS REPORTED THAT A DELL HANDHELD DEVICE WAS DISPLAYING MULTIPLE TIME VALUES ON THE MAGNET ACTIVATIONS DISPLAY. NO FUNCTIONAL DEFICIENCIES WERE REPORTED. GOOD FAITH ATTEMPTS FOR PRODUCT RETURN AND ADDITIONAL INFORMATION HAVE BEEN UNSUCCESSFUL TO DATE.
1132734	1	IT WAS REPORTED THAT AN ERROR MESSAGE WAS RECEIVED ON A SITE'S PROGRAMMING HANDHELD. TROUBLESHOOTING STEPS WERE PERFORMED AND THE SAME ERROR MESSAGE WAS RECEIVED. ATTEMPTS FOR PRODUCT RETURN ARE IN PROGRESS. DEVICE FAILURE IS SUSPECTED, BUT DID NOT CAUSE OR CONTRIBUTE TO A DEATH OR SERIOUS INJURY.
1133103	0	COVIDIEN REQUESTED RETURN OF PRODUCT FOR EVALUATION, HAS NOT BEEN RECEIVED. IT WAS REPORTED TO COVIDIEN REPRESENTATIVE BY CDC MANAGER AT HOSPITAL THAT A GANGED STOPCOCK CRACKED AND LEAKED. NURSE REPORTED THAT BED WAS WET FROM FLUID FROM THE MANIFOLD. NURSE STATED THE MANIFOLD WAS USED FOR TPN, LIPIDS, FENTYL AND VERSED. MOST LIKELY THE VERSED OR FENTYL LEAKED. THE PATIENT BECAME CALMER ONCE THE L…
1133152	0	IT WAS REPORTED THAT EVEN WITH THE PATIENT'S DOSE BEING REPEATEDLY INCREASED, THE PATIENT EXPERIENCED AN INCREASE IN BASELINE SPASTICITY AND BASELINE PAIN. THE HCP WAS ABLE TO PALPATE A "NOTCH" ON THE PATIENT'S BACK AT THE LOCATION OF THE CATHETER AS IT ENTERED THE SPINE. THE PATIENT WAS SCHEDULED FOR A DYE STUDY, BUT NO RESULTS WERE REPORTED AT THE TIME OF THE REPORT. ADDITIONAL INFORMATION HAS …
1133171	1	SEE SCANNED PAGE. IT WAS REPORTED TO MANUFACTURER THAT THE SITE'S HAND HELD SCREEN WAS FROZEN AND THAT WHEN THE DEVICE WAS RE-BOOTED, THE SAME SCREEN APPEARED AGAIN. ATTEMPTS TO OBTAIN ADDITIONAL INFORMATION ARE UNDERWAY.
1133176	1	REPORTER INDICATED NOT BEING ABLE TO COMMUNICATE WITH A VNS PATIENT'S GENERATOR. DURING COMMUNICATION, ORANGE LIGHT ON THE WAND IS ON FOR "ONE SEC AND THEN NOTHING FURTHER." MULTIPLE ATTEMPTS WERE UNSUCCESSFUL. TROUBLESHOOTING DID NOT RESOLVE THE ISSUE. THE HANDHELD HAS BEEN USED SUCCESSFULLY ON OTHER PATIENTS WITHOUT ANY PROBLEM. GOOD FAITH ATTEMPTS TO OBTAIN ADDITIONAL INFORMATION HAVE BEEN UNS…
1133180	1	IT WAS REPORTED THAT THE SERIAL CABLE CORD THAT PLUGS INTO THE HANDHELD HAS A LOOSE CONNECTION. A REPLACEMENT WAS SENT TO THE SITE. PRODUCT ANALYSIS IS PENDING ON THE HANDHELD. DEVICE FAILURE IS SUSPECTED, BUT DID NOT CAUSE OR CONTRIBUTE TO A DEATH OR SERIOUS INJURY.
1133500	0	ALTHOUGH THE SUSPECT DEVICE HAS BEEN RECEIVED, THE EVALUATION HAS NOT BEEN COMPLETED; THEREFORE, THE CAUSE OF THE REPORTED MALFUNCTION HAS NOT BEEN DETERMINED. NOTE: DATE OF EVENT IS UNK. IN 2008, IT WAS REPORTED TO BOSTON SCIENTIFIC CORPORATION THAT DURING THE PROCEDURE PREP, "WHEN IT WAS ATTEMPTED TO INSERT A GUIDEWIRE INTO THE GUIDEWIRE LUMEN OF THIS DEVICE [EXTRACTOR RX RETRIEVAL BALLOON], IT…
1133586	1	IT WAS REPORTED THAT THE SERIAL ADAPTER CABLE AND THE WAND WERE MALFUNCTIONING. REPORTER HAS BEEN FACING COMMUNICATION PROBLEMS WHEN USING THE WAND WITH OTHER HANDHELDS AND HIS HANDHELD WITH OTHER WANDS. TROUBLESHOOTING WAS PERFORMED AND THE SYSTEM WAS RETURNED FOR PRODUCT ANALYSIS. PRODUCT ANALYSIS ON THE WAND REVEALED THAT THE SERIAL ADAPTER CABLE IS THE PROBLEM COMPONENT DUE TO AN INTERMITTENT…
1134445	0	IT WAS REPORTED THAT THE STAFF WAS CHARGING AND DISARMING THE DEVICE'S ENERGY LEVEL TO PREPARE TO DELIVER A DEFIB, WHEN THE CHARGE AND SHOCK BUTTONS WERE INADVERTENTLY PRESSED SIMULTANEOUSLY. THE NURSE ADMINISTERING MEDS VIA THE PT'S IV AND THE PT WERE SHOCKED. THE PT WAS NOT INJURED AS THE SHOCK WAS REQUIRED FOR THE MEDICAL CONDITION. THE NURSE SUFFERED NUMBNESS OVER HALF OF HER BODY, WHICH CONT…
1134784	1	IT WAS REPORTED THAT A (B) (4) HANDHELD DEVICE FROZE AT THE "INTERROGATION SUCCESSFUL" SCREEN. THE EVENT WAS RESOLVED BY REMOVING AND REINSERTING THE DEVICE'S FLASHCARD. NO ADDITIONAL EVENTS WERE REPORTED.
1134884	1	REPORTER INDICATED THAT THE PATIENT PRESENTED FOR AN OFFICE VISIT WHERE HIS SETTINGS WERE FOUND TO BE AT UNEXPECTED VALUES. THE PATIENT RECENTLY HAD AN MRI AND IT IS UNKNOWN WHETHER OR NOT THE SETTINGS WERE ADJUSTED AT THAT TIME. PROGRAMMING HISTORY FOR THE PATIENT HAS BEEN REQUESTED BY THE MANUFACTURER TO DETERMINE IF AND/OR HOW THE PROGRAMMING HANDHELD CAUSED THE EVENT.
1134885	1	REPORTER INDICATED THAT A (B) (4) HANDHELD COMPUTER'S SCREEN WAS FREEZING ALL THE TIME. RESEATING THE FLASHCARD AND RESETTING THE DEVICE DID NOT RESOLVE THE ISSUE. A REPLACEMENT HANDHELD WAS SENT TO THE PHYSICIAN. GOOD FAITH ATTEMPTS TO OBTAIN THE OLD HANDHELD FOR ANALYSIS AND ADDITIONAL INFORMATION FROM THE SITE HAVE BEEN UNSUCCESSFUL TO DATE.
1134886	1	IT WAS REPORTED THAT A (B) (4) HANDHELD WAS DISPLAYING MULTIPLE TIME VALUES ON THE MAGNET ACTIVATION DISPLAY. NO FUNCTIONAL DEFICIENCIES WERE REPORTED. GOOD FAITH ATTEMPTS TO OBTAIN ADDITIONAL INFORMATION AND PRODUCT FOR FURTHER ANALYSIS HAVE BEEN UNSUCCESSFUL TO DATE.
1134945	1	DEVICE MALFUNCTION IS SUSPECTED, BUT DID NOT CAUSE OR CONTRIBUTE TO A DEATH OR SERIOUS INJURY. REPORTER INDICATED THAT A VNS HP JORNADA HANDHELD COMPUTER WAS NO LONGER HOLDING A CHARGE, AND NOT STAYING ON FOR MORE THAN A FEW MINUTES AFTER BEING UNPLUGGED FROM THE CHARGER. THE HANDHELD COMPUTER AND FLASHCARD HAVE BEEN RECEIVED, AND ARE CURRENTLY IN PRODUCT ANALYSIS.
1135265	0	I PURCH. ENVIRACAIRE IFD AIR PURIFIER MADE BY KAZ, INC IN 2006. PRODUCT ADVERTISES THAT IT FILTERS CIGARETTE SMOKE. I HAVE LYME DISEASE. IN 2007, I BEGAN SMELLING WEIRD CHEMICAL ODOR WHEN RETURNING TO MY APT., BUT COULD NOT FIGURE OUT WHAT IT WAS. I KEPT CLEANING FILTER IN UNIT, BUT ODOR KEPT GETTING STRONGER. IN EARLY 2008, I NOTICED BROWN SCUM ALL OVER PICTURES, ETC. IN BEDROOM, WHERE I DON'T S…
1135744	0	PLANT OPS, ALLEGED THAT STAFF, WAS MOVING BED AND INJURED HER HAND WHEN IT BECAME PINCHED BETWEEN BED AND WALL. HUMAN RESOURCES, WAS NOT THE ONE WHO ALLEGEDLY WAS INVOLVED IN THE ALLEGED INCIDENT. STAFF ALLEGED THAT A NURSE ALLEGED THAT THE INTELLIDRIVE WOULD NOT OPERATED AND THE STAFF WERE PUSHING THE BED INTO THE CCU. STAFF ALLEGED THE NURSE ASSISTANT INJURED HER HAND, WHEN IT BECAME PINCHED BE…
1136146	0	IT WAS REPORTED THAT THE "CHARGE" FUNCTION ON THE DEVICE'S STANDARD PADDLES IS INOPERATIVE. THERE WERE NO REPORTS OF PATIENT USE ASSOCIATED WITH THIS EVENT. PHYSIO-CONTROL PROVIDED CUSTOMER WITH THE PART NUMBER FOR A REPLACEMENT PADDLE ASSEMBLY. THE HOSPITAL'S BIOMED LATER CONFIRMED THAT AFER EVALUATING THE DEVICE, HE OBSERVED THAT SEVERAL OF THE PINS HAD BROKEN OFF. THE CUSTOMER REPLACED THE PAD…
1136703	0	THIS IS A FINAL REPORT, THE TYPE OF EVENT IS ADDRESSED IN THE DEVICE LABELING. PER THE AUDIOLOGIST, APPROX 40 DAYS FOLLOWING THE SURGERY, THE PT DEVELOPED AN INFECTION AT THE IMPLANT SITE. HE WAS TREATED WITH "OVER THE COUNTER" ANTIBIOTICS. THE PT WAS SEEN IN THE ER (DATE NOT REPORTED) AFTER THE INFECTION "WORSENED". HE WAS TREATED WITH ORAL ANTIBIOTICS. SEVERAL DAYS LATER, THE FIXTURE BECAME "LO…
1136846	0	ALLEGEDLY PT DISLOCATED AND THE STEM, NECK, HEAD, AND LINER WERE REVISED. INVESTIGATION IS NOT COMPLETE. ADD'L INFO HAS BEEN REQUESTED. TRENDS WILL BE EVALUATED. EVENT DEVICE CODE IS ADDRESSED IN THE PACKAGE INSERT. THIS REPORT WILL BE UPDATED WHEN THE INVESTIGATION IS COMPLETE. THIS IS THE SAME EVENT AS 1043534-2008-00195, 00197, AND 00198. THIS EVENT OCCURRED IN ANOTHER COUNTRY.
1137787	0	A REVIEW OF SERVICE DATA DETECTED A REPORTABLE EVENT. DURING SERVICING OF ELECTRODE BELT WHICH WAS RETURNED FOR ROUTINE MAINTENANCE, IT WAS DISCOVERED THAT THE CONNECTOR PINS WERE BENT. THE LAST PATIENT TO USE THIS ELECTRODE BELT DID NOT EXPERIENCE ANY PROBLEMS WITH IT. DEVICE EVALUATION OF ELECTRODE BELT HAS BEEN COMPLETED. UPON FURTHER INSPECTION, THE ELECTRODE BELT HAD PINS THAT WERE BENT INSI…
1138498	0	THE CALLER ALLEGED DISCREPANT RESULTS WHEN COMPARED WITH THE LAB RESULTS REPORTED AS FOLLOWS: THE PT WAS ADMITTED TO THE HOSPITAL FOR A WEEK. ALSO INVESTIGATION REVEALED THAT PT DID NOT CHANGE HIS STRIP CODE WHEN TESTING WAS DONE. DISCREPANT RESULTS (ACCURACY) COMPARISON OF INRATIO TEST WITH LAB RESULTS PROVIDED BY END-USER AT TIME COMPLAINT WAS FILED. SEE SCANNED TABLE. TEST #1, 2 AND 3 ARE WITH…
1139363	0	THE REPORTER STATED THAT THE SURGEON WAS INSERTING A VISIAN ICL (IMPLANTABLE COLLAMER LENS) MODEL MICL 12.6MM AND THE LENS FLIPPED OVER IN THE EYE. THE SURGEON ENLARGED THE INCISION TO REMOVE THE LENS AND OPTED NOT TO INSERT ANOTHER LENS. A SUTURE WAS USED TO CLOSE THE INCISION. EVAL: RESULTS: A LENS SERIAL WORK ORDER SEARCH WAS PERFORMED FOR SIMILAR COMPLAINTS WITHIN THE SEARCH AND ONE SIMILAR C…
1139640	0	THE PATIENT'S SYSTEM WAS REMOVED DUE TO INFECTION. NO PATIENT SYMPTOMS WERE REPORTED. ADDITIONAL INFORMATION HAS BEEN REQUESTED FROM THE HEALTH CARE PROFESSIONAL, A FOLLOW-UP REPORT WILL BE SENT IF ADDITIONAL INFORMATION BECOMES AVAILABLE.
1139738	1	THE CUSTOMER HAS BEEN ALREADY INFORMED ABOUT A LACK OF THE TRIGGER SIGNAL IN THE CARDIO SCAN WORKFLOW. THE CUSTOMER WAS ADVISED TO ENSURE THAT THE SEQUENCE AND TRIGGER PARAMETERS ARE SET CORRECTLY. A CUSTOMER SAFETY NOTICE WITH A DESCRIPTION OF THIS ERROR AND THE MEANS TO AVOID, IT WILL BE DISTRIBUTED BY SIEMENS. THIS ISSUE WAS SUBMITTED BY A SIEMENS CLINICAL APPLICATION SPECIALIST, (B) (6), ON (…
1140595	1	A FOLLOW-UP MDR WILL BE SUBMITTED WHEN THE DEVICE EVALUATION IS COMPLETE. REGISTERED NURSE REPORTED A PERFORMANCE DEGRADATION IN THE CENTRICITY PERINATAL SYSTEM THAT PREVENTED TIMELY ACCESS TO DATA REQUIRED FOR PATIENT CARE. THERE WAS NO REPORT OF PATIENT IMPACT OR ADVERSE PATIENT OUTCOME.
1140643	0	THE LOT NUMBER IS UNKNOWN; THEREFORE, THE DEVICE MANUFACTURE DATE CANNOT BE DETERMINED. THE DEVICE HAS NOT BEEN RETURNED. A DEVICE ANALYSIS CANNOT BE PERFORMED; THEREFORE, THE CAUSE OF THE EVENT IS UNDETERMINED. THE JULY 2008 15-MONTH INITIAL G-TUBE ENTERAL FEEDING PRODUCT FAMILY COMPLAINT TREND REPORT, INCLUSIVE OF ALL FAILURE MODES, WAS REVIEWED; NO UNFAVORABLE TREND WAS NOTED. AN ENDOVIVE SAFE…
1141004	1	A GE REPRESENTATIVE EVALUATED THE SYSTEM AND RELOADED THE SOFTWARE AND SET NETWORK SWITCH TO AUTO NEGOTIATE. SYSTEM OPERATES AS INTENDED. CUSTOMER REPORTED IMAGES ARE BEING DELAYED IN DOWNLOADING TO PACS. NO PATIENT INJURY WAS REPORTED.
1143714	1	THIS MDR IS BEING SUBMITTED LATE, AS THIS ISSUE WAS IDENTIFIED DURING A RETROSPECTIVE REVIEW OF COMPLAINT FILES. THIS ACTIVITY IS BEING COMPLETED AS PART OF A CORRECTIVE ACTION TAKEN PURSUANT TO AN FDA INSPECTION CONDUCTED AT THE FACILITY IN APRIL 2008. UPON INVESTIGATION, IT WAS DETERMINED THAT THE IMAGE HAD BEEN FLIPPED BY THE USER. THE IMAGE ORIENTATION MARKER WAS PRESENT ON THE IMAGE. HOWEVER…
1143715	1	THIS MDR IS BEING SUBMITTED LATE, AS THIS ISSUE WAS IDENTIFIED DURING A RETROSPECTIVE REVIEW OF COMPLAINT FILES. THIS ACTIVITY IS BEING COMPLETED AS PART OF A CORRECTIVE ACTION TAKEN PURSUANT TO AN FDA INSPECTION CONDUCTED AT IN APRIL 2008. UPON INVESTIGATION, IT WAS DETERMINED THAT THERE WAS NO DEFECT IN THE SOFTWARE FOR THIS PRODUCT. THE SOFTWARE WAS DETERMINED THAT TRANSFERRING THE IMAGES TO T…
1145497	1	REPORTER INDICATED A VNS PHYSICIAN WAS TRYING TO INTERROGATE A PATIENT'S GENERATOR BUT THE HANDHELD SCREEN FROZE UPON INTERROGATION. TROUBLESHOOTING RESOLVED THE PROBLEM.
1146025	0	THE HILL-ROM TECH FOUND THAT THE SIDERAILS WOULD NOT LATCH PROPERLY. HE REPLACED THE LATCH SPRINGS AND ASSOCIATED HARDWARE TO RESOLVE THE ISSUE.
1146153	0	THE SIDERAIL WOULD NOT LATCH PROPERLY. A HILL-ROM TECHNICIAN INSTALLED THE SIDERAIL LATCH KIT TO RESOLVE ISSUE.
1146448	0	THE INDEX PROCEDURE WAS AN ELECTIVE CASE DONE VIA THE FEMORAL APPROACH. THREE TARGET LESIONS WERE TREATED WITH THREE CYPHER STENTS. LESION #1: THE TARGET LESION WAS THE PROXIMAL RIGHT CORONARY ARTERY (RCA). THE LESION WAS REPORTED TO BE: DE NOVO, ECCENTRIC, TUBULAR, NOT CALCIFIED, 3.3 MM VESSEL DIAMETER, 15.8 MM LENGTH, A 59.3% STENOSIS, AND TYPE B2. THE LESION WAS PRE-DILATED WITH A 2.5X 15 MM B…
1147051	1	IT WAS REPORTED THAT THE ETRAK 2500 SYSTEM HAD A BLANK MONITOR PRIOR TO A CASE. NO PATIENT INJURY WAS REPORTED. THE REPORTED ISSUE IS CURRENTLY UNDER INVESTIGATION. A FOLLOW UP REPORT WILL BE FILED WHEN ADDITIONAL DETAILS BECOME AVAILABLE.
1147075	0	COMPLAINANT ALLEGED THAT WHILE ATTEMPTING TO DEFIBRILLATE A FEMALE PATIENT WHO WAS IN CARDIAC ARREST, THE DEVICE DISPLAYED A "DEFIB FAULT 196" MESSAGE. COMPLAINANT INDICATED THAT THE CLINICIAN OBTAINED ANOTHER DEVICE TO CONTINUE TREATING THE PATIENT. COMPLAINANT INDICATED THAT THERE WAS NO ADVERSE EFFECT TO THE PATIENT, DUE TO THE REPORTED MALFUNCTION. ZOLL MEDICAL CORPORATION HAS RECEIVED THE PR…
1147096	1	A GE SERVICE REPRESENTATIVE PERFORMED AN ON SITE INVESTIGATION. THE EXTERNAL INTERFACE AND IMAGE PROCESSOR BOARDS WERE REPLACED DURING THE SERVICE CALL. THE SYSTEM WAS TESTED AND FOUND TO BE WORKING AS INTENDED, AND PUT BACK INTO SERVICE. IT WAS REPORTED THAT THE PACS CONNECTOR ON THE 9800 SYSTEM WAS DAMAGED AND THERE WAS BLACK DOTS ON THE SCREEN. NO PATIENT INJURY WAS REPORTED.
1147175	0	THE SAMPLE HAS NOT BEEN RECEIVED FOR EVALUATION. THE ROOT CAUSE OF THIS EVENT COULD NOT BE DETERMINED. IT WAS REPORTED THAT FOLLOWING THE DETACHMENT ATTEMPT OF THE EMBOLIZATION COIL, THE COIL DID NOT DETACH. A SECOND ATTEMPT WAS PERFORMED WITH AN ALTERNATE DETACHMENT DEVICE WITHOUT SUCCESS. THE COIL WAS RETRACTED PARTIALLY IN THE ANEURYSM AND MICROCATHETER. A SNARE WAS USED TO RETRIEVE THE MICROC…
1147255	0	ADDITIONAL INFORMATION HAS BEEN REQUESTED, AND IF RECEIVED, WILL BE SUBMITTED ON A SUPPLEMENTAL REPORT. IT WAS REPORTED THAT "3.0 LOCKING SCREWDRIVER HEAD BROKE OFF IN SCREW HEAD AS SURGEON WAS SCREWING 3.0 LOCKING SCREW INTO 1/3 SEMI-TUBULAR PLATE"
1147336	0	IT WAS REPORTED THAT THE 9600 SYSTEM HAD A COLLIMATOR IRIS POTENTIOMETER ERROR AT BOOT UP. NO PT INJURY WAS REPORTED. A GE SERVICE REPRESENTATIVE PERFORMED AN ON SITE INVESTIGATION. THE POTENTIOMETER WAS REPLACED DURING THE SERVICE CALL. THE SYSTEM WAS TESTED AND FOUND TO BE WORKING AS INTENDED, AND PUT BACK INTO SERVICE.
1148004	1	REPORTER INDICATED THE GOLDEN PRONGS INSIDE OF THE VNS HP JORNADA HANDHELD COMPUTER HAD BROKEN OFF. THE REPORTER WAS NOT AWARE THAT THERE HAD BEEN ANY TRAUMA TO THE HANDHELD COMPUTER TO CAUSE THE PRONGS TO BREAK. THE HANDHELD COMPUTER AND FLASHCARD HAVE BEEN RETURNED AND ARE CURRENTLY IN PRODUCT ANALYSIS. CONCLUSION: DEVICE MALFUNCTION IS SUSPECTED, BUT DID NOT CAUSE OR CONTRIBUTE TO A DEATH OR S…
1148007	1	DEVICE MALFUNCTION SUSPECTED, BUT DID NOT CAUSE OR CONTRIBUTE TO A DEATH OR SERIOUS INJURY. INITIAL REPORTER INDICATED THAT THEY WERE AT A PHYSICIANS OFFICE TESTING OUT THEIR NEW PROGRAMMING SYSTEM AND "SHE COULDN'T GET THE DELL X50 HANDHELD COMPUTER TURN ON EVENT WHEN PLUGGED INTO THE WALL". WHEN PLUGGED INTO THE WALL, THE POWER LIGHT DID NOT LIGHT UP AND THE LOCK BUTTON WAS NOT IN THE RED POSIT…
1148207	0	PT WAS REVISED DUE TO CHRONIC DISLOCATION. POSSIBLE IMPINGEMENT FROM SOFT TISSUE. EXAMINATION WAS NOT POSSIBLE, AS THE DEVICES WERE NOT RETURNED. A COMPLAINT DATABASE SEARCH FINDS NO OTHER REPORTED INCIDENTS AGAINST THE PROVIDED PRODUCT AND LOT CODES SINCE THEIR RELEASE FOR DISTRIBUTION. THE INVESTIGATION COULD NOT VERIFY OR IDENTIFY ANY EVIDENCE OF PRODUCT ERROR WITH REGARD TO THE REPORTED EVENT…
1148259	0	INVESTIGATION IS NOT COMPLETE. ADDITIONAL INFO HAS BEEN REQUESTED. TRENDS WILL BE EVALUATED. THIS EVENT OCCURRED IN OTHER COUNTRY. THIS IS THE SAME EVENT AS 1043534-2008-00222, 00224. ALLEGEDLY REVISED DUE TO INFECTION.
1148324	1	THE USER ALLEGED THAT WHILE USING THE SYS THERE WAS AN INACCURACY ISSUE. THE USER REPORTED THAT THEY REC'D VISUAL VERIFICATION THAT SHOWED THE LG WAS ON THE MAIN CORINA (VIDEO VIEW) HOWEVER, THE SYS'S 3D VIEW SHOWED THAT THE LG WAS ON ONE OF THE UPPER CORINAS. THE PROCEDURE WAS COMPLETED, HOWEVER, NO DIAGNOSIS COULD BE MADE. THERE WAS NO HARM OR INJURY TO THE PT. INVESTIGATION OF THIS REPORT DETE…
1148489	0	A NUMBER OF DISCORDANT PT RESULTS THAT WERE QUESTIONED BY THE PHYSICIAN, WERE OBTAINED USING THE ADVIA CENTAUR SYSTEM. THE TESTS WERE REPEATED ON A DIFFERENT INSTRUMENT AND THE NEW RESULTS WERE RELEASED. THE CUSTOMER DID NOT PROVIDE THE DISCORDANT TEST RESULTS. THERE WAS NO REPORT OF ADVERSE HEALTH CONSEQUENCES DUE TO THE DISCORDANT RESULTS. A SIEMENS HEALTHCARE FIELD SERVICE ENGINEER (FSE) WAS S…
1148684	0	A CONSUMER'S WIFE REPORTS THAT HER HUSBAND HAS BLURRED VISION AT ALL DISTANCES FOLLOWING BILATERAL INTRAOCULAR LENS (IOL) IMPLANT SURGERY. THE SURGEON STATED THE BLURRY VISION IS DUE TO SWELLING IN THE BACK OF THE EYES. HE IS BEING TREATED WITH MEDICATIONS. THE CONSUMER REQUESTED THAT THE SURGEON NOT BE CONTACTED AND WOULD NOT RELEASE ANY IDENTIFYING INFORMATION. THERE ARE TWO MEDICAL DEVICE REPO…
1148777	1	IT WAS REPORTED THAT THE SITE WAS EXPERIENCING PROBLEMS INTERROGATING VNS PATIENTS DEVICES WITH THE DELL X50 HAND HELD WHICH CONTAINED THE VERSION 7.1 SOFTWARE. THE PROGRAMMING WAND BATTERY WAS EXCHANGED AND THE HAND HELD DEVICE WAS FULLY CHARGED, AND THE PROBLEMS PERSISTED. THE HAND HELD WAS RETURNED TO MANUFACTURER FOR ANALYSIS. ANALYSIS OF THE HAND HELD WAS COMPLETED. THE ANALYSIS REVEALED NO …
1148778	1	IT WAS REPORTED THAT A DELL X5 HANDHELD'S SCREEN FROZE AT THE "INTERROGATION SUCCESSFUL" SCREEN. A SOFT RESET RESOLVED THE SCREEN FREEZE.
1148779	1	DEVICE FAILURE IS SUSPECTED, BUT DID NOT CAUSE OR CONTRIBUTE TO A DEATH OR SERIOUS INJURY. REPORTER INDICATED THAT TAPPING ON THE "MENU" BUTTON DID NOT PULL UP THE RIGHT SELECTION. IT WAS FOUND THAT ALIGNMENT FOR THE UPPER RIGHT HAND CORNER OF THE SCREEN WAS OFF. BY TAPPING ON THE UPPER PART OF THE "MENU" BUTTON, IT SUCCESSFULLY PULLED DOWN THE RIGHT MENU. GOOD FAITH ATTEMPTS TO OBTAIN THE PRODUC…
1148782	1	IT WAS REPORTED THAT A (B) (4) HANDHELD DEVICE FROZE WHILE ATTEMPTING TO ACCESS IT'S INTERNAL DATABASE. ATTEMPTS TO RESOLVE THE ISSUE THROUGH TROUBLESHOOTING WERE UNSUCCESSFUL. THE PRODUCT WAS RETURNED TO THE MANUFACTURER AND IS CURRENTLY AWAITING ANALYSIS.
1148783	1	REPORTER INDICATED A VNS PROGRAMMING HANDHELD NEEDS TO BE RESET AND ALIGNED BEFORE EVERY USE DESPITE BEING KEPT FULLY CHARGED. THE HANDHELD HAS BEEN RETURNED TO THE MANUFACTURER AND IS PENDING PRODUCT ANALYSIS.
1148883	1	THE REPORTED ISSUE WAS DUPLICATED THROUGH INTERNAL INVESTIGATION. IT WAS FOUND THAT THE PACS SYSTEM DOES PROVIDE THE USER WITH A NOTICE IN THE JACKET HEADER THAT THE JACKET DOES NOT MATCH THE CURRENT EXAM WHEN AN INCORRECT PATIENT JACKET APPEARS. THE PATIENT JACKET, ALTHOUGH NOT MATCHED WITH THE CURRENT EXAM, DOES PROVIDE THE CORRECT INFORMATION TO THE USER ABOUT ITS CONTENTS, INCLUDING THE PATIE…
1148884	1	THE REPORTED ISSUE WAS DUPLICATED THROUGH INTERNAL INVESTIGATION. IT WAS FOUND THAT THE PACS SYSTEM DOES PROVIDE THE USER WITH A NOTICE IN THE JACKET HEADER THAT THE JACKET DOES NOT MATCH THE CURRENT EXAM WHEN AN INCORRECT PATIENT JACKET APPEARS. THE PATIENT JACKET, ALTHOUGH NOT MATCHED WITH THE CURRENT EXAM, DOES PROVIDE THE CORRECT INFORMATION TO THE USER ABOUT ITS CONTENTS, INCLUDING THE PATIE…
1148885	1	THE SITE RADIOLOGISTS REPORTED AN INCIDENT WHERE THE PRIOR PATIENT'S COMPARISON LIST WAS DISPLAYED WITHIN THE PATIENT JACKET. THE RADIOLOGISTS NOTICED THAT THE CURRENT PATIENT PACKET DISPLAYED DID NOT HAVE ANY PRIORS WHEN THE EXAM THEY HAD OPENED DID HAVE PRIORS. NO INJURY OR MISDIAGNOSIS WAS REPORTED. THE REPORTED ISSUE WAS DUPLICATED THROUGH INTERNAL INVESTIGATION. IT WAS FOUND THAT THE PACS SY…
1148886	1	THIS MDR IS BEING SUBMITTED LATE, AS THIS ISSUE WAS IDENTIFIED DURING A RETROSPECTIVE REVIEW OF COMPLAINT FILES. THIS ACTIVITY IS BEING COMPLETED AS PART OF A CORRECTIVE ACTION TAKEN PURSUANT TO FDA INSPECTION CONDUCTED AT THE FACILITY IN APRIL 2008. IT WAS REPORTED THAT THE DEFAULT DISPLAY PROTOCOL (DDP) FAILED TO WORK. THE SITE WAS RECENTLY UPGRADED FROM CSR5 TO 2.1.2.1. ACCORDING TO THE SITE, …
1148887	1	THE REPORTED ISSUE WAS DUPLICATED THROUGH INTERNAL INVESTIGATION. IT WAS FOUND THAT THE PACS SYSTEM DOES PROVIDE THE USER WITH A NOTICE IN THE JACKET HEADER THAT THE JACKET DOES NOT MATCH THE CURRENT EXAM WHEN AN INCORRECT PATIENT JACKET APPEARS. THE PATIENT JACKET, ALTHOUGH NOT MATCHED WITH THE CURRENT EXAM, DOES PROVIDE THE CORRECT INFORMATION TO THE USER ABOUT ITS CONTENTS, INCLUDING THE PATIE…
1148888	1	THE REPORTED ISSUE WAS DUPLICATED THROUGH INTERNAL INVESTIGATION. IT WAS FOUND THAT THE PACS SYSTEM DOES PROVIDE THE USER WITH A NOTICE IN THE JACKET HEADER THAT THE JACKET DOES NOT MATCH THE CURRENT EXAM WHEN AN INCORRECT PATIENT JACKET APPEARS. THE PATIENT JACKET, ALTHOUGH NOT MATCHED WITH THE CURRENT EXAM, DOES PROVIDE THE CORRECT INFORMATION TO THE USER ABOUT ITS CONTENTS, INCLUDING THE PATIE…
1148889	1	THIS MDR IS BEING SUBMITTED LATE, AS THIS ISSUE WAS IDENTIFIED DURING A RETROSPECTIVE REVIEW OF COMPLAINT FILES. THIS ACTIVITY IS BEING COMPLETED AS PART OF A CORRECTIVE ACTION TAKEN PURSUANT TO AN FDA INSPECTION CONDUCTED AT THE FACILITY IN APRIL 2008. THE SITE REPORTED THAT THE WORKSTATION WERE SHOWING THE INCORRECT STUDY DATE. NO INJURY OR MISDIAGNOSIS WAS REPORTED. THE INCORRECT STUDY DATE/TI…
1148891	1	THE SITE RADIOLOGISTS REPORTED AN INCIDENT WHERE THE PRIOR PATIENT'S COMPARISON LIST WAS DISPLAYED WITHIN THE PATIENT JACKET. THE RADIOLOGISTS NOTICED THAT THE CURRENT PATIENT PACKET DISPLAYED, DID NOT HAVE ANY PRIORS WHEN THE EXAM THEY HAD OPENED DID HAVE PRIORS. NO INJURY OR MISDIAGNOSIS WAS REPORTED. THE REPORTED ISSUE WAS DUPLICATED THROUGH INTERNAL INVESTIGATION. IT WAS FOUND THAT THE PACS S…
1148892	1	THE REPORTED ISSUE WAS DUPLICATED THROUGH INTERNAL INVESTIGATION. IT WAS FOUND THAT THE PACS SYSTEM DOES PROVIDE THE USER WITH A NOTICE IN THE JACKET HEADER THAT THE JACKET DOES NOT MATCH THE CURRENT EXAM WHEN AN INCORRECT PATIENT JACKET APPEARS. THE PATIENT JACKET, ALTHOUGH NOT MATCHED WITH THE CURRENT EXAM, DOES PROVIDE THE CORRECT INFORMATION TO THE USER ABOUT ITS CONTENTS, INCLUDING THE PATIE…
1148894	1	THE SITE RADIOLOGISTS REPORTED AN INCIDENT WHERE THE PRIOR PATIENT'S COMPARISON LIST WAS DISPLAYED WITHIN THE PATIENT JACKET. THE RADIOLOGISTS NOTICED THAT THE CURRENT PATIENT PACKET DISPLAYED, DID NOT HAVE ANY PRIORS WHEN THE EXAM THEY HAD OPENED DID HAVE PRIORS. NO INJURY OR MISDIAGNOSIS WAS REPORTED. THE REPORTED ISSUE WAS DUPLICATED THROUGH INTERNAL INVESTIGATION. IT WAS FOUND THAT THE PACS S…
1148900	1	THE ALERTS AND REMINDERS FEATURE FOR 6.80.0 WAS ENABLED FOR ONE CUSTOMER. GE HEALTHCARE INTEGRATED IT SOLUTIONS HAS PROVIDED THE AFFECTED CUSTOMER WITH A SOFTWARE CORRECTION FOR BOTH ISSUES. THIS CORRECTION WILL ALSO BE IMPLEMENTED IN ANY NEW RELEASE OF THIS SOFTWARE GOING FORWARD. DURING INTERNAL TESTING CONDUCTED BY GE HEALTHCARE IT ENGINEERING, IT WAS DETERMINED THAT WHEN ATTEMPTING TO SELECT …
1149487	0	PHYSIO-CONTROL FURTHER EVALUATED THE DEVICE, AND OBSERVED THAT, THE INTERNAL BATTERY WAS DEPLETED, AND LEAKAGE CURRENT, WHEN THE DEVICE IS OFF, WAS EXCESSIVE. PHYSIO DETERMINED THAT THE CAPACITOR, DESIGNATOR C177, WAS ROOT CAUSE FOR THE EXCESSIVE OFF- CURRENT AND DEPLETED INTERNAL BATTERY. THE CUSTOMER REPORTED THAT THE DEVICE WAS DISPLAYING THE CHARGE PAK AND ATTENTION WARNING ICONS. A REPLACEME…
1150112	0	CUSTOMER CALLED TO REPORT A POD SHE DID NOT THINK WAS WORKING PROPERLY DUE TO ELEVATED BLOOD GLUCOSE (BG) LEVELS. HER BG RANGED 92MG/DL UP TO 520MG/DL. CUSTOMER WORE THE POD FOR NINE HOURS BEFORE TAKING IT OFF. CUSTOMER TREATED HER HIGH BGS WITH A MANUAL INSULIN INJECTION OF 13 UNITS. CUSTOMER ABLE TO ACTIVATE A NEW POD. NO FURTHER INFORMATION AVAILABLE. THE PRODUCT WAS RETURNED AND EVALUATED. TH…
1150430	0	IT WAS REPORTED THE PATIENT HAD DIFFICULTIES WITH RECHARGING THE DEVICE. X-RAYS CONFIRMED THE DEVICE HAD NOT FLIPPED. THE BATTERY HAD OVERDISCHARGED AND A HARD RESET HAD BEEN PERFORMED "AT LEAST 6 TIMES", THE BATTERY WOULD NO LONGER ACCEPT A CHARGE. THE DEVICE WAS REPLACED. NO SYMPTOMS WERE REPORTED. THE PATIENT RECOVERED WITHOUT SEQUELA. FINAL DEVICE ANALYSIS RESULTS REVEALED THE DEVICE WAS OVER…
1150778	0	DEVICE NOT RETURNED. IT WAS REPORTED THAT THE PT HAS EXPIRED AFTER AN IMPLANT DURATION OF 0.17 MONTH, DUE TO UNK REASONS. IT IS UNK IF THE DEATH WAS DEVICE RELATED. NO FURTHER DETAILS WERE PROVIDED. INFO LEARNED FROM IMPLANT PT REGISTRY.
1151025	1	REPORTER INDICATED THE BLACK SERIAL ADAPTER CABLE WAS "SHORTING OUT". THE SITE RULED OUT THE PROGRAMMING WAND HANDHELD. GOOD FAITH ATTEMPTS TO OBTAIN ADDITIONAL INFORMATION HAVE BEEN UNSUCCESSFUL TO DATE.
1151031	1	DEVICE FAILURE IS SUSPECTED, BUT DID NOT CAUSE OR CONTRIBUTE TO A DEATH OR SERIOUS INJURY. IT WAS REPORTED THAT A PHYSICIAN COULD NOT COMMUNICATE WITH A PATIENT'S GENERATOR. ANOTHER HANDHELD WAS USED WITH THE SAME PROGRAMMING WAND AND INTERROGATION WAS SUCCESSFUL. PHYSICIAN COULD NOT REMEMBER EXACTLY WHAT WOULD HAPPEN DURING COMMUNICATION ISSUE. HE HAS BEEN KEEPING THE HANDHELD CHARGED BUT HAS NO…
[truncated: 2,558 more rows]
