# Supplementary material for: Evidence-based clinical engineering: Health information technology adverse events identification and classification with natural language processing
Source: Heliyon. 2023 Oct 31;9(11):e21723. doi: 10.1016/j.heliyon.2023.e21723 (PMC10638042; doi:10.1016/j.heliyon.2023.e21723)
Supplement: Jupyter Notebook — with Python code. [file mmc2.zip]

Archive with 1 entries (1 files):
- HITBert_kfold.ipynb
